# Supplementary material for: Design of multi-row parallel-transmit coil arrays for enhanced SAR efficiency with deep brain electrodes at 3T: an electromagnetic simulation study
Source: MAGMA. 2024 Nov 14;38(1):107–20. doi: 10.1007/s10334-024-01212-4 (PMC11790791; doi:10.1007/s10334-024-01212-4)
Supplement: Supplementary file 2 — Supplementary file2 (STEP 256 KB) [file 10334_2024_1212_MOESM2_ESM.step]

ISO-10303-21
HEADER
FILE_DESCRIPTION(('STEP AP214'),'1')
FILE_NAME('Test.step','2024-10-07T10:25:26',('nka21'),(' '),'Spatial InterOp 3D',' ',' ')
FILE_SCHEMA(('AUTOMOTIVE_DESIGN { 1 0 10303 214 1 1 1 1 }'))
ENDSEC
DATA
#1=MECHANICAL_DESIGN_GEOMETRIC_PRESENTATION_REPRESENTATION(' ',(#26,#27,#28,#29,#30,#31,#32,#33,#34,#35,#36,#37,#38,#39,#40,#41,#42,#43,#44,#45,#46,#47,#48,#49,#50,#51,#52,#53,#54,#55,#56,#57,#58,#59,#60,#61,#62,#63,#64,#65,#66,#67,#68,#69,#70,#71,#72,#73,#74,#75,#76,#77,#78,#79,#80,#81,#82,#83,#84,#85,#86,#87,#88,#89,#90,#91,#92,#93,#94,#95,#96,#97,#98,#99,#100,#101,#102,#103,#104,#105),#22)
#2=PRODUCT_DEFINITION_CONTEXT('',#106,'design')
#3=APPLICATION_PROTOCOL_DEFINITION('INTERNATIONAL STANDARD','automotive_design',1994,#106)
#4=PRODUCT_CATEGORY_RELATIONSHIP('NONE','NONE',#107,#108)
#5=SHAPE_DEFINITION_REPRESENTATION(#109,#110)
#6=SHAPE_DEFINITION_REPRESENTATION(#109,#111)
#7=SHAPE_DEFINITION_REPRESENTATION(#109,#112)
#8=SHAPE_DEFINITION_REPRESENTATION(#109,#113)
#9=SHAPE_DEFINITION_REPRESENTATION(#109,#114)
#10=SHAPE_DEFINITION_REPRESENTATION(#109,#115)
#11=SHAPE_DEFINITION_REPRESENTATION(#109,#116)
#12=SHAPE_DEFINITION_REPRESENTATION(#109,#117)
#13=SHAPE_DEFINITION_REPRESENTATION(#109,#118)
#14=SHAPE_DEFINITION_REPRESENTATION(#109,#119)
#15=SHAPE_DEFINITION_REPRESENTATION(#109,#120)
#16=SHAPE_DEFINITION_REPRESENTATION(#109,#121)
#17=SHAPE_DEFINITION_REPRESENTATION(#109,#122)
#18=SHAPE_DEFINITION_REPRESENTATION(#109,#123)
#19=SHAPE_DEFINITION_REPRESENTATION(#109,#124)
#20=SHAPE_DEFINITION_REPRESENTATION(#109,#125)
#21=SHAPE_DEFINITION_REPRESENTATION(#109,#126)
#22= (GEOMETRIC_REPRESENTATION_CONTEXT(3)GLOBAL_UNCERTAINTY_ASSIGNED_CONTEXT((#129))GLOBAL_UNIT_ASSIGNED_CONTEXT((#131,#132,#133))REPRESENTATION_CONTEXT('NONE','WORKSPACE'))
#26=STYLED_ITEM('',(#135),#136)
#27=STYLED_ITEM('',(#137),#138)
#28=STYLED_ITEM('',(#139),#140)
#29=STYLED_ITEM('',(#141),#142)
#30=STYLED_ITEM('',(#143),#144)
#31=STYLED_ITEM('',(#145),#146)
#32=STYLED_ITEM('',(#147),#148)
#33=STYLED_ITEM('',(#149),#150)
#34=STYLED_ITEM('',(#151),#152)
#35=STYLED_ITEM('',(#153),#154)
#36=STYLED_ITEM('',(#155),#156)
#37=STYLED_ITEM('',(#157),#158)
#38=STYLED_ITEM('',(#159),#160)
#39=STYLED_ITEM('',(#161),#162)
#40=STYLED_ITEM('',(#163),#164)
#41=STYLED_ITEM('',(#165),#166)
#42=STYLED_ITEM('',(#167),#168)
#43=STYLED_ITEM('',(#169),#170)
#44=STYLED_ITEM('',(#171),#172)
#45=STYLED_ITEM('',(#173),#174)
#46=STYLED_ITEM('',(#175),#176)
#47=STYLED_ITEM('',(#177),#178)
#48=STYLED_ITEM('',(#179),#180)
#49=STYLED_ITEM('',(#181),#182)
#50=STYLED_ITEM('',(#183),#184)
#51=STYLED_ITEM('',(#185),#186)
#52=STYLED_ITEM('',(#187),#188)
#53=STYLED_ITEM('',(#189),#190)
#54=STYLED_ITEM('',(#191),#192)
#55=STYLED_ITEM('',(#193),#194)
#56=STYLED_ITEM('',(#195),#196)
#57=STYLED_ITEM('',(#197),#198)
#58=STYLED_ITEM('',(#199),#200)
#59=STYLED_ITEM('',(#201),#202)
#60=STYLED_ITEM('',(#203),#204)
#61=STYLED_ITEM('',(#205),#206)
#62=STYLED_ITEM('',(#207),#208)
#63=STYLED_ITEM('',(#209),#210)
#64=STYLED_ITEM('',(#211),#212)
#65=STYLED_ITEM('',(#213),#214)
#66=STYLED_ITEM('',(#215),#216)
#67=STYLED_ITEM('',(#217),#218)
#68=STYLED_ITEM('',(#219),#220)
#69=STYLED_ITEM('',(#221),#222)
#70=STYLED_ITEM('',(#223),#224)
#71=STYLED_ITEM('',(#225),#226)
#72=STYLED_ITEM('',(#227),#228)
#73=STYLED_ITEM('',(#229),#230)
#74=STYLED_ITEM('',(#231),#232)
#75=STYLED_ITEM('',(#233),#234)
#76=STYLED_ITEM('',(#235),#236)
#77=STYLED_ITEM('',(#237),#238)
#78=STYLED_ITEM('',(#239),#240)
#79=STYLED_ITEM('',(#241),#242)
#80=STYLED_ITEM('',(#243),#244)
#81=STYLED_ITEM('',(#245),#246)
#82=STYLED_ITEM('',(#247),#248)
#83=STYLED_ITEM('',(#249),#250)
#84=STYLED_ITEM('',(#251),#252)
#85=STYLED_ITEM('',(#253),#254)
#86=STYLED_ITEM('',(#255),#256)
#87=STYLED_ITEM('',(#257),#258)
#88=STYLED_ITEM('',(#259),#260)
#89=STYLED_ITEM('',(#261),#262)
#90=STYLED_ITEM('',(#263),#264)
#91=STYLED_ITEM('',(#265),#266)
#92=STYLED_ITEM('',(#267),#268)
#93=STYLED_ITEM('',(#269),#270)
#94=STYLED_ITEM('',(#271),#272)
#95=STYLED_ITEM('',(#273),#274)
#96=STYLED_ITEM('',(#275),#276)
#97=STYLED_ITEM('',(#277),#278)
#98=STYLED_ITEM('',(#279),#280)
#99=STYLED_ITEM('',(#281),#282)
#100=STYLED_ITEM('',(#283),#284)
#101=STYLED_ITEM('',(#285),#286)
#102=STYLED_ITEM('',(#287),#288)
#103=STYLED_ITEM('',(#289),#290)
#104=STYLED_ITEM('',(#291),#292)
#105=STYLED_ITEM('',(#293),#294)
#106=APPLICATION_CONTEXT(' ')
#107=PRODUCT_CATEGORY('part','NONE')
#108=PRODUCT_RELATED_PRODUCT_CATEGORY('detail',' ',(#295))
#109=PRODUCT_DEFINITION_SHAPE('NONE','NONE',#296)
#110=MANIFOLD_SURFACE_SHAPE_REPRESENTATION('Ptx 16 - DoubleRowShifted|P-Loop 6 - R1|P-Loop',(#136,#297),#22)
#111=MANIFOLD_SURFACE_SHAPE_REPRESENTATION('Ptx 16 - DoubleRowShifted|P-Loop 7 - R1|P-Loop',(#146,#298),#22)
#112=MANIFOLD_SURFACE_SHAPE_REPRESENTATION('Ptx 16 - DoubleRowShifted|P-Loop 8 - R1|P-Loop',(#156,#299),#22)
#113=MANIFOLD_SURFACE_SHAPE_REPRESENTATION('Ptx 16 - DoubleRowShifted|P-Loop 1 - R1|P-Loop',(#166,#300),#22)
#114=MANIFOLD_SURFACE_SHAPE_REPRESENTATION('Ptx 16 - DoubleRowShifted|P-Loop 2 - R1|P-Loop',(#176,#301),#22)
#115=MANIFOLD_SURFACE_SHAPE_REPRESENTATION('Ptx 16 - DoubleRowShifted|P-Loop 3 - R1|P-Loop',(#186,#302),#22)
#116=MANIFOLD_SURFACE_SHAPE_REPRESENTATION('Ptx 16 - DoubleRowShifted|P-Loop 4 - R1|P-Loop',(#196,#303),#22)
#117=MANIFOLD_SURFACE_SHAPE_REPRESENTATION('Ptx 16 - DoubleRowShifted|P-Loop 5 - R1|P-Loop',(#206,#304),#22)
#118=MANIFOLD_SURFACE_SHAPE_REPRESENTATION('Ptx 16 - DoubleRowShifted|P-Loop 6 - R2|P-Loop',(#216,#305),#22)
#119=MANIFOLD_SURFACE_SHAPE_REPRESENTATION('Ptx 16 - DoubleRowShifted|P-Loop 7 - R2|P-Loop',(#226,#306),#22)
#120=MANIFOLD_SURFACE_SHAPE_REPRESENTATION('Ptx 16 - DoubleRowShifted|P-Loop 8 - R2|P-Loop',(#236,#307),#22)
#121=MANIFOLD_SURFACE_SHAPE_REPRESENTATION('Ptx 16 - DoubleRowShifted|P-Loop 1 - R2|P-Loop',(#246,#308),#22)
#122=MANIFOLD_SURFACE_SHAPE_REPRESENTATION('Ptx 16 - DoubleRowShifted|P-Loop 2 - R2|P-Loop',(#256,#309),#22)
#123=MANIFOLD_SURFACE_SHAPE_REPRESENTATION('Ptx 16 - DoubleRowShifted|P-Loop 3 - R2|P-Loop',(#266,#310),#22)
#124=MANIFOLD_SURFACE_SHAPE_REPRESENTATION('Ptx 16 - DoubleRowShifted|P-Loop 4 - R2|P-Loop',(#276,#311),#22)
#125=MANIFOLD_SURFACE_SHAPE_REPRESENTATION('Ptx 16 - DoubleRowShifted|P-Loop 5 - R2|P-Loop',(#286,#312),#22)
#126=GEOMETRICALLY_BOUNDED_SURFACE_SHAPE_REPRESENTATION('1',(#313,#314),#22)
#129=UNCERTAINTY_MEASURE_WITH_UNIT(LENGTH_MEASURE(1.0E-06),#131,'','')
#131= (CONVERSION_BASED_UNIT('MILLIMETRE',#317)LENGTH_UNIT()NAMED_UNIT(#320))
#132= (NAMED_UNIT(#322)PLANE_ANGLE_UNIT()SI_UNIT($,.RADIAN.))
#133= (NAMED_UNIT(#322)SOLID_ANGLE_UNIT()SI_UNIT($,.STERADIAN.))
#135=PRESENTATION_STYLE_ASSIGNMENT((#328))
#136=SHELL_BASED_SURFACE_MODEL('Ptx 16 - DoubleRowShifted|P-Loop 6 - R1|P-Loop',(#329))
#137=PRESENTATION_STYLE_ASSIGNMENT((#330))
#138=COMPOSITE_CURVE('Ptx 16 - DoubleRowShifted|P-Loop 6 - R1|Gap line (left)',(#331),.U.)
#139=PRESENTATION_STYLE_ASSIGNMENT((#332))
#140=COMPOSITE_CURVE('Ptx 16 - DoubleRowShifted|P-Loop 6 - R1|Gap line (right)',(#333),.U.)
#141=PRESENTATION_STYLE_ASSIGNMENT((#334))
#142=COMPOSITE_CURVE('Ptx 16 - DoubleRowShifted|P-Loop 6 - R1|Gap line (bottom)',(#335),.U.)
#143=PRESENTATION_STYLE_ASSIGNMENT((#336))
#144=COMPOSITE_CURVE('Ptx 16 - DoubleRowShifted|P-Loop 6 - R1|Gap line (top)',(#337),.U.)
#145=PRESENTATION_STYLE_ASSIGNMENT((#338))
#146=SHELL_BASED_SURFACE_MODEL('Ptx 16 - DoubleRowShifted|P-Loop 7 - R1|P-Loop',(#339))
#147=PRESENTATION_STYLE_ASSIGNMENT((#340))
#148=COMPOSITE_CURVE('Ptx 16 - DoubleRowShifted|P-Loop 7 - R1|Gap line (left)',(#341),.U.)
#149=PRESENTATION_STYLE_ASSIGNMENT((#342))
#150=COMPOSITE_CURVE('Ptx 16 - DoubleRowShifted|P-Loop 7 - R1|Gap line (right)',(#343),.U.)
#151=PRESENTATION_STYLE_ASSIGNMENT((#344))
#152=COMPOSITE_CURVE('Ptx 16 - DoubleRowShifted|P-Loop 7 - R1|Gap line (bottom)',(#345),.U.)
#153=PRESENTATION_STYLE_ASSIGNMENT((#346))
#154=COMPOSITE_CURVE('Ptx 16 - DoubleRowShifted|P-Loop 7 - R1|Gap line (top)',(#347),.U.)
#155=PRESENTATION_STYLE_ASSIGNMENT((#348))
#156=SHELL_BASED_SURFACE_MODEL('Ptx 16 - DoubleRowShifted|P-Loop 8 - R1|P-Loop',(#349))
#157=PRESENTATION_STYLE_ASSIGNMENT((#350))
#158=COMPOSITE_CURVE('Ptx 16 - DoubleRowShifted|P-Loop 8 - R1|Gap line (left)',(#351),.U.)
#159=PRESENTATION_STYLE_ASSIGNMENT((#352))
#160=COMPOSITE_CURVE('Ptx 16 - DoubleRowShifted|P-Loop 8 - R1|Gap line (right)',(#353),.U.)
#161=PRESENTATION_STYLE_ASSIGNMENT((#354))
#162=COMPOSITE_CURVE('Ptx 16 - DoubleRowShifted|P-Loop 8 - R1|Gap line (bottom)',(#355),.U.)
#163=PRESENTATION_STYLE_ASSIGNMENT((#356))
#164=COMPOSITE_CURVE('Ptx 16 - DoubleRowShifted|P-Loop 8 - R1|Gap line (top)',(#357),.U.)
#165=PRESENTATION_STYLE_ASSIGNMENT((#358))
#166=SHELL_BASED_SURFACE_MODEL('Ptx 16 - DoubleRowShifted|P-Loop 1 - R1|P-Loop',(#359))
#167=PRESENTATION_STYLE_ASSIGNMENT((#360))
#168=COMPOSITE_CURVE('Ptx 16 - DoubleRowShifted|P-Loop 1 - R1|Gap line (left)',(#361),.U.)
#169=PRESENTATION_STYLE_ASSIGNMENT((#362))
#170=COMPOSITE_CURVE('Ptx 16 - DoubleRowShifted|P-Loop 1 - R1|Gap line (right)',(#363),.U.)
#171=PRESENTATION_STYLE_ASSIGNMENT((#364))
#172=COMPOSITE_CURVE('Ptx 16 - DoubleRowShifted|P-Loop 1 - R1|Gap line (bottom)',(#365),.U.)
#173=PRESENTATION_STYLE_ASSIGNMENT((#366))
#174=COMPOSITE_CURVE('Ptx 16 - DoubleRowShifted|P-Loop 1 - R1|Gap line (top)',(#367),.U.)
#175=PRESENTATION_STYLE_ASSIGNMENT((#368))
#176=SHELL_BASED_SURFACE_MODEL('Ptx 16 - DoubleRowShifted|P-Loop 2 - R1|P-Loop',(#369))
#177=PRESENTATION_STYLE_ASSIGNMENT((#370))
#178=COMPOSITE_CURVE('Ptx 16 - DoubleRowShifted|P-Loop 2 - R1|Gap line (left)',(#371),.U.)
#179=PRESENTATION_STYLE_ASSIGNMENT((#372))
#180=COMPOSITE_CURVE('Ptx 16 - DoubleRowShifted|P-Loop 2 - R1|Gap line (right)',(#373),.U.)
#181=PRESENTATION_STYLE_ASSIGNMENT((#374))
#182=COMPOSITE_CURVE('Ptx 16 - DoubleRowShifted|P-Loop 2 - R1|Gap line (bottom)',(#375),.U.)
#183=PRESENTATION_STYLE_ASSIGNMENT((#376))
#184=COMPOSITE_CURVE('Ptx 16 - DoubleRowShifted|P-Loop 2 - R1|Gap line (top)',(#377),.U.)
#185=PRESENTATION_STYLE_ASSIGNMENT((#378))
#186=SHELL_BASED_SURFACE_MODEL('Ptx 16 - DoubleRowShifted|P-Loop 3 - R1|P-Loop',(#379))
#187=PRESENTATION_STYLE_ASSIGNMENT((#380))
#188=COMPOSITE_CURVE('Ptx 16 - DoubleRowShifted|P-Loop 3 - R1|Gap line (left)',(#381),.U.)
#189=PRESENTATION_STYLE_ASSIGNMENT((#382))
#190=COMPOSITE_CURVE('Ptx 16 - DoubleRowShifted|P-Loop 3 - R1|Gap line (right)',(#383),.U.)
#191=PRESENTATION_STYLE_ASSIGNMENT((#384))
#192=COMPOSITE_CURVE('Ptx 16 - DoubleRowShifted|P-Loop 3 - R1|Gap line (bottom)',(#385),.U.)
#193=PRESENTATION_STYLE_ASSIGNMENT((#386))
#194=COMPOSITE_CURVE('Ptx 16 - DoubleRowShifted|P-Loop 3 - R1|Gap line (top)',(#387),.U.)
#195=PRESENTATION_STYLE_ASSIGNMENT((#388))
#196=SHELL_BASED_SURFACE_MODEL('Ptx 16 - DoubleRowShifted|P-Loop 4 - R1|P-Loop',(#389))
#197=PRESENTATION_STYLE_ASSIGNMENT((#390))
#198=COMPOSITE_CURVE('Ptx 16 - DoubleRowShifted|P-Loop 4 - R1|Gap line (left)',(#391),.U.)
#199=PRESENTATION_STYLE_ASSIGNMENT((#392))
#200=COMPOSITE_CURVE('Ptx 16 - DoubleRowShifted|P-Loop 4 - R1|Gap line (right)',(#393),.U.)
#201=PRESENTATION_STYLE_ASSIGNMENT((#394))
#202=COMPOSITE_CURVE('Ptx 16 - DoubleRowShifted|P-Loop 4 - R1|Gap line (bottom)',(#395),.U.)
#203=PRESENTATION_STYLE_ASSIGNMENT((#396))
#204=COMPOSITE_CURVE('Ptx 16 - DoubleRowShifted|P-Loop 4 - R1|Gap line (top)',(#397),.U.)
#205=PRESENTATION_STYLE_ASSIGNMENT((#398))
#206=SHELL_BASED_SURFACE_MODEL('Ptx 16 - DoubleRowShifted|P-Loop 5 - R1|P-Loop',(#399))
#207=PRESENTATION_STYLE_ASSIGNMENT((#400))
#208=COMPOSITE_CURVE('Ptx 16 - DoubleRowShifted|P-Loop 5 - R1|Gap line (left)',(#401),.U.)
#209=PRESENTATION_STYLE_ASSIGNMENT((#402))
#210=COMPOSITE_CURVE('Ptx 16 - DoubleRowShifted|P-Loop 5 - R1|Gap line (right)',(#403),.U.)
#211=PRESENTATION_STYLE_ASSIGNMENT((#404))
#212=COMPOSITE_CURVE('Ptx 16 - DoubleRowShifted|P-Loop 5 - R1|Gap line (bottom)',(#405),.U.)
#213=PRESENTATION_STYLE_ASSIGNMENT((#406))
#214=COMPOSITE_CURVE('Ptx 16 - DoubleRowShifted|P-Loop 5 - R1|Gap line (top)',(#407),.U.)
#215=PRESENTATION_STYLE_ASSIGNMENT((#408))
#216=SHELL_BASED_SURFACE_MODEL('Ptx 16 - DoubleRowShifted|P-Loop 6 - R2|P-Loop',(#409))
#217=PRESENTATION_STYLE_ASSIGNMENT((#410))
#218=COMPOSITE_CURVE('Ptx 16 - DoubleRowShifted|P-Loop 6 - R2|Gap line (left)',(#411),.U.)
#219=PRESENTATION_STYLE_ASSIGNMENT((#412))
#220=COMPOSITE_CURVE('Ptx 16 - DoubleRowShifted|P-Loop 6 - R2|Gap line (right)',(#413),.U.)
#221=PRESENTATION_STYLE_ASSIGNMENT((#414))
#222=COMPOSITE_CURVE('Ptx 16 - DoubleRowShifted|P-Loop 6 - R2|Gap line (bottom)',(#415),.U.)
#223=PRESENTATION_STYLE_ASSIGNMENT((#416))
#224=COMPOSITE_CURVE('Ptx 16 - DoubleRowShifted|P-Loop 6 - R2|Gap line (top)',(#417),.U.)
#225=PRESENTATION_STYLE_ASSIGNMENT((#418))
#226=SHELL_BASED_SURFACE_MODEL('Ptx 16 - DoubleRowShifted|P-Loop 7 - R2|P-Loop',(#419))
#227=PRESENTATION_STYLE_ASSIGNMENT((#420))
#228=COMPOSITE_CURVE('Ptx 16 - DoubleRowShifted|P-Loop 7 - R2|Gap line (left)',(#421),.U.)
#229=PRESENTATION_STYLE_ASSIGNMENT((#422))
#230=COMPOSITE_CURVE('Ptx 16 - DoubleRowShifted|P-Loop 7 - R2|Gap line (right)',(#423),.U.)
#231=PRESENTATION_STYLE_ASSIGNMENT((#424))
#232=COMPOSITE_CURVE('Ptx 16 - DoubleRowShifted|P-Loop 7 - R2|Gap line (bottom)',(#425),.U.)
#233=PRESENTATION_STYLE_ASSIGNMENT((#426))
#234=COMPOSITE_CURVE('Ptx 16 - DoubleRowShifted|P-Loop 7 - R2|Gap line (top)',(#427),.U.)
#235=PRESENTATION_STYLE_ASSIGNMENT((#428))
#236=SHELL_BASED_SURFACE_MODEL('Ptx 16 - DoubleRowShifted|P-Loop 8 - R2|P-Loop',(#429))
#237=PRESENTATION_STYLE_ASSIGNMENT((#430))
#238=COMPOSITE_CURVE('Ptx 16 - DoubleRowShifted|P-Loop 8 - R2|Gap line (left)',(#431),.U.)
#239=PRESENTATION_STYLE_ASSIGNMENT((#432))
#240=COMPOSITE_CURVE('Ptx 16 - DoubleRowShifted|P-Loop 8 - R2|Gap line (right)',(#433),.U.)
#241=PRESENTATION_STYLE_ASSIGNMENT((#434))
#242=COMPOSITE_CURVE('Ptx 16 - DoubleRowShifted|P-Loop 8 - R2|Gap line (bottom)',(#435),.U.)
#243=PRESENTATION_STYLE_ASSIGNMENT((#436))
#244=COMPOSITE_CURVE('Ptx 16 - DoubleRowShifted|P-Loop 8 - R2|Gap line (top)',(#437),.U.)
#245=PRESENTATION_STYLE_ASSIGNMENT((#438))
#246=SHELL_BASED_SURFACE_MODEL('Ptx 16 - DoubleRowShifted|P-Loop 1 - R2|P-Loop',(#439))
#247=PRESENTATION_STYLE_ASSIGNMENT((#440))
#248=COMPOSITE_CURVE('Ptx 16 - DoubleRowShifted|P-Loop 1 - R2|Gap line (left)',(#441),.U.)
#249=PRESENTATION_STYLE_ASSIGNMENT((#442))
#250=COMPOSITE_CURVE('Ptx 16 - DoubleRowShifted|P-Loop 1 - R2|Gap line (right)',(#443),.U.)
#251=PRESENTATION_STYLE_ASSIGNMENT((#444))
#252=COMPOSITE_CURVE('Ptx 16 - DoubleRowShifted|P-Loop 1 - R2|Gap line (bottom)',(#445),.U.)
#253=PRESENTATION_STYLE_ASSIGNMENT((#446))
#254=COMPOSITE_CURVE('Ptx 16 - DoubleRowShifted|P-Loop 1 - R2|Gap line (top)',(#447),.U.)
#255=PRESENTATION_STYLE_ASSIGNMENT((#448))
#256=SHELL_BASED_SURFACE_MODEL('Ptx 16 - DoubleRowShifted|P-Loop 2 - R2|P-Loop',(#449))
#257=PRESENTATION_STYLE_ASSIGNMENT((#450))
#258=COMPOSITE_CURVE('Ptx 16 - DoubleRowShifted|P-Loop 2 - R2|Gap line (left)',(#451),.U.)
#259=PRESENTATION_STYLE_ASSIGNMENT((#452))
#260=COMPOSITE_CURVE('Ptx 16 - DoubleRowShifted|P-Loop 2 - R2|Gap line (right)',(#453),.U.)
#261=PRESENTATION_STYLE_ASSIGNMENT((#454))
#262=COMPOSITE_CURVE('Ptx 16 - DoubleRowShifted|P-Loop 2 - R2|Gap line (bottom)',(#455),.U.)
#263=PRESENTATION_STYLE_ASSIGNMENT((#456))
#264=COMPOSITE_CURVE('Ptx 16 - DoubleRowShifted|P-Loop 2 - R2|Gap line (top)',(#457),.U.)
#265=PRESENTATION_STYLE_ASSIGNMENT((#458))
#266=SHELL_BASED_SURFACE_MODEL('Ptx 16 - DoubleRowShifted|P-Loop 3 - R2|P-Loop',(#459))
#267=PRESENTATION_STYLE_ASSIGNMENT((#460))
#268=COMPOSITE_CURVE('Ptx 16 - DoubleRowShifted|P-Loop 3 - R2|Gap line (left)',(#461),.U.)
#269=PRESENTATION_STYLE_ASSIGNMENT((#462))
#270=COMPOSITE_CURVE('Ptx 16 - DoubleRowShifted|P-Loop 3 - R2|Gap line (right)',(#463),.U.)
#271=PRESENTATION_STYLE_ASSIGNMENT((#464))
#272=COMPOSITE_CURVE('Ptx 16 - DoubleRowShifted|P-Loop 3 - R2|Gap line (bottom)',(#465),.U.)
#273=PRESENTATION_STYLE_ASSIGNMENT((#466))
#274=COMPOSITE_CURVE('Ptx 16 - DoubleRowShifted|P-Loop 3 - R2|Gap line (top)',(#467),.U.)
#275=PRESENTATION_STYLE_ASSIGNMENT((#468))
#276=SHELL_BASED_SURFACE_MODEL('Ptx 16 - DoubleRowShifted|P-Loop 4 - R2|P-Loop',(#469))
#277=PRESENTATION_STYLE_ASSIGNMENT((#470))
#278=COMPOSITE_CURVE('Ptx 16 - DoubleRowShifted|P-Loop 4 - R2|Gap line (left)',(#471),.U.)
#279=PRESENTATION_STYLE_ASSIGNMENT((#472))
#280=COMPOSITE_CURVE('Ptx 16 - DoubleRowShifted|P-Loop 4 - R2|Gap line (right)',(#473),.U.)
#281=PRESENTATION_STYLE_ASSIGNMENT((#474))
#282=COMPOSITE_CURVE('Ptx 16 - DoubleRowShifted|P-Loop 4 - R2|Gap line (bottom)',(#475),.U.)
#283=PRESENTATION_STYLE_ASSIGNMENT((#476))
#284=COMPOSITE_CURVE('Ptx 16 - DoubleRowShifted|P-Loop 4 - R2|Gap line (top)',(#477),.U.)
#285=PRESENTATION_STYLE_ASSIGNMENT((#478))
#286=SHELL_BASED_SURFACE_MODEL('Ptx 16 - DoubleRowShifted|P-Loop 5 - R2|P-Loop',(#479))
#287=PRESENTATION_STYLE_ASSIGNMENT((#480))
#288=COMPOSITE_CURVE('Ptx 16 - DoubleRowShifted|P-Loop 5 - R2|Gap line (left)',(#481),.U.)
#289=PRESENTATION_STYLE_ASSIGNMENT((#482))
#290=COMPOSITE_CURVE('Ptx 16 - DoubleRowShifted|P-Loop 5 - R2|Gap line (right)',(#483),.U.)
#291=PRESENTATION_STYLE_ASSIGNMENT((#484))
#292=COMPOSITE_CURVE('Ptx 16 - DoubleRowShifted|P-Loop 5 - R2|Gap line (bottom)',(#485),.U.)
#293=PRESENTATION_STYLE_ASSIGNMENT((#486))
#294=COMPOSITE_CURVE('Ptx 16 - DoubleRowShifted|P-Loop 5 - R2|Gap line (top)',(#487),.U.)
#295=PRODUCT('Ptx 16 - DoubleRowShifted|P-Loop 6 - R1|P-Loop','','PART--DESC',(#488))
#296=PRODUCT_DEFINITION('','NONE',#489,#2)
#297=AXIS2_PLACEMENT_3D('',#490,#491,#492)
#298=AXIS2_PLACEMENT_3D('',#493,#494,#495)
#299=AXIS2_PLACEMENT_3D('',#496,#497,#498)
#300=AXIS2_PLACEMENT_3D('',#499,#500,#501)
#301=AXIS2_PLACEMENT_3D('',#502,#503,#504)
#302=AXIS2_PLACEMENT_3D('',#505,#506,#507)
#303=AXIS2_PLACEMENT_3D('',#508,#509,#510)
#304=AXIS2_PLACEMENT_3D('',#511,#512,#513)
#305=AXIS2_PLACEMENT_3D('',#514,#515,#516)
#306=AXIS2_PLACEMENT_3D('',#517,#518,#519)
#307=AXIS2_PLACEMENT_3D('',#520,#521,#522)
#308=AXIS2_PLACEMENT_3D('',#523,#524,#525)
#309=AXIS2_PLACEMENT_3D('',#526,#527,#528)
#310=AXIS2_PLACEMENT_3D('',#529,#530,#531)
#311=AXIS2_PLACEMENT_3D('',#532,#533,#534)
#312=AXIS2_PLACEMENT_3D('',#535,#536,#537)
#313=GEOMETRIC_SET('1',(#138,#140,#142,#144,#148,#150,#152,#154,#158,#160,#162,#164,#168,#170,#172,#174,#178,#180,#182,#184,#188,#190,#192,#194,#198,#200,#202,#204,#208,#210,#212,#214,#218,#220,#222,#224,#228,#230,#232,#234,#238,#240,#242,#244,#248,#250,#252,#254,#258,#260,#262,#264,#268,#270,#272,#274,#278,#280,#282,#284,#288,#290,#292,#294))
#314=AXIS2_PLACEMENT_3D('',#538,#539,#540)
#317=LENGTH_MEASURE_WITH_UNIT(LENGTH_MEASURE(1.0),#541)
#320=DIMENSIONAL_EXPONENTS(1.0,0.0,0.0,0.0,0.0,0.0,0.0)
#322=DIMENSIONAL_EXPONENTS(0.0,0.0,0.0,0.0,0.0,0.0,0.0)
#328=SURFACE_STYLE_USAGE(.BOTH.,#542)
#329=CLOSED_SHELL('',(#543,#544,#545,#546))
#330=CURVE_STYLE('',#547,POSITIVE_LENGTH_MEASURE(1.0E-06),#548)
#331=COMPOSITE_CURVE_SEGMENT(.CONTINUOUS.,.T.,#549)
#332=CURVE_STYLE('',#550,POSITIVE_LENGTH_MEASURE(1.0E-06),#551)
#333=COMPOSITE_CURVE_SEGMENT(.CONTINUOUS.,.T.,#552)
#334=CURVE_STYLE('',#553,POSITIVE_LENGTH_MEASURE(1.0E-06),#554)
#335=COMPOSITE_CURVE_SEGMENT(.CONTINUOUS.,.T.,#555)
#336=CURVE_STYLE('',#556,POSITIVE_LENGTH_MEASURE(1.0E-06),#557)
#337=COMPOSITE_CURVE_SEGMENT(.CONTINUOUS.,.T.,#558)
#338=SURFACE_STYLE_USAGE(.BOTH.,#559)
#339=CLOSED_SHELL('',(#560,#561,#562,#563))
#340=CURVE_STYLE('',#564,POSITIVE_LENGTH_MEASURE(1.0E-06),#565)
#341=COMPOSITE_CURVE_SEGMENT(.CONTINUOUS.,.T.,#566)
#342=CURVE_STYLE('',#567,POSITIVE_LENGTH_MEASURE(1.0E-06),#568)
#343=COMPOSITE_CURVE_SEGMENT(.CONTINUOUS.,.T.,#569)
#344=CURVE_STYLE('',#570,POSITIVE_LENGTH_MEASURE(1.0E-06),#571)
#345=COMPOSITE_CURVE_SEGMENT(.CONTINUOUS.,.T.,#572)
#346=CURVE_STYLE('',#573,POSITIVE_LENGTH_MEASURE(1.0E-06),#574)
#347=COMPOSITE_CURVE_SEGMENT(.CONTINUOUS.,.T.,#575)
#348=SURFACE_STYLE_USAGE(.BOTH.,#576)
#349=CLOSED_SHELL('',(#577,#578,#579,#580))
#350=CURVE_STYLE('',#581,POSITIVE_LENGTH_MEASURE(1.0E-06),#582)
#351=COMPOSITE_CURVE_SEGMENT(.CONTINUOUS.,.T.,#583)
#352=CURVE_STYLE('',#584,POSITIVE_LENGTH_MEASURE(1.0E-06),#585)
#353=COMPOSITE_CURVE_SEGMENT(.CONTINUOUS.,.T.,#586)
#354=CURVE_STYLE('',#587,POSITIVE_LENGTH_MEASURE(1.0E-06),#588)
#355=COMPOSITE_CURVE_SEGMENT(.CONTINUOUS.,.T.,#589)
#356=CURVE_STYLE('',#590,POSITIVE_LENGTH_MEASURE(1.0E-06),#591)
#357=COMPOSITE_CURVE_SEGMENT(.CONTINUOUS.,.T.,#592)
#358=SURFACE_STYLE_USAGE(.BOTH.,#593)
#359=CLOSED_SHELL('',(#594,#595,#596,#597))
#360=CURVE_STYLE('',#598,POSITIVE_LENGTH_MEASURE(1.0E-06),#599)
#361=COMPOSITE_CURVE_SEGMENT(.CONTINUOUS.,.T.,#600)
#362=CURVE_STYLE('',#601,POSITIVE_LENGTH_MEASURE(1.0E-06),#602)
#363=COMPOSITE_CURVE_SEGMENT(.CONTINUOUS.,.T.,#603)
#364=CURVE_STYLE('',#604,POSITIVE_LENGTH_MEASURE(1.0E-06),#605)
#365=COMPOSITE_CURVE_SEGMENT(.CONTINUOUS.,.T.,#606)
#366=CURVE_STYLE('',#607,POSITIVE_LENGTH_MEASURE(1.0E-06),#608)
#367=COMPOSITE_CURVE_SEGMENT(.CONTINUOUS.,.T.,#609)
#368=SURFACE_STYLE_USAGE(.BOTH.,#610)
#369=CLOSED_SHELL('',(#611,#612,#613,#614))
#370=CURVE_STYLE('',#615,POSITIVE_LENGTH_MEASURE(1.0E-06),#616)
#371=COMPOSITE_CURVE_SEGMENT(.CONTINUOUS.,.T.,#617)
#372=CURVE_STYLE('',#618,POSITIVE_LENGTH_MEASURE(1.0E-06),#619)
#373=COMPOSITE_CURVE_SEGMENT(.CONTINUOUS.,.T.,#620)
#374=CURVE_STYLE('',#621,POSITIVE_LENGTH_MEASURE(1.0E-06),#622)
#375=COMPOSITE_CURVE_SEGMENT(.CONTINUOUS.,.T.,#623)
#376=CURVE_STYLE('',#624,POSITIVE_LENGTH_MEASURE(1.0E-06),#625)
#377=COMPOSITE_CURVE_SEGMENT(.CONTINUOUS.,.T.,#626)
#378=SURFACE_STYLE_USAGE(.BOTH.,#627)
#379=CLOSED_SHELL('',(#628,#629,#630,#631))
#380=CURVE_STYLE('',#632,POSITIVE_LENGTH_MEASURE(1.0E-06),#633)
#381=COMPOSITE_CURVE_SEGMENT(.CONTINUOUS.,.T.,#634)
#382=CURVE_STYLE('',#635,POSITIVE_LENGTH_MEASURE(1.0E-06),#636)
#383=COMPOSITE_CURVE_SEGMENT(.CONTINUOUS.,.T.,#637)
#384=CURVE_STYLE('',#638,POSITIVE_LENGTH_MEASURE(1.0E-06),#639)
#385=COMPOSITE_CURVE_SEGMENT(.CONTINUOUS.,.T.,#640)
#386=CURVE_STYLE('',#641,POSITIVE_LENGTH_MEASURE(1.0E-06),#642)
#387=COMPOSITE_CURVE_SEGMENT(.CONTINUOUS.,.T.,#643)
#388=SURFACE_STYLE_USAGE(.BOTH.,#644)
#389=CLOSED_SHELL('',(#645,#646,#647,#648))
#390=CURVE_STYLE('',#649,POSITIVE_LENGTH_MEASURE(1.0E-06),#650)
#391=COMPOSITE_CURVE_SEGMENT(.CONTINUOUS.,.T.,#651)
#392=CURVE_STYLE('',#652,POSITIVE_LENGTH_MEASURE(1.0E-06),#653)
#393=COMPOSITE_CURVE_SEGMENT(.CONTINUOUS.,.T.,#654)
#394=CURVE_STYLE('',#655,POSITIVE_LENGTH_MEASURE(1.0E-06),#656)
#395=COMPOSITE_CURVE_SEGMENT(.CONTINUOUS.,.T.,#657)
#396=CURVE_STYLE('',#658,POSITIVE_LENGTH_MEASURE(1.0E-06),#659)
#397=COMPOSITE_CURVE_SEGMENT(.CONTINUOUS.,.T.,#660)
#398=SURFACE_STYLE_USAGE(.BOTH.,#661)
#399=CLOSED_SHELL('',(#662,#663,#664,#665))
#400=CURVE_STYLE('',#666,POSITIVE_LENGTH_MEASURE(1.0E-06),#667)
#401=COMPOSITE_CURVE_SEGMENT(.CONTINUOUS.,.T.,#668)
#402=CURVE_STYLE('',#669,POSITIVE_LENGTH_MEASURE(1.0E-06),#670)
#403=COMPOSITE_CURVE_SEGMENT(.CONTINUOUS.,.T.,#671)
#404=CURVE_STYLE('',#672,POSITIVE_LENGTH_MEASURE(1.0E-06),#673)
#405=COMPOSITE_CURVE_SEGMENT(.CONTINUOUS.,.T.,#674)
#406=CURVE_STYLE('',#675,POSITIVE_LENGTH_MEASURE(1.0E-06),#676)
#407=COMPOSITE_CURVE_SEGMENT(.CONTINUOUS.,.T.,#677)
#408=SURFACE_STYLE_USAGE(.BOTH.,#678)
#409=CLOSED_SHELL('',(#679,#680,#681,#682))
#410=CURVE_STYLE('',#683,POSITIVE_LENGTH_MEASURE(1.0E-06),#684)
#411=COMPOSITE_CURVE_SEGMENT(.CONTINUOUS.,.T.,#685)
#412=CURVE_STYLE('',#686,POSITIVE_LENGTH_MEASURE(1.0E-06),#687)
#413=COMPOSITE_CURVE_SEGMENT(.CONTINUOUS.,.T.,#688)
#414=CURVE_STYLE('',#689,POSITIVE_LENGTH_MEASURE(1.0E-06),#690)
#415=COMPOSITE_CURVE_SEGMENT(.CONTINUOUS.,.T.,#691)
#416=CURVE_STYLE('',#692,POSITIVE_LENGTH_MEASURE(1.0E-06),#693)
#417=COMPOSITE_CURVE_SEGMENT(.CONTINUOUS.,.T.,#694)
#418=SURFACE_STYLE_USAGE(.BOTH.,#695)
#419=CLOSED_SHELL('',(#696,#697,#698,#699))
#420=CURVE_STYLE('',#700,POSITIVE_LENGTH_MEASURE(1.0E-06),#701)
#421=COMPOSITE_CURVE_SEGMENT(.CONTINUOUS.,.T.,#702)
#422=CURVE_STYLE('',#703,POSITIVE_LENGTH_MEASURE(1.0E-06),#704)
#423=COMPOSITE_CURVE_SEGMENT(.CONTINUOUS.,.T.,#705)
#424=CURVE_STYLE('',#706,POSITIVE_LENGTH_MEASURE(1.0E-06),#707)
#425=COMPOSITE_CURVE_SEGMENT(.CONTINUOUS.,.T.,#708)
#426=CURVE_STYLE('',#709,POSITIVE_LENGTH_MEASURE(1.0E-06),#710)
#427=COMPOSITE_CURVE_SEGMENT(.CONTINUOUS.,.T.,#711)
#428=SURFACE_STYLE_USAGE(.BOTH.,#712)
#429=CLOSED_SHELL('',(#713,#714,#715,#716))
#430=CURVE_STYLE('',#717,POSITIVE_LENGTH_MEASURE(1.0E-06),#718)
#431=COMPOSITE_CURVE_SEGMENT(.CONTINUOUS.,.T.,#719)
#432=CURVE_STYLE('',#720,POSITIVE_LENGTH_MEASURE(1.0E-06),#721)
#433=COMPOSITE_CURVE_SEGMENT(.CONTINUOUS.,.T.,#722)
#434=CURVE_STYLE('',#723,POSITIVE_LENGTH_MEASURE(1.0E-06),#724)
#435=COMPOSITE_CURVE_SEGMENT(.CONTINUOUS.,.T.,#725)
#436=CURVE_STYLE('',#726,POSITIVE_LENGTH_MEASURE(1.0E-06),#727)
#437=COMPOSITE_CURVE_SEGMENT(.CONTINUOUS.,.T.,#728)
#438=SURFACE_STYLE_USAGE(.BOTH.,#729)
#439=CLOSED_SHELL('',(#730,#731,#732,#733))
#440=CURVE_STYLE('',#734,POSITIVE_LENGTH_MEASURE(1.0E-06),#735)
#441=COMPOSITE_CURVE_SEGMENT(.CONTINUOUS.,.T.,#736)
#442=CURVE_STYLE('',#737,POSITIVE_LENGTH_MEASURE(1.0E-06),#738)
#443=COMPOSITE_CURVE_SEGMENT(.CONTINUOUS.,.T.,#739)
#444=CURVE_STYLE('',#740,POSITIVE_LENGTH_MEASURE(1.0E-06),#741)
#445=COMPOSITE_CURVE_SEGMENT(.CONTINUOUS.,.T.,#742)
#446=CURVE_STYLE('',#743,POSITIVE_LENGTH_MEASURE(1.0E-06),#744)
#447=COMPOSITE_CURVE_SEGMENT(.CONTINUOUS.,.T.,#745)
#448=SURFACE_STYLE_USAGE(.BOTH.,#746)
#449=CLOSED_SHELL('',(#747,#748,#749,#750))
#450=CURVE_STYLE('',#751,POSITIVE_LENGTH_MEASURE(1.0E-06),#752)
#451=COMPOSITE_CURVE_SEGMENT(.CONTINUOUS.,.T.,#753)
#452=CURVE_STYLE('',#754,POSITIVE_LENGTH_MEASURE(1.0E-06),#755)
#453=COMPOSITE_CURVE_SEGMENT(.CONTINUOUS.,.T.,#756)
#454=CURVE_STYLE('',#757,POSITIVE_LENGTH_MEASURE(1.0E-06),#758)
#455=COMPOSITE_CURVE_SEGMENT(.CONTINUOUS.,.T.,#759)
#456=CURVE_STYLE('',#760,POSITIVE_LENGTH_MEASURE(1.0E-06),#761)
#457=COMPOSITE_CURVE_SEGMENT(.CONTINUOUS.,.T.,#762)
#458=SURFACE_STYLE_USAGE(.BOTH.,#763)
#459=CLOSED_SHELL('',(#764,#765,#766,#767))
#460=CURVE_STYLE('',#768,POSITIVE_LENGTH_MEASURE(1.0E-06),#769)
#461=COMPOSITE_CURVE_SEGMENT(.CONTINUOUS.,.T.,#770)
#462=CURVE_STYLE('',#771,POSITIVE_LENGTH_MEASURE(1.0E-06),#772)
#463=COMPOSITE_CURVE_SEGMENT(.CONTINUOUS.,.T.,#773)
#464=CURVE_STYLE('',#774,POSITIVE_LENGTH_MEASURE(1.0E-06),#775)
#465=COMPOSITE_CURVE_SEGMENT(.CONTINUOUS.,.T.,#776)
#466=CURVE_STYLE('',#777,POSITIVE_LENGTH_MEASURE(1.0E-06),#778)
#467=COMPOSITE_CURVE_SEGMENT(.CONTINUOUS.,.T.,#779)
#468=SURFACE_STYLE_USAGE(.BOTH.,#780)
#469=CLOSED_SHELL('',(#781,#782,#783,#784))
#470=CURVE_STYLE('',#785,POSITIVE_LENGTH_MEASURE(1.0E-06),#786)
#471=COMPOSITE_CURVE_SEGMENT(.CONTINUOUS.,.T.,#787)
#472=CURVE_STYLE('',#788,POSITIVE_LENGTH_MEASURE(1.0E-06),#789)
#473=COMPOSITE_CURVE_SEGMENT(.CONTINUOUS.,.T.,#790)
#474=CURVE_STYLE('',#791,POSITIVE_LENGTH_MEASURE(1.0E-06),#792)
#475=COMPOSITE_CURVE_SEGMENT(.CONTINUOUS.,.T.,#793)
#476=CURVE_STYLE('',#794,POSITIVE_LENGTH_MEASURE(1.0E-06),#795)
#477=COMPOSITE_CURVE_SEGMENT(.CONTINUOUS.,.T.,#796)
#478=SURFACE_STYLE_USAGE(.BOTH.,#797)
#479=CLOSED_SHELL('',(#798,#799,#800,#801))
#480=CURVE_STYLE('',#802,POSITIVE_LENGTH_MEASURE(1.0E-06),#803)
#481=COMPOSITE_CURVE_SEGMENT(.CONTINUOUS.,.T.,#804)
#482=CURVE_STYLE('',#805,POSITIVE_LENGTH_MEASURE(1.0E-06),#806)
#483=COMPOSITE_CURVE_SEGMENT(.CONTINUOUS.,.T.,#807)
#484=CURVE_STYLE('',#808,POSITIVE_LENGTH_MEASURE(1.0E-06),#809)
#485=COMPOSITE_CURVE_SEGMENT(.CONTINUOUS.,.T.,#810)
#486=CURVE_STYLE('',#811,POSITIVE_LENGTH_MEASURE(1.0E-06),#812)
#487=COMPOSITE_CURVE_SEGMENT(.CONTINUOUS.,.T.,#813)
#488=PRODUCT_CONTEXT('',#106,'mechanical')
#489=PRODUCT_DEFINITION_FORMATION_WITH_SPECIFIED_SOURCE(' ','NONE',#295,.NOT_KNOWN.)
#490=CARTESIAN_POINT('',(0.0,0.0,0.0))
#491=DIRECTION('',(0.0,0.0,1.0))
#492=DIRECTION('',(1.0,0.0,0.0))
#493=CARTESIAN_POINT('',(0.0,0.0,0.0))
#494=DIRECTION('',(0.0,0.0,1.0))
#495=DIRECTION('',(1.0,0.0,0.0))
#496=CARTESIAN_POINT('',(0.0,0.0,0.0))
#497=DIRECTION('',(0.0,0.0,1.0))
#498=DIRECTION('',(1.0,0.0,0.0))
#499=CARTESIAN_POINT('',(0.0,0.0,0.0))
#500=DIRECTION('',(0.0,0.0,1.0))
#501=DIRECTION('',(1.0,0.0,0.0))
#502=CARTESIAN_POINT('',(0.0,0.0,0.0))
#503=DIRECTION('',(0.0,0.0,1.0))
#504=DIRECTION('',(1.0,0.0,0.0))
#505=CARTESIAN_POINT('',(0.0,0.0,0.0))
#506=DIRECTION('',(0.0,0.0,1.0))
#507=DIRECTION('',(1.0,0.0,0.0))
#508=CARTESIAN_POINT('',(0.0,0.0,0.0))
#509=DIRECTION('',(0.0,0.0,1.0))
#510=DIRECTION('',(1.0,0.0,0.0))
#511=CARTESIAN_POINT('',(0.0,0.0,0.0))
#512=DIRECTION('',(0.0,0.0,1.0))
#513=DIRECTION('',(1.0,0.0,0.0))
#514=CARTESIAN_POINT('',(0.0,0.0,0.0))
#515=DIRECTION('',(0.0,0.0,1.0))
#516=DIRECTION('',(1.0,0.0,0.0))
#517=CARTESIAN_POINT('',(0.0,0.0,0.0))
#518=DIRECTION('',(0.0,0.0,1.0))
#519=DIRECTION('',(1.0,0.0,0.0))
#520=CARTESIAN_POINT('',(0.0,0.0,0.0))
#521=DIRECTION('',(0.0,0.0,1.0))
#522=DIRECTION('',(1.0,0.0,0.0))
#523=CARTESIAN_POINT('',(0.0,0.0,0.0))
#524=DIRECTION('',(0.0,0.0,1.0))
#525=DIRECTION('',(1.0,0.0,0.0))
#526=CARTESIAN_POINT('',(0.0,0.0,0.0))
#527=DIRECTION('',(0.0,0.0,1.0))
#528=DIRECTION('',(1.0,0.0,0.0))
#529=CARTESIAN_POINT('',(0.0,0.0,0.0))
#530=DIRECTION('',(0.0,0.0,1.0))
#531=DIRECTION('',(1.0,0.0,0.0))
#532=CARTESIAN_POINT('',(0.0,0.0,0.0))
#533=DIRECTION('',(0.0,0.0,1.0))
#534=DIRECTION('',(1.0,0.0,0.0))
#535=CARTESIAN_POINT('',(0.0,0.0,0.0))
#536=DIRECTION('',(0.0,0.0,1.0))
#537=DIRECTION('',(1.0,0.0,0.0))
#538=CARTESIAN_POINT('',(0.0,0.0,0.0))
#539=DIRECTION('',(0.0,0.0,1.0))
#540=DIRECTION('',(1.0,0.0,0.0))
#541= (NAMED_UNIT(#320)LENGTH_UNIT()SI_UNIT(.MILLI.,.METRE.))
#542=SURFACE_SIDE_STYLE('',(#815))
#543=FACE_SURFACE('',(#816),#817,.F.)
#544=FACE_SURFACE('',(#818),#819,.F.)
#545=FACE_SURFACE('',(#820),#821,.F.)
#546=FACE_SURFACE('',(#822),#823,.F.)
#547=DRAUGHTING_PRE_DEFINED_CURVE_FONT('continuous')
#548=COLOUR_RGB('',1.0,0.0,0.0)
#549=TRIMMED_CURVE('',#824,(PARAMETER_VALUE(0.0)),(PARAMETER_VALUE(5.0)),.T.,.UNSPECIFIED.)
#550=DRAUGHTING_PRE_DEFINED_CURVE_FONT('continuous')
#551=COLOUR_RGB('',1.0,0.0,0.0)
#552=TRIMMED_CURVE('',#825,(PARAMETER_VALUE(0.0)),(PARAMETER_VALUE(5.0)),.T.,.UNSPECIFIED.)
#553=DRAUGHTING_PRE_DEFINED_CURVE_FONT('continuous')
#554=COLOUR_RGB('',1.0,0.0,0.0)
#555=TRIMMED_CURVE('',#826,(PARAMETER_VALUE(0.0)),(PARAMETER_VALUE(5.0)),.T.,.UNSPECIFIED.)
#556=DRAUGHTING_PRE_DEFINED_CURVE_FONT('continuous')
#557=COLOUR_RGB('',1.0,0.0,0.0)
#558=TRIMMED_CURVE('',#827,(PARAMETER_VALUE(0.0)),(PARAMETER_VALUE(5.0)),.T.,.UNSPECIFIED.)
#559=SURFACE_SIDE_STYLE('',(#828))
#560=FACE_SURFACE('',(#829),#830,.F.)
#561=FACE_SURFACE('',(#831),#832,.F.)
#562=FACE_SURFACE('',(#833),#834,.F.)
#563=FACE_SURFACE('',(#835),#836,.F.)
#564=DRAUGHTING_PRE_DEFINED_CURVE_FONT('continuous')
#565=COLOUR_RGB('',1.0,0.0,0.0)
#566=TRIMMED_CURVE('',#837,(PARAMETER_VALUE(0.0)),(PARAMETER_VALUE(5.0)),.T.,.UNSPECIFIED.)
#567=DRAUGHTING_PRE_DEFINED_CURVE_FONT('continuous')
#568=COLOUR_RGB('',1.0,0.0,0.0)
#569=TRIMMED_CURVE('',#838,(PARAMETER_VALUE(0.0)),(PARAMETER_VALUE(5.0)),.T.,.UNSPECIFIED.)
#570=DRAUGHTING_PRE_DEFINED_CURVE_FONT('continuous')
#571=COLOUR_RGB('',1.0,0.0,0.0)
#572=TRIMMED_CURVE('',#839,(PARAMETER_VALUE(0.0)),(PARAMETER_VALUE(5.0)),.T.,.UNSPECIFIED.)
#573=DRAUGHTING_PRE_DEFINED_CURVE_FONT('continuous')
#574=COLOUR_RGB('',1.0,0.0,0.0)
#575=TRIMMED_CURVE('',#840,(PARAMETER_VALUE(0.0)),(PARAMETER_VALUE(5.0)),.T.,.UNSPECIFIED.)
#576=SURFACE_SIDE_STYLE('',(#841))
#577=FACE_SURFACE('',(#842),#843,.F.)
#578=FACE_SURFACE('',(#844),#845,.F.)
#579=FACE_SURFACE('',(#846),#847,.F.)
#580=FACE_SURFACE('',(#848),#849,.F.)
#581=DRAUGHTING_PRE_DEFINED_CURVE_FONT('continuous')
#582=COLOUR_RGB('',1.0,0.0,0.0)
#583=TRIMMED_CURVE('',#850,(PARAMETER_VALUE(0.0)),(PARAMETER_VALUE(5.0)),.T.,.UNSPECIFIED.)
#584=DRAUGHTING_PRE_DEFINED_CURVE_FONT('continuous')
#585=COLOUR_RGB('',1.0,0.0,0.0)
#586=TRIMMED_CURVE('',#851,(PARAMETER_VALUE(0.0)),(PARAMETER_VALUE(5.0)),.T.,.UNSPECIFIED.)
#587=DRAUGHTING_PRE_DEFINED_CURVE_FONT('continuous')
#588=COLOUR_RGB('',1.0,0.0,0.0)
#589=TRIMMED_CURVE('',#852,(PARAMETER_VALUE(0.0)),(PARAMETER_VALUE(5.0)),.T.,.UNSPECIFIED.)
#590=DRAUGHTING_PRE_DEFINED_CURVE_FONT('continuous')
#591=COLOUR_RGB('',1.0,0.0,0.0)
#592=TRIMMED_CURVE('',#853,(PARAMETER_VALUE(0.0)),(PARAMETER_VALUE(5.0)),.T.,.UNSPECIFIED.)
#593=SURFACE_SIDE_STYLE('',(#854))
#594=FACE_SURFACE('',(#855),#856,.F.)
#595=FACE_SURFACE('',(#857),#858,.F.)
#596=FACE_SURFACE('',(#859),#860,.F.)
#597=FACE_SURFACE('',(#861),#862,.F.)
#598=DRAUGHTING_PRE_DEFINED_CURVE_FONT('continuous')
#599=COLOUR_RGB('',1.0,0.0,0.0)
#600=TRIMMED_CURVE('',#863,(PARAMETER_VALUE(0.0)),(PARAMETER_VALUE(5.0)),.T.,.UNSPECIFIED.)
#601=DRAUGHTING_PRE_DEFINED_CURVE_FONT('continuous')
#602=COLOUR_RGB('',1.0,0.0,0.0)
#603=TRIMMED_CURVE('',#864,(PARAMETER_VALUE(0.0)),(PARAMETER_VALUE(5.0)),.T.,.UNSPECIFIED.)
#604=DRAUGHTING_PRE_DEFINED_CURVE_FONT('continuous')
#605=COLOUR_RGB('',1.0,0.0,0.0)
#606=TRIMMED_CURVE('',#865,(PARAMETER_VALUE(0.0)),(PARAMETER_VALUE(5.0)),.T.,.UNSPECIFIED.)
#607=DRAUGHTING_PRE_DEFINED_CURVE_FONT('continuous')
#608=COLOUR_RGB('',1.0,0.0,0.0)
#609=TRIMMED_CURVE('',#866,(PARAMETER_VALUE(0.0)),(PARAMETER_VALUE(5.0)),.T.,.UNSPECIFIED.)
#610=SURFACE_SIDE_STYLE('',(#867))
#611=FACE_SURFACE('',(#868),#869,.F.)
#612=FACE_SURFACE('',(#870),#871,.F.)
#613=FACE_SURFACE('',(#872),#873,.F.)
#614=FACE_SURFACE('',(#874),#875,.F.)
#615=DRAUGHTING_PRE_DEFINED_CURVE_FONT('continuous')
#616=COLOUR_RGB('',1.0,0.0,0.0)
#617=TRIMMED_CURVE('',#876,(PARAMETER_VALUE(0.0)),(PARAMETER_VALUE(5.0)),.T.,.UNSPECIFIED.)
#618=DRAUGHTING_PRE_DEFINED_CURVE_FONT('continuous')
#619=COLOUR_RGB('',1.0,0.0,0.0)
#620=TRIMMED_CURVE('',#877,(PARAMETER_VALUE(0.0)),(PARAMETER_VALUE(5.0)),.T.,.UNSPECIFIED.)
#621=DRAUGHTING_PRE_DEFINED_CURVE_FONT('continuous')
#622=COLOUR_RGB('',1.0,0.0,0.0)
#623=TRIMMED_CURVE('',#878,(PARAMETER_VALUE(0.0)),(PARAMETER_VALUE(5.0)),.T.,.UNSPECIFIED.)
#624=DRAUGHTING_PRE_DEFINED_CURVE_FONT('continuous')
#625=COLOUR_RGB('',1.0,0.0,0.0)
#626=TRIMMED_CURVE('',#879,(PARAMETER_VALUE(0.0)),(PARAMETER_VALUE(5.0)),.T.,.UNSPECIFIED.)
#627=SURFACE_SIDE_STYLE('',(#880))
#628=FACE_SURFACE('',(#881),#882,.F.)
#629=FACE_SURFACE('',(#883),#884,.F.)
#630=FACE_SURFACE('',(#885),#886,.F.)
#631=FACE_SURFACE('',(#887),#888,.F.)
#632=DRAUGHTING_PRE_DEFINED_CURVE_FONT('continuous')
#633=COLOUR_RGB('',1.0,0.0,0.0)
#634=TRIMMED_CURVE('',#889,(PARAMETER_VALUE(0.0)),(PARAMETER_VALUE(5.0)),.T.,.UNSPECIFIED.)
#635=DRAUGHTING_PRE_DEFINED_CURVE_FONT('continuous')
#636=COLOUR_RGB('',1.0,0.0,0.0)
#637=TRIMMED_CURVE('',#890,(PARAMETER_VALUE(0.0)),(PARAMETER_VALUE(5.0)),.T.,.UNSPECIFIED.)
#638=DRAUGHTING_PRE_DEFINED_CURVE_FONT('continuous')
#639=COLOUR_RGB('',1.0,0.0,0.0)
#640=TRIMMED_CURVE('',#891,(PARAMETER_VALUE(0.0)),(PARAMETER_VALUE(5.0)),.T.,.UNSPECIFIED.)
#641=DRAUGHTING_PRE_DEFINED_CURVE_FONT('continuous')
#642=COLOUR_RGB('',1.0,0.0,0.0)
#643=TRIMMED_CURVE('',#892,(PARAMETER_VALUE(0.0)),(PARAMETER_VALUE(5.0)),.T.,.UNSPECIFIED.)
#644=SURFACE_SIDE_STYLE('',(#893))
#645=FACE_SURFACE('',(#894),#895,.F.)
#646=FACE_SURFACE('',(#896),#897,.F.)
#647=FACE_SURFACE('',(#898),#899,.F.)
#648=FACE_SURFACE('',(#900),#901,.F.)
#649=DRAUGHTING_PRE_DEFINED_CURVE_FONT('continuous')
#650=COLOUR_RGB('',1.0,0.0,0.0)
#651=TRIMMED_CURVE('',#902,(PARAMETER_VALUE(0.0)),(PARAMETER_VALUE(5.0)),.T.,.UNSPECIFIED.)
#652=DRAUGHTING_PRE_DEFINED_CURVE_FONT('continuous')
#653=COLOUR_RGB('',1.0,0.0,0.0)
#654=TRIMMED_CURVE('',#903,(PARAMETER_VALUE(0.0)),(PARAMETER_VALUE(5.0)),.T.,.UNSPECIFIED.)
#655=DRAUGHTING_PRE_DEFINED_CURVE_FONT('continuous')
#656=COLOUR_RGB('',1.0,0.0,0.0)
#657=TRIMMED_CURVE('',#904,(PARAMETER_VALUE(0.0)),(PARAMETER_VALUE(5.0)),.T.,.UNSPECIFIED.)
#658=DRAUGHTING_PRE_DEFINED_CURVE_FONT('continuous')
#659=COLOUR_RGB('',1.0,0.0,0.0)
#660=TRIMMED_CURVE('',#905,(PARAMETER_VALUE(0.0)),(PARAMETER_VALUE(5.0)),.T.,.UNSPECIFIED.)
#661=SURFACE_SIDE_STYLE('',(#906))
#662=FACE_SURFACE('',(#907),#908,.F.)
#663=FACE_SURFACE('',(#909),#910,.F.)
#664=FACE_SURFACE('',(#911),#912,.F.)
#665=FACE_SURFACE('',(#913),#914,.F.)
#666=DRAUGHTING_PRE_DEFINED_CURVE_FONT('continuous')
#667=COLOUR_RGB('',1.0,0.0,0.0)
#668=TRIMMED_CURVE('',#915,(PARAMETER_VALUE(0.0)),(PARAMETER_VALUE(5.0)),.T.,.UNSPECIFIED.)
#669=DRAUGHTING_PRE_DEFINED_CURVE_FONT('continuous')
#670=COLOUR_RGB('',1.0,0.0,0.0)
#671=TRIMMED_CURVE('',#916,(PARAMETER_VALUE(0.0)),(PARAMETER_VALUE(5.0)),.T.,.UNSPECIFIED.)
#672=DRAUGHTING_PRE_DEFINED_CURVE_FONT('continuous')
#673=COLOUR_RGB('',1.0,0.0,0.0)
#674=TRIMMED_CURVE('',#917,(PARAMETER_VALUE(0.0)),(PARAMETER_VALUE(5.0)),.T.,.UNSPECIFIED.)
#675=DRAUGHTING_PRE_DEFINED_CURVE_FONT('continuous')
#676=COLOUR_RGB('',1.0,0.0,0.0)
#677=TRIMMED_CURVE('',#918,(PARAMETER_VALUE(0.0)),(PARAMETER_VALUE(5.0)),.T.,.UNSPECIFIED.)
#678=SURFACE_SIDE_STYLE('',(#919))
#679=FACE_SURFACE('',(#920),#921,.F.)
#680=FACE_SURFACE('',(#922),#923,.F.)
#681=FACE_SURFACE('',(#924),#925,.F.)
#682=FACE_SURFACE('',(#926),#927,.F.)
#683=DRAUGHTING_PRE_DEFINED_CURVE_FONT('continuous')
#684=COLOUR_RGB('',1.0,0.0,0.0)
#685=TRIMMED_CURVE('',#928,(PARAMETER_VALUE(0.0)),(PARAMETER_VALUE(5.0)),.T.,.UNSPECIFIED.)
#686=DRAUGHTING_PRE_DEFINED_CURVE_FONT('continuous')
#687=COLOUR_RGB('',1.0,0.0,0.0)
#688=TRIMMED_CURVE('',#929,(PARAMETER_VALUE(0.0)),(PARAMETER_VALUE(5.0)),.T.,.UNSPECIFIED.)
#689=DRAUGHTING_PRE_DEFINED_CURVE_FONT('continuous')
#690=COLOUR_RGB('',1.0,0.0,0.0)
#691=TRIMMED_CURVE('',#930,(PARAMETER_VALUE(0.0)),(PARAMETER_VALUE(5.0)),.T.,.UNSPECIFIED.)
#692=DRAUGHTING_PRE_DEFINED_CURVE_FONT('continuous')
#693=COLOUR_RGB('',1.0,0.0,0.0)
#694=TRIMMED_CURVE('',#931,(PARAMETER_VALUE(0.0)),(PARAMETER_VALUE(5.0)),.T.,.UNSPECIFIED.)
#695=SURFACE_SIDE_STYLE('',(#932))
#696=FACE_SURFACE('',(#933),#934,.F.)
#697=FACE_SURFACE('',(#935),#936,.F.)
#698=FACE_SURFACE('',(#937),#938,.F.)
#699=FACE_SURFACE('',(#939),#940,.F.)
#700=DRAUGHTING_PRE_DEFINED_CURVE_FONT('continuous')
#701=COLOUR_RGB('',1.0,0.0,0.0)
#702=TRIMMED_CURVE('',#941,(PARAMETER_VALUE(0.0)),(PARAMETER_VALUE(5.0)),.T.,.UNSPECIFIED.)
#703=DRAUGHTING_PRE_DEFINED_CURVE_FONT('continuous')
#704=COLOUR_RGB('',1.0,0.0,0.0)
#705=TRIMMED_CURVE('',#942,(PARAMETER_VALUE(0.0)),(PARAMETER_VALUE(5.0)),.T.,.UNSPECIFIED.)
#706=DRAUGHTING_PRE_DEFINED_CURVE_FONT('continuous')
#707=COLOUR_RGB('',1.0,0.0,0.0)
#708=TRIMMED_CURVE('',#943,(PARAMETER_VALUE(0.0)),(PARAMETER_VALUE(5.0)),.T.,.UNSPECIFIED.)
#709=DRAUGHTING_PRE_DEFINED_CURVE_FONT('continuous')
#710=COLOUR_RGB('',1.0,0.0,0.0)
#711=TRIMMED_CURVE('',#944,(PARAMETER_VALUE(0.0)),(PARAMETER_VALUE(5.0)),.T.,.UNSPECIFIED.)
#712=SURFACE_SIDE_STYLE('',(#945))
#713=FACE_SURFACE('',(#946),#947,.F.)
#714=FACE_SURFACE('',(#948),#949,.F.)
#715=FACE_SURFACE('',(#950),#951,.F.)
#716=FACE_SURFACE('',(#952),#953,.F.)
#717=DRAUGHTING_PRE_DEFINED_CURVE_FONT('continuous')
#718=COLOUR_RGB('',1.0,0.0,0.0)
#719=TRIMMED_CURVE('',#954,(PARAMETER_VALUE(0.0)),(PARAMETER_VALUE(5.0)),.T.,.UNSPECIFIED.)
#720=DRAUGHTING_PRE_DEFINED_CURVE_FONT('continuous')
#721=COLOUR_RGB('',1.0,0.0,0.0)
#722=TRIMMED_CURVE('',#955,(PARAMETER_VALUE(0.0)),(PARAMETER_VALUE(5.0)),.T.,.UNSPECIFIED.)
#723=DRAUGHTING_PRE_DEFINED_CURVE_FONT('continuous')
#724=COLOUR_RGB('',1.0,0.0,0.0)
#725=TRIMMED_CURVE('',#956,(PARAMETER_VALUE(0.0)),(PARAMETER_VALUE(5.0)),.T.,.UNSPECIFIED.)
#726=DRAUGHTING_PRE_DEFINED_CURVE_FONT('continuous')
#727=COLOUR_RGB('',1.0,0.0,0.0)
#728=TRIMMED_CURVE('',#957,(PARAMETER_VALUE(0.0)),(PARAMETER_VALUE(5.0)),.T.,.UNSPECIFIED.)
#729=SURFACE_SIDE_STYLE('',(#958))
#730=FACE_SURFACE('',(#959),#960,.F.)
#731=FACE_SURFACE('',(#961),#962,.F.)
#732=FACE_SURFACE('',(#963),#964,.F.)
#733=FACE_SURFACE('',(#965),#966,.F.)
#734=DRAUGHTING_PRE_DEFINED_CURVE_FONT('continuous')
#735=COLOUR_RGB('',1.0,0.0,0.0)
#736=TRIMMED_CURVE('',#967,(PARAMETER_VALUE(0.0)),(PARAMETER_VALUE(5.0)),.T.,.UNSPECIFIED.)
#737=DRAUGHTING_PRE_DEFINED_CURVE_FONT('continuous')
#738=COLOUR_RGB('',1.0,0.0,0.0)
#739=TRIMMED_CURVE('',#968,(PARAMETER_VALUE(0.0)),(PARAMETER_VALUE(5.0)),.T.,.UNSPECIFIED.)
#740=DRAUGHTING_PRE_DEFINED_CURVE_FONT('continuous')
#741=COLOUR_RGB('',1.0,0.0,0.0)
#742=TRIMMED_CURVE('',#969,(PARAMETER_VALUE(0.0)),(PARAMETER_VALUE(5.0)),.T.,.UNSPECIFIED.)
#743=DRAUGHTING_PRE_DEFINED_CURVE_FONT('continuous')
#744=COLOUR_RGB('',1.0,0.0,0.0)
#745=TRIMMED_CURVE('',#970,(PARAMETER_VALUE(0.0)),(PARAMETER_VALUE(5.0)),.T.,.UNSPECIFIED.)
#746=SURFACE_SIDE_STYLE('',(#971))
#747=FACE_SURFACE('',(#972),#973,.F.)
#748=FACE_SURFACE('',(#974),#975,.F.)
#749=FACE_SURFACE('',(#976),#977,.F.)
#750=FACE_SURFACE('',(#978),#979,.F.)
#751=DRAUGHTING_PRE_DEFINED_CURVE_FONT('continuous')
#752=COLOUR_RGB('',1.0,0.0,0.0)
#753=TRIMMED_CURVE('',#980,(PARAMETER_VALUE(0.0)),(PARAMETER_VALUE(5.0)),.T.,.UNSPECIFIED.)
#754=DRAUGHTING_PRE_DEFINED_CURVE_FONT('continuous')
#755=COLOUR_RGB('',1.0,0.0,0.0)
#756=TRIMMED_CURVE('',#981,(PARAMETER_VALUE(0.0)),(PARAMETER_VALUE(5.0)),.T.,.UNSPECIFIED.)
#757=DRAUGHTING_PRE_DEFINED_CURVE_FONT('continuous')
#758=COLOUR_RGB('',1.0,0.0,0.0)
#759=TRIMMED_CURVE('',#982,(PARAMETER_VALUE(0.0)),(PARAMETER_VALUE(5.0)),.T.,.UNSPECIFIED.)
#760=DRAUGHTING_PRE_DEFINED_CURVE_FONT('continuous')
#761=COLOUR_RGB('',1.0,0.0,0.0)
#762=TRIMMED_CURVE('',#983,(PARAMETER_VALUE(0.0)),(PARAMETER_VALUE(5.0)),.T.,.UNSPECIFIED.)
#763=SURFACE_SIDE_STYLE('',(#984))
#764=FACE_SURFACE('',(#985),#986,.F.)
#765=FACE_SURFACE('',(#987),#988,.F.)
#766=FACE_SURFACE('',(#989),#990,.F.)
#767=FACE_SURFACE('',(#991),#992,.F.)
#768=DRAUGHTING_PRE_DEFINED_CURVE_FONT('continuous')
#769=COLOUR_RGB('',1.0,0.0,0.0)
#770=TRIMMED_CURVE('',#993,(PARAMETER_VALUE(0.0)),(PARAMETER_VALUE(5.0)),.T.,.UNSPECIFIED.)
#771=DRAUGHTING_PRE_DEFINED_CURVE_FONT('continuous')
#772=COLOUR_RGB('',1.0,0.0,0.0)
#773=TRIMMED_CURVE('',#994,(PARAMETER_VALUE(0.0)),(PARAMETER_VALUE(5.0)),.T.,.UNSPECIFIED.)
#774=DRAUGHTING_PRE_DEFINED_CURVE_FONT('continuous')
#775=COLOUR_RGB('',1.0,0.0,0.0)
#776=TRIMMED_CURVE('',#995,(PARAMETER_VALUE(0.0)),(PARAMETER_VALUE(5.0)),.T.,.UNSPECIFIED.)
#777=DRAUGHTING_PRE_DEFINED_CURVE_FONT('continuous')
#778=COLOUR_RGB('',1.0,0.0,0.0)
#779=TRIMMED_CURVE('',#996,(PARAMETER_VALUE(0.0)),(PARAMETER_VALUE(5.0)),.T.,.UNSPECIFIED.)
#780=SURFACE_SIDE_STYLE('',(#997))
#781=FACE_SURFACE('',(#998),#999,.F.)
#782=FACE_SURFACE('',(#1000),#1001,.F.)
#783=FACE_SURFACE('',(#1002),#1003,.F.)
#784=FACE_SURFACE('',(#1004),#1005,.F.)
#785=DRAUGHTING_PRE_DEFINED_CURVE_FONT('continuous')
#786=COLOUR_RGB('',1.0,0.0,0.0)
#787=TRIMMED_CURVE('',#1006,(PARAMETER_VALUE(0.0)),(PARAMETER_VALUE(5.0)),.T.,.UNSPECIFIED.)
#788=DRAUGHTING_PRE_DEFINED_CURVE_FONT('continuous')
#789=COLOUR_RGB('',1.0,0.0,0.0)
#790=TRIMMED_CURVE('',#1007,(PARAMETER_VALUE(0.0)),(PARAMETER_VALUE(5.0)),.T.,.UNSPECIFIED.)
#791=DRAUGHTING_PRE_DEFINED_CURVE_FONT('continuous')
#792=COLOUR_RGB('',1.0,0.0,0.0)
#793=TRIMMED_CURVE('',#1008,(PARAMETER_VALUE(0.0)),(PARAMETER_VALUE(5.0)),.T.,.UNSPECIFIED.)
#794=DRAUGHTING_PRE_DEFINED_CURVE_FONT('continuous')
#795=COLOUR_RGB('',1.0,0.0,0.0)
#796=TRIMMED_CURVE('',#1009,(PARAMETER_VALUE(0.0)),(PARAMETER_VALUE(5.0)),.T.,.UNSPECIFIED.)
#797=SURFACE_SIDE_STYLE('',(#1010))
#798=FACE_SURFACE('',(#1011),#1012,.F.)
#799=FACE_SURFACE('',(#1013),#1014,.F.)
#800=FACE_SURFACE('',(#1015),#1016,.F.)
#801=FACE_SURFACE('',(#1017),#1018,.F.)
#802=DRAUGHTING_PRE_DEFINED_CURVE_FONT('continuous')
#803=COLOUR_RGB('',1.0,0.0,0.0)
#804=TRIMMED_CURVE('',#1019,(PARAMETER_VALUE(0.0)),(PARAMETER_VALUE(5.0)),.T.,.UNSPECIFIED.)
#805=DRAUGHTING_PRE_DEFINED_CURVE_FONT('continuous')
#806=COLOUR_RGB('',1.0,0.0,0.0)
#807=TRIMMED_CURVE('',#1020,(PARAMETER_VALUE(0.0)),(PARAMETER_VALUE(5.0)),.T.,.UNSPECIFIED.)
#808=DRAUGHTING_PRE_DEFINED_CURVE_FONT('continuous')
#809=COLOUR_RGB('',1.0,0.0,0.0)
#810=TRIMMED_CURVE('',#1021,(PARAMETER_VALUE(0.0)),(PARAMETER_VALUE(5.0)),.T.,.UNSPECIFIED.)
#811=DRAUGHTING_PRE_DEFINED_CURVE_FONT('continuous')
#812=COLOUR_RGB('',1.0,0.0,0.0)
#813=TRIMMED_CURVE('',#1022,(PARAMETER_VALUE(0.0)),(PARAMETER_VALUE(5.0)),.T.,.UNSPECIFIED.)
#815=SURFACE_STYLE_FILL_AREA(#1023)
#816=FACE_BOUND('',#1024,.T.)
#817=PLANE('',#1025)
#818=FACE_BOUND('',#1026,.T.)
#819=PLANE('',#1027)
#820=FACE_BOUND('',#1028,.T.)
#821=PLANE('',#1029)
#822=FACE_BOUND('',#1030,.T.)
#823=PLANE('',#1031)
#824=LINE('',#1032,#1033)
#825=LINE('',#1034,#1035)
#826=LINE('',#1036,#1037)
#827=LINE('',#1038,#1039)
#828=SURFACE_STYLE_FILL_AREA(#1040)
#829=FACE_BOUND('',#1041,.T.)
#830=PLANE('',#1042)
#831=FACE_BOUND('',#1043,.T.)
#832=PLANE('',#1044)
#833=FACE_BOUND('',#1045,.T.)
#834=PLANE('',#1046)
#835=FACE_BOUND('',#1047,.T.)
#836=PLANE('',#1048)
#837=LINE('',#1049,#1050)
#838=LINE('',#1051,#1052)
#839=LINE('',#1053,#1054)
#840=LINE('',#1055,#1056)
#841=SURFACE_STYLE_FILL_AREA(#1057)
#842=FACE_BOUND('',#1058,.T.)
#843=PLANE('',#1059)
#844=FACE_BOUND('',#1060,.T.)
#845=PLANE('',#1061)
#846=FACE_BOUND('',#1062,.T.)
#847=PLANE('',#1063)
#848=FACE_BOUND('',#1064,.T.)
#849=PLANE('',#1065)
#850=LINE('',#1066,#1067)
#851=LINE('',#1068,#1069)
#852=LINE('',#1070,#1071)
#853=LINE('',#1072,#1073)
#854=SURFACE_STYLE_FILL_AREA(#1074)
#855=FACE_BOUND('',#1075,.T.)
#856=PLANE('',#1076)
#857=FACE_BOUND('',#1077,.T.)
#858=PLANE('',#1078)
#859=FACE_BOUND('',#1079,.T.)
#860=PLANE('',#1080)
#861=FACE_BOUND('',#1081,.T.)
#862=PLANE('',#1082)
#863=LINE('',#1083,#1084)
#864=LINE('',#1085,#1086)
#865=LINE('',#1087,#1088)
#866=LINE('',#1089,#1090)
#867=SURFACE_STYLE_FILL_AREA(#1091)
#868=FACE_BOUND('',#1092,.T.)
#869=PLANE('',#1093)
#870=FACE_BOUND('',#1094,.T.)
#871=PLANE('',#1095)
#872=FACE_BOUND('',#1096,.T.)
#873=PLANE('',#1097)
#874=FACE_BOUND('',#1098,.T.)
#875=PLANE('',#1099)
#876=LINE('',#1100,#1101)
#877=LINE('',#1102,#1103)
#878=LINE('',#1104,#1105)
#879=LINE('',#1106,#1107)
#880=SURFACE_STYLE_FILL_AREA(#1108)
#881=FACE_BOUND('',#1109,.T.)
#882=PLANE('',#1110)
#883=FACE_BOUND('',#1111,.T.)
#884=PLANE('',#1112)
#885=FACE_BOUND('',#1113,.T.)
#886=PLANE('',#1114)
#887=FACE_BOUND('',#1115,.T.)
#888=PLANE('',#1116)
#889=LINE('',#1117,#1118)
#890=LINE('',#1119,#1120)
#891=LINE('',#1121,#1122)
#892=LINE('',#1123,#1124)
#893=SURFACE_STYLE_FILL_AREA(#1125)
#894=FACE_BOUND('',#1126,.T.)
#895=PLANE('',#1127)
#896=FACE_BOUND('',#1128,.T.)
#897=PLANE('',#1129)
#898=FACE_BOUND('',#1130,.T.)
#899=PLANE('',#1131)
#900=FACE_BOUND('',#1132,.T.)
#901=PLANE('',#1133)
#902=LINE('',#1134,#1135)
#903=LINE('',#1136,#1137)
#904=LINE('',#1138,#1139)
#905=LINE('',#1140,#1141)
#906=SURFACE_STYLE_FILL_AREA(#1142)
#907=FACE_BOUND('',#1143,.T.)
#908=PLANE('',#1144)
#909=FACE_BOUND('',#1145,.T.)
#910=PLANE('',#1146)
#911=FACE_BOUND('',#1147,.T.)
#912=PLANE('',#1148)
#913=FACE_BOUND('',#1149,.T.)
#914=PLANE('',#1150)
#915=LINE('',#1151,#1152)
#916=LINE('',#1153,#1154)
#917=LINE('',#1155,#1156)
#918=LINE('',#1157,#1158)
#919=SURFACE_STYLE_FILL_AREA(#1159)
#920=FACE_BOUND('',#1160,.T.)
#921=PLANE('',#1161)
#922=FACE_BOUND('',#1162,.T.)
#923=PLANE('',#1163)
#924=FACE_BOUND('',#1164,.T.)
#925=PLANE('',#1165)
#926=FACE_BOUND('',#1166,.T.)
#927=PLANE('',#1167)
#928=LINE('',#1168,#1169)
#929=LINE('',#1170,#1171)
#930=LINE('',#1172,#1173)
#931=LINE('',#1174,#1175)
#932=SURFACE_STYLE_FILL_AREA(#1176)
#933=FACE_BOUND('',#1177,.T.)
#934=PLANE('',#1178)
#935=FACE_BOUND('',#1179,.T.)
#936=PLANE('',#1180)
#937=FACE_BOUND('',#1181,.T.)
#938=PLANE('',#1182)
#939=FACE_BOUND('',#1183,.T.)
#940=PLANE('',#1184)
#941=LINE('',#1185,#1186)
#942=LINE('',#1187,#1188)
#943=LINE('',#1189,#1190)
#944=LINE('',#1191,#1192)
#945=SURFACE_STYLE_FILL_AREA(#1193)
#946=FACE_BOUND('',#1194,.T.)
#947=PLANE('',#1195)
#948=FACE_BOUND('',#1196,.T.)
#949=PLANE('',#1197)
#950=FACE_BOUND('',#1198,.T.)
#951=PLANE('',#1199)
#952=FACE_BOUND('',#1200,.T.)
#953=PLANE('',#1201)
#954=LINE('',#1202,#1203)
#955=LINE('',#1204,#1205)
#956=LINE('',#1206,#1207)
#957=LINE('',#1208,#1209)
#958=SURFACE_STYLE_FILL_AREA(#1210)
#959=FACE_BOUND('',#1211,.T.)
#960=PLANE('',#1212)
#961=FACE_BOUND('',#1213,.T.)
#962=PLANE('',#1214)
#963=FACE_BOUND('',#1215,.T.)
#964=PLANE('',#1216)
#965=FACE_BOUND('',#1217,.T.)
#966=PLANE('',#1218)
#967=LINE('',#1219,#1220)
#968=LINE('',#1221,#1222)
#969=LINE('',#1223,#1224)
#970=LINE('',#1225,#1226)
#971=SURFACE_STYLE_FILL_AREA(#1227)
#972=FACE_BOUND('',#1228,.T.)
#973=PLANE('',#1229)
#974=FACE_BOUND('',#1230,.T.)
#975=PLANE('',#1231)
#976=FACE_BOUND('',#1232,.T.)
#977=PLANE('',#1233)
#978=FACE_BOUND('',#1234,.T.)
#979=PLANE('',#1235)
#980=LINE('',#1236,#1237)
#981=LINE('',#1238,#1239)
#982=LINE('',#1240,#1241)
#983=LINE('',#1242,#1243)
#984=SURFACE_STYLE_FILL_AREA(#1244)
#985=FACE_BOUND('',#1245,.T.)
#986=PLANE('',#1246)
#987=FACE_BOUND('',#1247,.T.)
#988=PLANE('',#1248)
#989=FACE_BOUND('',#1249,.T.)
#990=PLANE('',#1250)
#991=FACE_BOUND('',#1251,.T.)
#992=PLANE('',#1252)
#993=LINE('',#1253,#1254)
#994=LINE('',#1255,#1256)
#995=LINE('',#1257,#1258)
#996=LINE('',#1259,#1260)
#997=SURFACE_STYLE_FILL_AREA(#1261)
#998=FACE_BOUND('',#1262,.T.)
#999=PLANE('',#1263)
#1000=FACE_BOUND('',#1264,.T.)
#1001=PLANE('',#1265)
#1002=FACE_BOUND('',#1266,.T.)
#1003=PLANE('',#1267)
#1004=FACE_BOUND('',#1268,.T.)
#1005=PLANE('',#1269)
#1006=LINE('',#1270,#1271)
#1007=LINE('',#1272,#1273)
#1008=LINE('',#1274,#1275)
#1009=LINE('',#1276,#1277)
#1010=SURFACE_STYLE_FILL_AREA(#1278)
#1011=FACE_BOUND('',#1279,.T.)
#1012=PLANE('',#1280)
#1013=FACE_BOUND('',#1281,.T.)
#1014=PLANE('',#1282)
#1015=FACE_BOUND('',#1283,.T.)
#1016=PLANE('',#1284)
#1017=FACE_BOUND('',#1285,.T.)
#1018=PLANE('',#1286)
#1019=LINE('',#1287,#1288)
#1020=LINE('',#1289,#1290)
#1021=LINE('',#1291,#1292)
#1022=LINE('',#1293,#1294)
#1023=FILL_AREA_STYLE('',(#1295))
#1024=EDGE_LOOP('',(#1296,#1297,#1298,#1299,#1300,#1301,#1302))
#1025=AXIS2_PLACEMENT_3D('',#1303,#1304,#1305)
#1026=EDGE_LOOP('',(#1306,#1307,#1308,#1309,#1310,#1311,#1312))
#1027=AXIS2_PLACEMENT_3D('',#1313,#1314,#1315)
#1028=EDGE_LOOP('',(#1316,#1317,#1318,#1319,#1320,#1321,#1322))
#1029=AXIS2_PLACEMENT_3D('',#1323,#1324,#1325)
#1030=EDGE_LOOP('',(#1326,#1327,#1328,#1329,#1330,#1331,#1332))
#1031=AXIS2_PLACEMENT_3D('',#1333,#1334,#1335)
#1032=CARTESIAN_POINT('',(79.0848261758408,185.473173824159,159.517))
#1033=VECTOR('',#1336,1.0)
#1034=CARTESIAN_POINT('',(167.473173824159,97.0848261758408,159.517))
#1035=VECTOR('',#1337,1.0)
#1036=CARTESIAN_POINT('',(121.511233047034,143.046766952966,105.034))
#1037=VECTOR('',#1338,1.0)
#1038=CARTESIAN_POINT('',(121.511233047034,143.046766952966,219.0))
#1039=VECTOR('',#1339,1.0)
#1040=FILL_AREA_STYLE('',(#1340))
#1041=EDGE_LOOP('',(#1341,#1342,#1343,#1344,#1345,#1346,#1347))
#1042=AXIS2_PLACEMENT_3D('',#1348,#1349,#1350)
#1043=EDGE_LOOP('',(#1351,#1352,#1353,#1354,#1355,#1356,#1357))
#1044=AXIS2_PLACEMENT_3D('',#1358,#1359,#1360)
#1045=EDGE_LOOP('',(#1361,#1362,#1363,#1364,#1365,#1366,#1367))
#1046=AXIS2_PLACEMENT_3D('',#1368,#1369,#1370)
#1047=EDGE_LOOP('',(#1371,#1372,#1373,#1374,#1375,#1376,#1377))
#1048=AXIS2_PLACEMENT_3D('',#1378,#1379,#1380)
#1049=CARTESIAN_POINT('',(176.0,76.5,159.517))
#1050=VECTOR('',#1381,1.0)
#1051=CARTESIAN_POINT('',(176.0,-48.5,159.517))
#1052=VECTOR('',#1382,1.0)
#1053=CARTESIAN_POINT('',(176.0,16.5,105.034))
#1054=VECTOR('',#1383,1.0)
#1055=CARTESIAN_POINT('',(176.0,16.5,219.0))
#1056=VECTOR('',#1384,1.0)
#1057=FILL_AREA_STYLE('',(#1385))
#1058=EDGE_LOOP('',(#1386,#1387,#1388,#1389,#1390,#1391,#1392))
#1059=AXIS2_PLACEMENT_3D('',#1393,#1394,#1395)
#1060=EDGE_LOOP('',(#1396,#1397,#1398,#1399,#1400,#1401,#1402))
#1061=AXIS2_PLACEMENT_3D('',#1403,#1404,#1405)
#1062=EDGE_LOOP('',(#1406,#1407,#1408,#1409,#1410,#1411,#1412))
#1063=AXIS2_PLACEMENT_3D('',#1413,#1414,#1415)
#1064=EDGE_LOOP('',(#1416,#1417,#1418,#1419,#1420,#1421,#1422))
#1065=AXIS2_PLACEMENT_3D('',#1423,#1424,#1425)
#1066=CARTESIAN_POINT('',(167.473173824159,-69.0848261758407,159.517))
#1067=VECTOR('',#1426,1.0)
#1068=CARTESIAN_POINT('',(79.0848261758408,-157.473173824159,159.517))
#1069=VECTOR('',#1427,1.0)
#1070=CARTESIAN_POINT('',(125.046766952966,-111.511233047034,105.034))
#1071=VECTOR('',#1428,1.0)
#1072=CARTESIAN_POINT('',(125.046766952966,-111.511233047034,219.0))
#1073=VECTOR('',#1429,1.0)
#1074=FILL_AREA_STYLE('',(#1430))
#1075=EDGE_LOOP('',(#1431,#1432,#1433,#1434,#1435,#1436,#1437))
#1076=AXIS2_PLACEMENT_3D('',#1438,#1439,#1440)
#1077=EDGE_LOOP('',(#1441,#1442,#1443,#1444,#1445,#1446,#1447))
#1078=AXIS2_PLACEMENT_3D('',#1448,#1449,#1450)
#1079=EDGE_LOOP('',(#1451,#1452,#1453,#1454,#1455,#1456,#1457))
#1080=AXIS2_PLACEMENT_3D('',#1458,#1459,#1460)
#1081=EDGE_LOOP('',(#1461,#1462,#1463,#1464,#1465,#1466,#1467))
#1082=AXIS2_PLACEMENT_3D('',#1468,#1469,#1470)
#1083=CARTESIAN_POINT('',(58.5,-166.0,159.517))
#1084=VECTOR('',#1471,1.0)
#1085=CARTESIAN_POINT('',(-66.5,-166.0,159.517))
#1086=VECTOR('',#1472,1.0)
#1087=CARTESIAN_POINT('',(-1.49999999999999,-166.0,105.034))
#1088=VECTOR('',#1473,1.0)
#1089=CARTESIAN_POINT('',(-1.49999999999999,-166.0,219.0))
#1090=VECTOR('',#1474,1.0)
#1091=FILL_AREA_STYLE('',(#1475))
#1092=EDGE_LOOP('',(#1476,#1477,#1478,#1479,#1480,#1481,#1482))
#1093=AXIS2_PLACEMENT_3D('',#1483,#1484,#1485)
#1094=EDGE_LOOP('',(#1486,#1487,#1488,#1489,#1490,#1491,#1492))
#1095=AXIS2_PLACEMENT_3D('',#1493,#1494,#1495)
#1096=EDGE_LOOP('',(#1496,#1497,#1498,#1499,#1500,#1501,#1502))
#1097=AXIS2_PLACEMENT_3D('',#1503,#1504,#1505)
#1098=EDGE_LOOP('',(#1506,#1507,#1508,#1509,#1510,#1511,#1512))
#1099=AXIS2_PLACEMENT_3D('',#1513,#1514,#1515)
#1100=CARTESIAN_POINT('',(-87.0848261758407,-157.473173824159,159.517))
#1101=VECTOR('',#1516,1.0)
#1102=CARTESIAN_POINT('',(-175.473173824159,-69.0848261758408,159.517))
#1103=VECTOR('',#1517,1.0)
#1104=CARTESIAN_POINT('',(-129.511233047034,-115.046766952966,105.034))
#1105=VECTOR('',#1518,1.0)
#1106=CARTESIAN_POINT('',(-129.511233047034,-115.046766952966,219.0))
#1107=VECTOR('',#1519,1.0)
#1108=FILL_AREA_STYLE('',(#1520))
#1109=EDGE_LOOP('',(#1521,#1522,#1523,#1524,#1525,#1526,#1527))
#1110=AXIS2_PLACEMENT_3D('',#1528,#1529,#1530)
#1111=EDGE_LOOP('',(#1531,#1532,#1533,#1534,#1535,#1536,#1537))
#1112=AXIS2_PLACEMENT_3D('',#1538,#1539,#1540)
#1113=EDGE_LOOP('',(#1541,#1542,#1543,#1544,#1545,#1546,#1547))
#1114=AXIS2_PLACEMENT_3D('',#1548,#1549,#1550)
#1115=EDGE_LOOP('',(#1551,#1552,#1553,#1554,#1555,#1556,#1557))
#1116=AXIS2_PLACEMENT_3D('',#1558,#1559,#1560)
#1117=CARTESIAN_POINT('',(-184.0,-48.5,159.517))
#1118=VECTOR('',#1561,1.0)
#1119=CARTESIAN_POINT('',(-184.0,76.5,159.517))
#1120=VECTOR('',#1562,1.0)
#1121=CARTESIAN_POINT('',(-184.0,11.5,105.034))
#1122=VECTOR('',#1563,1.0)
#1123=CARTESIAN_POINT('',(-184.0,11.5,219.0))
#1124=VECTOR('',#1564,1.0)
#1125=FILL_AREA_STYLE('',(#1565))
#1126=EDGE_LOOP('',(#1566,#1567,#1568,#1569,#1570,#1571,#1572))
#1127=AXIS2_PLACEMENT_3D('',#1573,#1574,#1575)
#1128=EDGE_LOOP('',(#1576,#1577,#1578,#1579,#1580,#1581,#1582))
#1129=AXIS2_PLACEMENT_3D('',#1583,#1584,#1585)
#1130=EDGE_LOOP('',(#1586,#1587,#1588,#1589,#1590,#1591,#1592))
#1131=AXIS2_PLACEMENT_3D('',#1593,#1594,#1595)
#1132=EDGE_LOOP('',(#1596,#1597,#1598,#1599,#1600,#1601,#1602))
#1133=AXIS2_PLACEMENT_3D('',#1603,#1604,#1605)
#1134=CARTESIAN_POINT('',(-175.473173824159,97.0848261758407,159.517))
#1135=VECTOR('',#1606,1.0)
#1136=CARTESIAN_POINT('',(-87.0848261758408,185.473173824159,159.517))
#1137=VECTOR('',#1607,1.0)
#1138=CARTESIAN_POINT('',(-133.046766952966,139.511233047034,105.034))
#1139=VECTOR('',#1608,1.0)
#1140=CARTESIAN_POINT('',(-133.046766952966,139.511233047034,219.0))
#1141=VECTOR('',#1609,1.0)
#1142=FILL_AREA_STYLE('',(#1610))
#1143=EDGE_LOOP('',(#1611,#1612,#1613,#1614,#1615,#1616,#1617))
#1144=AXIS2_PLACEMENT_3D('',#1618,#1619,#1620)
#1145=EDGE_LOOP('',(#1621,#1622,#1623,#1624,#1625,#1626,#1627))
#1146=AXIS2_PLACEMENT_3D('',#1628,#1629,#1630)
#1147=EDGE_LOOP('',(#1631,#1632,#1633,#1634,#1635,#1636,#1637))
#1148=AXIS2_PLACEMENT_3D('',#1638,#1639,#1640)
#1149=EDGE_LOOP('',(#1641,#1642,#1643,#1644,#1645,#1646,#1647))
#1150=AXIS2_PLACEMENT_3D('',#1648,#1649,#1650)
#1151=CARTESIAN_POINT('',(-66.5,194.0,159.517))
#1152=VECTOR('',#1651,1.0)
#1153=CARTESIAN_POINT('',(58.5,194.0,159.517))
#1154=VECTOR('',#1652,1.0)
#1155=CARTESIAN_POINT('',(-6.5,194.0,105.034))
#1156=VECTOR('',#1653,1.0)
#1157=CARTESIAN_POINT('',(-6.5,194.0,219.0))
#1158=VECTOR('',#1654,1.0)
#1159=FILL_AREA_STYLE('',(#1655))
#1160=EDGE_LOOP('',(#1656,#1657,#1658,#1659,#1660,#1661,#1662))
#1161=AXIS2_PLACEMENT_3D('',#1663,#1664,#1665)
#1162=EDGE_LOOP('',(#1666,#1667,#1668,#1669,#1670,#1671,#1672))
#1163=AXIS2_PLACEMENT_3D('',#1673,#1674,#1675)
#1164=EDGE_LOOP('',(#1676,#1677,#1678,#1679,#1680,#1681,#1682))
#1165=AXIS2_PLACEMENT_3D('',#1683,#1684,#1685)
#1166=EDGE_LOOP('',(#1686,#1687,#1688,#1689,#1690,#1691,#1692))
#1167=AXIS2_PLACEMENT_3D('',#1693,#1694,#1695)
#1168=CARTESIAN_POINT('',(7.14031686661167,204.215341267729,23.4830000000002))
#1169=VECTOR('',#1696,1.0)
#1170=CARTESIAN_POINT('',(122.62527110159,156.379942812767,23.4830000000001))
#1171=VECTOR('',#1697,1.0)
#1172=CARTESIAN_POINT('',(62.5730948994011,181.254350009347,-30.9999999999998))
#1173=VECTOR('',#1698,1.0)
#1174=CARTESIAN_POINT('',(62.5730948994011,181.254350009347,82.9660000000001))
#1175=VECTOR('',#1699,1.0)
#1176=FILL_AREA_STYLE('',(#1700))
#1177=EDGE_LOOP('',(#1701,#1702,#1703,#1704,#1705,#1706,#1707))
#1178=AXIS2_PLACEMENT_3D('',#1708,#1709,#1710)
#1179=EDGE_LOOP('',(#1711,#1712,#1713,#1714,#1715,#1716,#1717))
#1180=AXIS2_PLACEMENT_3D('',#1718,#1719,#1720)
#1181=EDGE_LOOP('',(#1721,#1722,#1723,#1724,#1725,#1726,#1727))
#1182=AXIS2_PLACEMENT_3D('',#1728,#1729,#1730)
#1183=EDGE_LOOP('',(#1731,#1732,#1733,#1734,#1735,#1736,#1737))
#1184=AXIS2_PLACEMENT_3D('',#1738,#1739,#1740)
#1185=CARTESIAN_POINT('',(138.380254987982,140.625614151611,23.4830000000006))
#1186=VECTOR('',#1741,1.0)
#1187=CARTESIAN_POINT('',(186.215646253004,25.1406569384643,23.4830000000005))
#1188=VECTOR('',#1742,1.0)
#1189=CARTESIAN_POINT('',(161.341242795193,85.1928346893005,-30.9999999999994))
#1190=VECTOR('',#1743,1.0)
#1191=CARTESIAN_POINT('',(161.341242795193,85.1928346893004,82.9660000000005))
#1192=VECTOR('',#1744,1.0)
#1193=FILL_AREA_STYLE('',(#1745))
#1194=EDGE_LOOP('',(#1746,#1747,#1748,#1749,#1750,#1751,#1752))
#1195=AXIS2_PLACEMENT_3D('',#1753,#1754,#1755)
#1196=EDGE_LOOP('',(#1756,#1757,#1758,#1759,#1760,#1761,#1762))
#1197=AXIS2_PLACEMENT_3D('',#1763,#1764,#1765)
#1198=EDGE_LOOP('',(#1766,#1767,#1768,#1769,#1770,#1771,#1772))
#1199=AXIS2_PLACEMENT_3D('',#1773,#1774,#1775)
#1200=EDGE_LOOP('',(#1776,#1777,#1778,#1779,#1780,#1781,#1782))
#1201=AXIS2_PLACEMENT_3D('',#1783,#1784,#1785)
#1202=CARTESIAN_POINT('',(186.215384991647,2.85970151019357,23.4830000000004))
#1203=VECTOR('',#1786,1.0)
#1204=CARTESIAN_POINT('',(138.379986439725,-112.625252684622,23.4830000000004))
#1205=VECTOR('',#1787,1.0)
#1206=CARTESIAN_POINT('',(163.254393686724,-52.5730765033181,-30.9999999999996))
#1207=VECTOR('',#1788,1.0)
#1208=CARTESIAN_POINT('',(163.254393686724,-52.5730765033182,82.9660000000004))
#1209=VECTOR('',#1789,1.0)
#1210=FILL_AREA_STYLE('',(#1790))
#1211=EDGE_LOOP('',(#1791,#1792,#1793,#1794,#1795,#1796,#1797))
#1212=AXIS2_PLACEMENT_3D('',#1798,#1799,#1800)
#1213=EDGE_LOOP('',(#1801,#1802,#1803,#1804,#1805,#1806,#1807))
#1214=AXIS2_PLACEMENT_3D('',#1808,#1809,#1810)
#1215=EDGE_LOOP('',(#1811,#1812,#1813,#1814,#1815,#1816,#1817))
#1216=AXIS2_PLACEMENT_3D('',#1818,#1819,#1820)
#1217=EDGE_LOOP('',(#1821,#1822,#1823,#1824,#1825,#1826,#1827))
#1218=AXIS2_PLACEMENT_3D('',#1828,#1829,#1830)
#1219=CARTESIAN_POINT('',(122.625458068042,-128.380227722795,23.4829999999997))
#1220=VECTOR('',#1831,1.0)
#1221=CARTESIAN_POINT('',(7.1405008548949,-176.215618987816,23.4829999999997))
#1222=VECTOR('',#1832,1.0)
#1223=CARTESIAN_POINT('',(67.1926786057312,-151.341215530005,-31.0000000000003))
#1224=VECTOR('',#1833,1.0)
#1225=CARTESIAN_POINT('',(67.1926786057311,-151.341215530005,82.9659999999997))
#1226=VECTOR('',#1834,1.0)
#1227=FILL_AREA_STYLE('',(#1835))
#1228=EDGE_LOOP('',(#1836,#1837,#1838,#1839,#1840,#1841,#1842))
#1229=AXIS2_PLACEMENT_3D('',#1843,#1844,#1845)
#1230=EDGE_LOOP('',(#1846,#1847,#1848,#1849,#1850,#1851,#1852))
#1231=AXIS2_PLACEMENT_3D('',#1853,#1854,#1855)
#1232=EDGE_LOOP('',(#1856,#1857,#1858,#1859,#1860,#1861,#1862))
#1233=AXIS2_PLACEMENT_3D('',#1863,#1864,#1865)
#1234=EDGE_LOOP('',(#1866,#1867,#1868,#1869,#1870,#1871,#1872))
#1235=AXIS2_PLACEMENT_3D('',#1873,#1874,#1875)
#1236=CARTESIAN_POINT('',(-15.1404545690225,-176.215357719373,23.483))
#1237=VECTOR('',#1876,1.0)
#1238=CARTESIAN_POINT('',(-130.625408763839,-128.379959167451,23.483))
#1239=VECTOR('',#1877,1.0)
#1240=CARTESIAN_POINT('',(-70.5732325825342,-153.25436641445,-31.0))
#1241=VECTOR('',#1878,1.0)
#1242=CARTESIAN_POINT('',(-70.5732325825342,-153.25436641445,82.966))
#1243=VECTOR('',#1879,1.0)
#1244=FILL_AREA_STYLE('',(#1880))
#1245=EDGE_LOOP('',(#1881,#1882,#1883,#1884,#1885,#1886,#1887))
#1246=AXIS2_PLACEMENT_3D('',#1888,#1889,#1890)
#1247=EDGE_LOOP('',(#1891,#1892,#1893,#1894,#1895,#1896,#1897))
#1248=AXIS2_PLACEMENT_3D('',#1898,#1899,#1900)
#1249=EDGE_LOOP('',(#1901,#1902,#1903,#1904,#1905,#1906,#1907))
#1250=AXIS2_PLACEMENT_3D('',#1908,#1909,#1910)
#1251=EDGE_LOOP('',(#1911,#1912,#1913,#1914,#1915,#1916,#1917))
#1252=AXIS2_PLACEMENT_3D('',#1918,#1919,#1920)
#1253=CARTESIAN_POINT('',(-146.381183044941,-112.625395907343,23.483))
#1254=VECTOR('',#1921,1.0)
#1255=CARTESIAN_POINT('',(-194.216574309962,2.85956130580372,23.483))
#1256=VECTOR('',#1922,1.0)
#1257=CARTESIAN_POINT('',(-169.342170852151,-57.1926164450326,-31.0))
#1258=VECTOR('',#1923,1.0)
#1259=CARTESIAN_POINT('',(-169.342170852151,-57.1926164450326,82.966))
#1260=VECTOR('',#1924,1.0)
#1261=FILL_AREA_STYLE('',(#1925))
#1262=EDGE_LOOP('',(#1926,#1927,#1928,#1929,#1930,#1931,#1932))
#1263=AXIS2_PLACEMENT_3D('',#1933,#1934,#1935)
#1264=EDGE_LOOP('',(#1936,#1937,#1938,#1939,#1940,#1941,#1942))
#1265=AXIS2_PLACEMENT_3D('',#1943,#1944,#1945)
#1266=EDGE_LOOP('',(#1946,#1947,#1948,#1949,#1950,#1951,#1952))
#1267=AXIS2_PLACEMENT_3D('',#1953,#1954,#1955)
#1268=EDGE_LOOP('',(#1956,#1957,#1958,#1959,#1960,#1961,#1962))
#1269=AXIS2_PLACEMENT_3D('',#1963,#1964,#1965)
#1270=CARTESIAN_POINT('',(-194.215313988944,25.1404731174198,23.4829999999999))
#1271=VECTOR('',#1966,1.0)
#1272=CARTESIAN_POINT('',(-146.379915437022,140.625427312236,23.4829999999999))
#1273=VECTOR('',#1967,1.0)
#1274=CARTESIAN_POINT('',(-171.254322684021,80.5732511309315,-31.0000000000001))
#1275=VECTOR('',#1968,1.0)
#1276=CARTESIAN_POINT('',(-171.254322684021,80.5732511309316,82.9659999999999))
#1277=VECTOR('',#1969,1.0)
#1278=FILL_AREA_STYLE('',(#1970))
#1279=EDGE_LOOP('',(#1971,#1972,#1973,#1974,#1975,#1976,#1977))
#1280=AXIS2_PLACEMENT_3D('',#1978,#1979,#1980)
#1281=EDGE_LOOP('',(#1981,#1982,#1983,#1984,#1985,#1986,#1987))
#1282=AXIS2_PLACEMENT_3D('',#1988,#1989,#1990)
#1283=EDGE_LOOP('',(#1991,#1992,#1993,#1994,#1995,#1996,#1997))
#1284=AXIS2_PLACEMENT_3D('',#1998,#1999,#2000)
#1285=EDGE_LOOP('',(#2001,#2002,#2003,#2004,#2005,#2006,#2007))
#1286=AXIS2_PLACEMENT_3D('',#2008,#2009,#2010)
#1287=CARTESIAN_POINT('',(-130.6255956103,156.380211261907,23.483))
#1288=VECTOR('',#2011,1.0)
#1289=CARTESIAN_POINT('',(-15.1406383971537,204.215602526929,23.483))
#1290=VECTOR('',#2012,1.0)
#1291=CARTESIAN_POINT('',(-75.1928161479899,179.341199069118,-31.0))
#1292=VECTOR('',#2013,1.0)
#1293=CARTESIAN_POINT('',(-75.1928161479899,179.341199069118,82.966))
#1294=VECTOR('',#2014,1.0)
#1295=FILL_AREA_STYLE_COLOUR('',#2015)
#1296=ORIENTED_EDGE('',*,*,#2016,.T.)
#1297=ORIENTED_EDGE('',*,*,#2017,.T.)
#1298=ORIENTED_EDGE('',*,*,#2018,.T.)
#1299=ORIENTED_EDGE('',*,*,#2019,.T.)
#1300=ORIENTED_EDGE('',*,*,#2020,.T.)
#1301=ORIENTED_EDGE('',*,*,#2021,.T.)
#1302=ORIENTED_EDGE('',*,*,#2022,.T.)
#1303=CARTESIAN_POINT('',(163.229415712206,101.328584287794,111.053212888126))
#1304=DIRECTION('',(-0.707106781186548,-0.707106781186547,-2.77555756156289E-17))
#1305=DIRECTION('',(0.707106781186547,-0.707106781186548,-3.33066907387547E-16))
#1306=ORIENTED_EDGE('',*,*,#2023,.T.)
#1307=ORIENTED_EDGE('',*,*,#2024,.T.)
#1308=ORIENTED_EDGE('',*,*,#2025,.T.)
#1309=ORIENTED_EDGE('',*,*,#2026,.T.)
#1310=ORIENTED_EDGE('',*,*,#2027,.T.)
#1311=ORIENTED_EDGE('',*,*,#2028,.T.)
#1312=ORIENTED_EDGE('',*,*,#2029,.T.)
#1313=CARTESIAN_POINT('',(163.229415712206,101.328584287794,111.053212888126))
#1314=DIRECTION('',(-0.707106781186548,-0.707106781186547,-2.77555756156289E-17))
#1315=DIRECTION('',(0.707106781186547,-0.707106781186548,-3.33066907387547E-16))
#1316=ORIENTED_EDGE('',*,*,#2030,.T.)
#1317=ORIENTED_EDGE('',*,*,#2031,.T.)
#1318=ORIENTED_EDGE('',*,*,#2032,.T.)
#1319=ORIENTED_EDGE('',*,*,#2033,.T.)
#1320=ORIENTED_EDGE('',*,*,#2034,.T.)
#1321=ORIENTED_EDGE('',*,*,#2035,.T.)
#1322=ORIENTED_EDGE('',*,*,#2036,.T.)
#1323=CARTESIAN_POINT('',(163.229415712206,101.328584287794,111.053212888126))
#1324=DIRECTION('',(-0.707106781186548,-0.707106781186547,-2.77555756156289E-17))
#1325=DIRECTION('',(0.707106781186547,-0.707106781186548,-3.33066907387547E-16))
#1326=ORIENTED_EDGE('',*,*,#2037,.T.)
#1327=ORIENTED_EDGE('',*,*,#2038,.T.)
#1328=ORIENTED_EDGE('',*,*,#2039,.T.)
#1329=ORIENTED_EDGE('',*,*,#2040,.T.)
#1330=ORIENTED_EDGE('',*,*,#2041,.T.)
#1331=ORIENTED_EDGE('',*,*,#2042,.T.)
#1332=ORIENTED_EDGE('',*,*,#2043,.T.)
#1333=CARTESIAN_POINT('',(163.229415712206,101.328584287794,111.053212888126))
#1334=DIRECTION('',(-0.707106781186548,-0.707106781186547,-2.77555756156289E-17))
#1335=DIRECTION('',(0.707106781186547,-0.707106781186548,-3.33066907387547E-16))
#1336=DIRECTION('',(5.55111512312578E-17,-4.16333634234434E-16,1.0))
#1337=DIRECTION('',(5.55111512312578E-17,-5.82867087928207E-16,1.0))
#1338=DIRECTION('',(0.707106781186548,-0.707106781186547,-3.33066907387547E-16))
#1339=DIRECTION('',(0.707106781186548,-0.707106781186547,-3.33066907387547E-16))
#1340=FILL_AREA_STYLE_COLOUR('',#2044)
#1341=ORIENTED_EDGE('',*,*,#2045,.T.)
#1342=ORIENTED_EDGE('',*,*,#2046,.T.)
#1343=ORIENTED_EDGE('',*,*,#2047,.T.)
#1344=ORIENTED_EDGE('',*,*,#2048,.T.)
#1345=ORIENTED_EDGE('',*,*,#2049,.T.)
#1346=ORIENTED_EDGE('',*,*,#2050,.T.)
#1347=ORIENTED_EDGE('',*,*,#2051,.T.)
#1348=CARTESIAN_POINT('',(176.0,-42.4984197226446,111.053212888126))
#1349=DIRECTION('',(-1.0,-2.22044604925031E-16,-2.22044604925031E-16))
#1350=DIRECTION('',(2.22044604925031E-16,-1.0,-3.88578058618805E-16))
#1351=ORIENTED_EDGE('',*,*,#2052,.T.)
#1352=ORIENTED_EDGE('',*,*,#2053,.T.)
#1353=ORIENTED_EDGE('',*,*,#2054,.T.)
#1354=ORIENTED_EDGE('',*,*,#2055,.T.)
#1355=ORIENTED_EDGE('',*,*,#2056,.T.)
#1356=ORIENTED_EDGE('',*,*,#2057,.T.)
#1357=ORIENTED_EDGE('',*,*,#2058,.T.)
#1358=CARTESIAN_POINT('',(176.0,-42.4984197226446,111.053212888126))
#1359=DIRECTION('',(-1.0,-2.22044604925031E-16,-2.22044604925031E-16))
#1360=DIRECTION('',(2.22044604925031E-16,-1.0,-3.88578058618805E-16))
#1361=ORIENTED_EDGE('',*,*,#2059,.T.)
#1362=ORIENTED_EDGE('',*,*,#2060,.T.)
#1363=ORIENTED_EDGE('',*,*,#2061,.T.)
#1364=ORIENTED_EDGE('',*,*,#2062,.T.)
#1365=ORIENTED_EDGE('',*,*,#2063,.T.)
#1366=ORIENTED_EDGE('',*,*,#2064,.T.)
#1367=ORIENTED_EDGE('',*,*,#2065,.T.)
#1368=CARTESIAN_POINT('',(176.0,-42.4984197226446,111.053212888126))
#1369=DIRECTION('',(-1.0,-2.22044604925031E-16,-2.22044604925031E-16))
#1370=DIRECTION('',(2.22044604925031E-16,-1.0,-3.88578058618805E-16))
#1371=ORIENTED_EDGE('',*,*,#2066,.T.)
#1372=ORIENTED_EDGE('',*,*,#2067,.T.)
#1373=ORIENTED_EDGE('',*,*,#2068,.T.)
#1374=ORIENTED_EDGE('',*,*,#2069,.T.)
#1375=ORIENTED_EDGE('',*,*,#2070,.T.)
#1376=ORIENTED_EDGE('',*,*,#2071,.T.)
#1377=ORIENTED_EDGE('',*,*,#2072,.T.)
#1378=CARTESIAN_POINT('',(176.0,-42.4984197226446,111.053212888126))
#1379=DIRECTION('',(-1.0,-2.22044604925031E-16,-2.22044604925031E-16))
#1380=DIRECTION('',(2.22044604925031E-16,-1.0,-3.88578058618805E-16))
#1381=DIRECTION('',(-1.66533453693773E-16,-3.88578058618805E-16,1.0))
#1382=DIRECTION('',(-1.66533453693773E-16,-3.88578058618805E-16,1.0))
#1383=DIRECTION('',(2.22044604925031E-16,-1.0,-3.88578058618805E-16))
#1384=DIRECTION('',(2.22044604925031E-16,-1.0,-3.88578058618805E-16))
#1385=FILL_AREA_STYLE_COLOUR('',#2073)
#1386=ORIENTED_EDGE('',*,*,#2074,.T.)
#1387=ORIENTED_EDGE('',*,*,#2075,.T.)
#1388=ORIENTED_EDGE('',*,*,#2076,.T.)
#1389=ORIENTED_EDGE('',*,*,#2077,.T.)
#1390=ORIENTED_EDGE('',*,*,#2078,.T.)
#1391=ORIENTED_EDGE('',*,*,#2079,.T.)
#1392=ORIENTED_EDGE('',*,*,#2080,.T.)
#1393=CARTESIAN_POINT('',(83.3285842877942,-153.229415712206,111.053212888126))
#1394=DIRECTION('',(-0.707106781186548,0.707106781186548,2.22044604925031E-16))
#1395=DIRECTION('',(-0.707106781186548,-0.707106781186548,-1.11022302462516E-16))
#1396=ORIENTED_EDGE('',*,*,#2081,.T.)
#1397=ORIENTED_EDGE('',*,*,#2082,.T.)
#1398=ORIENTED_EDGE('',*,*,#2083,.T.)
#1399=ORIENTED_EDGE('',*,*,#2084,.T.)
#1400=ORIENTED_EDGE('',*,*,#2085,.T.)
#1401=ORIENTED_EDGE('',*,*,#2086,.T.)
#1402=ORIENTED_EDGE('',*,*,#2087,.T.)
#1403=CARTESIAN_POINT('',(83.3285842877942,-153.229415712206,111.053212888126))
#1404=DIRECTION('',(-0.707106781186548,0.707106781186548,2.22044604925031E-16))
#1405=DIRECTION('',(-0.707106781186548,-0.707106781186548,-1.11022302462516E-16))
#1406=ORIENTED_EDGE('',*,*,#2088,.T.)
#1407=ORIENTED_EDGE('',*,*,#2089,.T.)
#1408=ORIENTED_EDGE('',*,*,#2090,.T.)
#1409=ORIENTED_EDGE('',*,*,#2091,.T.)
#1410=ORIENTED_EDGE('',*,*,#2092,.T.)
#1411=ORIENTED_EDGE('',*,*,#2093,.T.)
#1412=ORIENTED_EDGE('',*,*,#2094,.T.)
#1413=CARTESIAN_POINT('',(83.3285842877942,-153.229415712206,111.053212888126))
#1414=DIRECTION('',(-0.707106781186548,0.707106781186548,2.22044604925031E-16))
#1415=DIRECTION('',(-0.707106781186548,-0.707106781186548,-1.11022302462516E-16))
#1416=ORIENTED_EDGE('',*,*,#2095,.T.)
#1417=ORIENTED_EDGE('',*,*,#2096,.T.)
#1418=ORIENTED_EDGE('',*,*,#2097,.T.)
#1419=ORIENTED_EDGE('',*,*,#2098,.T.)
#1420=ORIENTED_EDGE('',*,*,#2099,.T.)
#1421=ORIENTED_EDGE('',*,*,#2100,.T.)
#1422=ORIENTED_EDGE('',*,*,#2101,.T.)
#1423=CARTESIAN_POINT('',(83.3285842877942,-153.229415712206,111.053212888126))
#1424=DIRECTION('',(-0.707106781186548,0.707106781186548,2.22044604925031E-16))
#1425=DIRECTION('',(-0.707106781186548,-0.707106781186548,-1.11022302462516E-16))
#1426=DIRECTION('',(-5.55111512312578E-17,-3.33066907387547E-16,1.0))
#1427=DIRECTION('',(-5.55111512312578E-17,-3.33066907387547E-16,1.0))
#1428=DIRECTION('',(-0.707106781186547,-0.707106781186548,-3.33066907387547E-16))
#1429=DIRECTION('',(-0.707106781186547,-0.707106781186548,-3.33066907387547E-16))
#1430=FILL_AREA_STYLE_COLOUR('',#2102)
#1431=ORIENTED_EDGE('',*,*,#2103,.T.)
#1432=ORIENTED_EDGE('',*,*,#2104,.T.)
#1433=ORIENTED_EDGE('',*,*,#2105,.T.)
#1434=ORIENTED_EDGE('',*,*,#2106,.T.)
#1435=ORIENTED_EDGE('',*,*,#2107,.T.)
#1436=ORIENTED_EDGE('',*,*,#2108,.T.)
#1437=ORIENTED_EDGE('',*,*,#2109,.T.)
#1438=CARTESIAN_POINT('',(-60.4984197226446,-166.0,111.053212888126))
#1439=DIRECTION('',(1.42106756854807E-16,1.0,2.22044604925031E-16))
#1440=DIRECTION('',(-1.0,1.42106756854807E-16,-3.10844543922915E-17))
#1441=ORIENTED_EDGE('',*,*,#2110,.T.)
#1442=ORIENTED_EDGE('',*,*,#2111,.T.)
#1443=ORIENTED_EDGE('',*,*,#2112,.T.)
#1444=ORIENTED_EDGE('',*,*,#2113,.T.)
#1445=ORIENTED_EDGE('',*,*,#2114,.T.)
#1446=ORIENTED_EDGE('',*,*,#2115,.T.)
#1447=ORIENTED_EDGE('',*,*,#2116,.T.)
#1448=CARTESIAN_POINT('',(-60.4984197226446,-166.0,111.053212888126))
#1449=DIRECTION('',(1.42106756854807E-16,1.0,2.22044604925031E-16))
#1450=DIRECTION('',(-1.0,1.42106756854807E-16,-3.10844543922915E-17))
#1451=ORIENTED_EDGE('',*,*,#2117,.T.)
#1452=ORIENTED_EDGE('',*,*,#2118,.T.)
#1453=ORIENTED_EDGE('',*,*,#2119,.T.)
#1454=ORIENTED_EDGE('',*,*,#2120,.T.)
#1455=ORIENTED_EDGE('',*,*,#2121,.T.)
#1456=ORIENTED_EDGE('',*,*,#2122,.T.)
#1457=ORIENTED_EDGE('',*,*,#2123,.T.)
#1458=CARTESIAN_POINT('',(-60.4984197226446,-166.0,111.053212888126))
#1459=DIRECTION('',(1.42106756854807E-16,1.0,2.22044604925031E-16))
#1460=DIRECTION('',(-1.0,1.42106756854807E-16,-3.10844543922915E-17))
#1461=ORIENTED_EDGE('',*,*,#2124,.T.)
#1462=ORIENTED_EDGE('',*,*,#2125,.T.)
#1463=ORIENTED_EDGE('',*,*,#2126,.T.)
#1464=ORIENTED_EDGE('',*,*,#2127,.T.)
#1465=ORIENTED_EDGE('',*,*,#2128,.T.)
#1466=ORIENTED_EDGE('',*,*,#2129,.T.)
#1467=ORIENTED_EDGE('',*,*,#2130,.T.)
#1468=CARTESIAN_POINT('',(-60.4984197226446,-166.0,111.053212888126))
#1469=DIRECTION('',(1.42106756854807E-16,1.0,2.22044604925031E-16))
#1470=DIRECTION('',(-1.0,1.42106756854807E-16,-3.10844543922915E-17))
#1471=DIRECTION('',(-3.10844543922915E-17,-2.22044604925031E-16,1.0))
#1472=DIRECTION('',(-3.10844543922915E-17,-2.22044604925031E-16,1.0))
#1473=DIRECTION('',(-1.0,1.42106756854807E-16,-3.10844543922915E-17))
#1474=DIRECTION('',(-1.0,1.42106756854807E-16,-3.10844543922915E-17))
#1475=FILL_AREA_STYLE_COLOUR('',#2131)
#1476=ORIENTED_EDGE('',*,*,#2132,.T.)
#1477=ORIENTED_EDGE('',*,*,#2133,.T.)
#1478=ORIENTED_EDGE('',*,*,#2134,.T.)
#1479=ORIENTED_EDGE('',*,*,#2135,.T.)
#1480=ORIENTED_EDGE('',*,*,#2136,.T.)
#1481=ORIENTED_EDGE('',*,*,#2137,.T.)
#1482=ORIENTED_EDGE('',*,*,#2138,.T.)
#1483=CARTESIAN_POINT('',(-171.229415712206,-73.3285842877942,111.053212888126))
#1484=DIRECTION('',(0.707106781186548,0.707106781186547,5.55111512312578E-16))
#1485=DIRECTION('',(-0.707106781186547,0.707106781186548,3.88578058618805E-16))
#1486=ORIENTED_EDGE('',*,*,#2139,.T.)
#1487=ORIENTED_EDGE('',*,*,#2140,.T.)
#1488=ORIENTED_EDGE('',*,*,#2141,.T.)
#1489=ORIENTED_EDGE('',*,*,#2142,.T.)
#1490=ORIENTED_EDGE('',*,*,#2143,.T.)
#1491=ORIENTED_EDGE('',*,*,#2144,.T.)
#1492=ORIENTED_EDGE('',*,*,#2145,.T.)
#1493=CARTESIAN_POINT('',(-171.229415712206,-73.3285842877942,111.053212888126))
#1494=DIRECTION('',(0.707106781186548,0.707106781186547,5.55111512312578E-16))
#1495=DIRECTION('',(-0.707106781186547,0.707106781186548,3.88578058618805E-16))
#1496=ORIENTED_EDGE('',*,*,#2146,.T.)
#1497=ORIENTED_EDGE('',*,*,#2147,.T.)
#1498=ORIENTED_EDGE('',*,*,#2148,.T.)
#1499=ORIENTED_EDGE('',*,*,#2149,.T.)
#1500=ORIENTED_EDGE('',*,*,#2150,.T.)
#1501=ORIENTED_EDGE('',*,*,#2151,.T.)
#1502=ORIENTED_EDGE('',*,*,#2152,.T.)
#1503=CARTESIAN_POINT('',(-171.229415712206,-73.3285842877942,111.053212888126))
#1504=DIRECTION('',(0.707106781186548,0.707106781186547,5.55111512312578E-16))
#1505=DIRECTION('',(-0.707106781186547,0.707106781186548,3.88578058618805E-16))
#1506=ORIENTED_EDGE('',*,*,#2153,.T.)
#1507=ORIENTED_EDGE('',*,*,#2154,.T.)
#1508=ORIENTED_EDGE('',*,*,#2155,.T.)
#1509=ORIENTED_EDGE('',*,*,#2156,.T.)
#1510=ORIENTED_EDGE('',*,*,#2157,.T.)
#1511=ORIENTED_EDGE('',*,*,#2158,.T.)
#1512=ORIENTED_EDGE('',*,*,#2159,.T.)
#1513=CARTESIAN_POINT('',(-171.229415712206,-73.3285842877942,111.053212888126))
#1514=DIRECTION('',(0.707106781186548,0.707106781186547,5.55111512312578E-16))
#1515=DIRECTION('',(-0.707106781186547,0.707106781186548,3.88578058618805E-16))
#1516=DIRECTION('',(0.0,-3.33066907387547E-16,1.0))
#1517=DIRECTION('',(0.0,-3.33066907387547E-16,1.0))
#1518=DIRECTION('',(-0.707106781186547,0.707106781186548,3.88578058618805E-16))
#1519=DIRECTION('',(-0.707106781186547,0.707106781186548,3.88578058618805E-16))
#1520=FILL_AREA_STYLE_COLOUR('',#2160)
#1521=ORIENTED_EDGE('',*,*,#2161,.T.)
#1522=ORIENTED_EDGE('',*,*,#2162,.T.)
#1523=ORIENTED_EDGE('',*,*,#2163,.T.)
#1524=ORIENTED_EDGE('',*,*,#2164,.T.)
#1525=ORIENTED_EDGE('',*,*,#2165,.T.)
#1526=ORIENTED_EDGE('',*,*,#2166,.T.)
#1527=ORIENTED_EDGE('',*,*,#2167,.T.)
#1528=CARTESIAN_POINT('',(-184.0,70.4984197226446,111.053212888126))
#1529=DIRECTION('',(1.0,-1.66533453693773E-16,2.22044604925031E-16))
#1530=DIRECTION('',(1.66533453693773E-16,1.0,1.66533453693773E-16))
#1531=ORIENTED_EDGE('',*,*,#2168,.T.)
#1532=ORIENTED_EDGE('',*,*,#2169,.T.)
#1533=ORIENTED_EDGE('',*,*,#2170,.T.)
#1534=ORIENTED_EDGE('',*,*,#2171,.T.)
#1535=ORIENTED_EDGE('',*,*,#2172,.T.)
#1536=ORIENTED_EDGE('',*,*,#2173,.T.)
#1537=ORIENTED_EDGE('',*,*,#2174,.T.)
#1538=CARTESIAN_POINT('',(-184.0,70.4984197226446,111.053212888126))
#1539=DIRECTION('',(1.0,-1.66533453693773E-16,2.22044604925031E-16))
#1540=DIRECTION('',(1.66533453693773E-16,1.0,1.66533453693773E-16))
#1541=ORIENTED_EDGE('',*,*,#2175,.T.)
#1542=ORIENTED_EDGE('',*,*,#2176,.T.)
#1543=ORIENTED_EDGE('',*,*,#2177,.T.)
#1544=ORIENTED_EDGE('',*,*,#2178,.T.)
#1545=ORIENTED_EDGE('',*,*,#2179,.T.)
#1546=ORIENTED_EDGE('',*,*,#2180,.T.)
#1547=ORIENTED_EDGE('',*,*,#2181,.T.)
#1548=CARTESIAN_POINT('',(-184.0,70.4984197226446,111.053212888126))
#1549=DIRECTION('',(1.0,-1.66533453693773E-16,2.22044604925031E-16))
#1550=DIRECTION('',(1.66533453693773E-16,1.0,1.66533453693773E-16))
#1551=ORIENTED_EDGE('',*,*,#2182,.T.)
#1552=ORIENTED_EDGE('',*,*,#2183,.T.)
#1553=ORIENTED_EDGE('',*,*,#2184,.T.)
#1554=ORIENTED_EDGE('',*,*,#2185,.T.)
#1555=ORIENTED_EDGE('',*,*,#2186,.T.)
#1556=ORIENTED_EDGE('',*,*,#2187,.T.)
#1557=ORIENTED_EDGE('',*,*,#2188,.T.)
#1558=CARTESIAN_POINT('',(-184.0,70.4984197226446,111.053212888126))
#1559=DIRECTION('',(1.0,-1.66533453693773E-16,2.22044604925031E-16))
#1560=DIRECTION('',(1.66533453693773E-16,1.0,1.66533453693773E-16))
#1561=DIRECTION('',(1.11022302462516E-16,1.11022302462516E-16,1.0))
#1562=DIRECTION('',(1.11022302462516E-16,1.11022302462516E-16,1.0))
#1563=DIRECTION('',(4.44089209850063E-16,1.0,1.66533453693773E-16))
#1564=DIRECTION('',(4.44089209850063E-16,1.0,1.66533453693773E-16))
#1565=FILL_AREA_STYLE_COLOUR('',#2189)
#1566=ORIENTED_EDGE('',*,*,#2190,.T.)
#1567=ORIENTED_EDGE('',*,*,#2191,.T.)
#1568=ORIENTED_EDGE('',*,*,#2192,.T.)
#1569=ORIENTED_EDGE('',*,*,#2193,.T.)
#1570=ORIENTED_EDGE('',*,*,#2194,.T.)
#1571=ORIENTED_EDGE('',*,*,#2195,.T.)
#1572=ORIENTED_EDGE('',*,*,#2196,.T.)
#1573=CARTESIAN_POINT('',(-91.3285842877942,181.229415712206,111.053212888126))
#1574=DIRECTION('',(0.707106781186548,-0.707106781186547,-1.11022302462516E-16))
#1575=DIRECTION('',(0.707106781186547,0.707106781186548,1.11022302462516E-16))
#1576=ORIENTED_EDGE('',*,*,#2197,.T.)
#1577=ORIENTED_EDGE('',*,*,#2198,.T.)
#1578=ORIENTED_EDGE('',*,*,#2199,.T.)
#1579=ORIENTED_EDGE('',*,*,#2200,.T.)
#1580=ORIENTED_EDGE('',*,*,#2201,.T.)
#1581=ORIENTED_EDGE('',*,*,#2202,.T.)
#1582=ORIENTED_EDGE('',*,*,#2203,.T.)
#1583=CARTESIAN_POINT('',(-91.3285842877942,181.229415712206,111.053212888126))
#1584=DIRECTION('',(0.707106781186548,-0.707106781186547,-1.11022302462516E-16))
#1585=DIRECTION('',(0.707106781186547,0.707106781186548,1.11022302462516E-16))
#1586=ORIENTED_EDGE('',*,*,#2204,.T.)
#1587=ORIENTED_EDGE('',*,*,#2205,.T.)
#1588=ORIENTED_EDGE('',*,*,#2206,.T.)
#1589=ORIENTED_EDGE('',*,*,#2207,.T.)
#1590=ORIENTED_EDGE('',*,*,#2208,.T.)
#1591=ORIENTED_EDGE('',*,*,#2209,.T.)
#1592=ORIENTED_EDGE('',*,*,#2210,.T.)
#1593=CARTESIAN_POINT('',(-91.3285842877942,181.229415712206,111.053212888126))
#1594=DIRECTION('',(0.707106781186548,-0.707106781186547,-1.11022302462516E-16))
#1595=DIRECTION('',(0.707106781186547,0.707106781186548,1.11022302462516E-16))
#1596=ORIENTED_EDGE('',*,*,#2211,.T.)
#1597=ORIENTED_EDGE('',*,*,#2212,.T.)
#1598=ORIENTED_EDGE('',*,*,#2213,.T.)
#1599=ORIENTED_EDGE('',*,*,#2214,.T.)
#1600=ORIENTED_EDGE('',*,*,#2215,.T.)
#1601=ORIENTED_EDGE('',*,*,#2216,.T.)
#1602=ORIENTED_EDGE('',*,*,#2217,.T.)
#1603=CARTESIAN_POINT('',(-91.3285842877942,181.229415712206,111.053212888126))
#1604=DIRECTION('',(0.707106781186548,-0.707106781186547,-1.11022302462516E-16))
#1605=DIRECTION('',(0.707106781186547,0.707106781186548,1.11022302462516E-16))
#1606=DIRECTION('',(1.66533453693773E-16,2.77555756156289E-17,1.0))
#1607=DIRECTION('',(1.66533453693773E-16,2.77555756156289E-17,1.0))
#1608=DIRECTION('',(0.707106781186547,0.707106781186548,5.55111512312578E-17))
#1609=DIRECTION('',(0.707106781186547,0.707106781186548,5.55111512312578E-17))
#1610=FILL_AREA_STYLE_COLOUR('',#2218)
#1611=ORIENTED_EDGE('',*,*,#2219,.T.)
#1612=ORIENTED_EDGE('',*,*,#2220,.T.)
#1613=ORIENTED_EDGE('',*,*,#2221,.T.)
#1614=ORIENTED_EDGE('',*,*,#2222,.T.)
#1615=ORIENTED_EDGE('',*,*,#2223,.T.)
#1616=ORIENTED_EDGE('',*,*,#2224,.T.)
#1617=ORIENTED_EDGE('',*,*,#2225,.T.)
#1618=CARTESIAN_POINT('',(52.4984197226446,194.0,111.053212888126))
#1619=DIRECTION('',(0.0,-1.0,6.12323399573676E-17))
#1620=DIRECTION('',(1.0,0.0,0.0))
#1621=ORIENTED_EDGE('',*,*,#2226,.T.)
#1622=ORIENTED_EDGE('',*,*,#2227,.T.)
#1623=ORIENTED_EDGE('',*,*,#2228,.T.)
#1624=ORIENTED_EDGE('',*,*,#2229,.T.)
#1625=ORIENTED_EDGE('',*,*,#2230,.T.)
#1626=ORIENTED_EDGE('',*,*,#2231,.T.)
#1627=ORIENTED_EDGE('',*,*,#2232,.T.)
#1628=CARTESIAN_POINT('',(52.4984197226446,194.0,111.053212888126))
#1629=DIRECTION('',(0.0,-1.0,6.12323399573676E-17))
#1630=DIRECTION('',(1.0,0.0,0.0))
#1631=ORIENTED_EDGE('',*,*,#2233,.T.)
#1632=ORIENTED_EDGE('',*,*,#2234,.T.)
#1633=ORIENTED_EDGE('',*,*,#2235,.T.)
#1634=ORIENTED_EDGE('',*,*,#2236,.T.)
#1635=ORIENTED_EDGE('',*,*,#2237,.T.)
#1636=ORIENTED_EDGE('',*,*,#2238,.T.)
#1637=ORIENTED_EDGE('',*,*,#2239,.T.)
#1638=CARTESIAN_POINT('',(52.4984197226446,194.0,111.053212888126))
#1639=DIRECTION('',(0.0,-1.0,6.12323399573676E-17))
#1640=DIRECTION('',(1.0,0.0,0.0))
#1641=ORIENTED_EDGE('',*,*,#2240,.T.)
#1642=ORIENTED_EDGE('',*,*,#2241,.T.)
#1643=ORIENTED_EDGE('',*,*,#2242,.T.)
#1644=ORIENTED_EDGE('',*,*,#2243,.T.)
#1645=ORIENTED_EDGE('',*,*,#2244,.T.)
#1646=ORIENTED_EDGE('',*,*,#2245,.T.)
#1647=ORIENTED_EDGE('',*,*,#2246,.T.)
#1648=CARTESIAN_POINT('',(52.4984197226446,194.0,111.053212888126))
#1649=DIRECTION('',(0.0,-1.0,6.12323399573676E-17))
#1650=DIRECTION('',(1.0,0.0,0.0))
#1651=DIRECTION('',(0.0,6.12323399573676E-17,1.0))
#1652=DIRECTION('',(0.0,6.12323399573676E-17,1.0))
#1653=DIRECTION('',(1.0,0.0,0.0))
#1654=DIRECTION('',(1.0,0.0,0.0))
#1655=FILL_AREA_STYLE_COLOUR('',#2247)
#1656=ORIENTED_EDGE('',*,*,#2248,.T.)
#1657=ORIENTED_EDGE('',*,*,#2249,.T.)
#1658=ORIENTED_EDGE('',*,*,#2250,.T.)
#1659=ORIENTED_EDGE('',*,*,#2251,.T.)
#1660=ORIENTED_EDGE('',*,*,#2252,.T.)
#1661=ORIENTED_EDGE('',*,*,#2253,.T.)
#1662=ORIENTED_EDGE('',*,*,#2254,.T.)
#1663=CARTESIAN_POINT('',(117.080533312246,158.676646684181,-24.9807871118741))
#1664=DIRECTION('',(-0.3826831876397,-0.923879633879824,-7.73338349420498E-16))
#1665=DIRECTION('',(0.923879633879824,-0.3826831876397,-1.56639199099461E-16))
#1666=ORIENTED_EDGE('',*,*,#2255,.T.)
#1667=ORIENTED_EDGE('',*,*,#2256,.T.)
#1668=ORIENTED_EDGE('',*,*,#2257,.T.)
#1669=ORIENTED_EDGE('',*,*,#2258,.T.)
#1670=ORIENTED_EDGE('',*,*,#2259,.T.)
#1671=ORIENTED_EDGE('',*,*,#2260,.T.)
#1672=ORIENTED_EDGE('',*,*,#2261,.T.)
#1673=CARTESIAN_POINT('',(117.080533312246,158.676646684181,-24.9807871118741))
#1674=DIRECTION('',(-0.3826831876397,-0.923879633879824,-7.73338349420498E-16))
#1675=DIRECTION('',(0.923879633879824,-0.3826831876397,-1.56639199099461E-16))
#1676=ORIENTED_EDGE('',*,*,#2262,.T.)
#1677=ORIENTED_EDGE('',*,*,#2263,.T.)
#1678=ORIENTED_EDGE('',*,*,#2264,.T.)
#1679=ORIENTED_EDGE('',*,*,#2265,.T.)
#1680=ORIENTED_EDGE('',*,*,#2266,.T.)
#1681=ORIENTED_EDGE('',*,*,#2267,.T.)
#1682=ORIENTED_EDGE('',*,*,#2268,.T.)
#1683=CARTESIAN_POINT('',(117.080533312246,158.676646684181,-24.9807871118741))
#1684=DIRECTION('',(-0.3826831876397,-0.923879633879824,-7.73338349420498E-16))
#1685=DIRECTION('',(0.923879633879824,-0.3826831876397,-1.56639199099461E-16))
#1686=ORIENTED_EDGE('',*,*,#2269,.T.)
#1687=ORIENTED_EDGE('',*,*,#2270,.T.)
#1688=ORIENTED_EDGE('',*,*,#2271,.T.)
#1689=ORIENTED_EDGE('',*,*,#2272,.T.)
#1690=ORIENTED_EDGE('',*,*,#2273,.T.)
#1691=ORIENTED_EDGE('',*,*,#2274,.T.)
#1692=ORIENTED_EDGE('',*,*,#2275,.T.)
#1693=CARTESIAN_POINT('',(117.080533312246,158.676646684181,-24.9807871118741))
#1694=DIRECTION('',(-0.3826831876397,-0.923879633879824,-7.73338349420498E-16))
#1695=DIRECTION('',(0.923879633879824,-0.3826831876397,-1.56639199099461E-16))
#1696=DIRECTION('',(-2.52783376642792E-17,-7.79569169918024E-16,1.0))
#1697=DIRECTION('',(-2.52783376642792E-17,-7.79569169918024E-16,1.0))
#1698=DIRECTION('',(0.923879633879824,-0.3826831876397,-1.56639199099461E-16))
#1699=DIRECTION('',(0.923879633879824,-0.3826831876397,-1.56639199099461E-16))
#1700=FILL_AREA_STYLE_COLOUR('',#2276)
#1701=ORIENTED_EDGE('',*,*,#2277,.T.)
#1702=ORIENTED_EDGE('',*,*,#2278,.T.)
#1703=ORIENTED_EDGE('',*,*,#2279,.T.)
#1704=ORIENTED_EDGE('',*,*,#2280,.T.)
#1705=ORIENTED_EDGE('',*,*,#2281,.T.)
#1706=ORIENTED_EDGE('',*,*,#2282,.T.)
#1707=ORIENTED_EDGE('',*,*,#2283,.T.)
#1708=CARTESIAN_POINT('',(183.918942726798,30.6853948707975,-24.9807871118738))
#1709=DIRECTION('',(-0.923879657705171,-0.382683130120176,-4.70191578079898E-16))
#1710=DIRECTION('',(0.382683130120176,-0.923879657705171,-3.18506216485404E-16))
#1711=ORIENTED_EDGE('',*,*,#2284,.T.)
#1712=ORIENTED_EDGE('',*,*,#2285,.T.)
#1713=ORIENTED_EDGE('',*,*,#2286,.T.)
#1714=ORIENTED_EDGE('',*,*,#2287,.T.)
#1715=ORIENTED_EDGE('',*,*,#2288,.T.)
#1716=ORIENTED_EDGE('',*,*,#2289,.T.)
#1717=ORIENTED_EDGE('',*,*,#2290,.T.)
#1718=CARTESIAN_POINT('',(183.918942726798,30.6853948707975,-24.9807871118738))
#1719=DIRECTION('',(-0.923879657705171,-0.382683130120176,-4.70191578079898E-16))
#1720=DIRECTION('',(0.382683130120176,-0.923879657705171,-3.18506216485404E-16))
#1721=ORIENTED_EDGE('',*,*,#2291,.T.)
#1722=ORIENTED_EDGE('',*,*,#2292,.T.)
#1723=ORIENTED_EDGE('',*,*,#2293,.T.)
#1724=ORIENTED_EDGE('',*,*,#2294,.T.)
#1725=ORIENTED_EDGE('',*,*,#2295,.T.)
#1726=ORIENTED_EDGE('',*,*,#2296,.T.)
#1727=ORIENTED_EDGE('',*,*,#2297,.T.)
#1728=CARTESIAN_POINT('',(183.918942726798,30.6853948707975,-24.9807871118738))
#1729=DIRECTION('',(-0.923879657705171,-0.382683130120176,-4.70191578079898E-16))
#1730=DIRECTION('',(0.382683130120176,-0.923879657705171,-3.18506216485404E-16))
#1731=ORIENTED_EDGE('',*,*,#2298,.T.)
#1732=ORIENTED_EDGE('',*,*,#2299,.T.)
#1733=ORIENTED_EDGE('',*,*,#2300,.T.)
#1734=ORIENTED_EDGE('',*,*,#2301,.T.)
#1735=ORIENTED_EDGE('',*,*,#2302,.T.)
#1736=ORIENTED_EDGE('',*,*,#2303,.T.)
#1737=ORIENTED_EDGE('',*,*,#2304,.T.)
#1738=CARTESIAN_POINT('',(183.918942726798,30.6853948707975,-24.9807871118738))
#1739=DIRECTION('',(-0.923879657705171,-0.382683130120176,-4.70191578079898E-16))
#1740=DIRECTION('',(0.382683130120176,-0.923879657705171,-3.18506216485404E-16))
#1741=DIRECTION('',(-2.61227854926587E-16,-4.52952618009512E-16,1.0))
#1742=DIRECTION('',(-2.61227854926587E-16,-4.52952618009512E-16,1.0))
#1743=DIRECTION('',(0.382683130120176,-0.923879657705171,-3.18506216485404E-16))
#1744=DIRECTION('',(0.382683130120176,-0.923879657705171,-3.18506216485404E-16))
#1745=FILL_AREA_STYLE_COLOUR('',#2305)
#1746=ORIENTED_EDGE('',*,*,#2306,.T.)
#1747=ORIENTED_EDGE('',*,*,#2307,.T.)
#1748=ORIENTED_EDGE('',*,*,#2308,.T.)
#1749=ORIENTED_EDGE('',*,*,#2309,.T.)
#1750=ORIENTED_EDGE('',*,*,#2310,.T.)
#1751=ORIENTED_EDGE('',*,*,#2311,.T.)
#1752=ORIENTED_EDGE('',*,*,#2312,.T.)
#1753=CARTESIAN_POINT('',(140.676690315794,-107.080514897207,-24.9807871118739))
#1754=DIRECTION('',(-0.923879633558529,0.382683188415377,1.12071803072294E-16))
#1755=DIRECTION('',(-0.382683188415377,-0.923879633558529,-4.10398502550035E-16))
#1756=ORIENTED_EDGE('',*,*,#2313,.T.)
#1757=ORIENTED_EDGE('',*,*,#2314,.T.)
#1758=ORIENTED_EDGE('',*,*,#2315,.T.)
#1759=ORIENTED_EDGE('',*,*,#2316,.T.)
#1760=ORIENTED_EDGE('',*,*,#2317,.T.)
#1761=ORIENTED_EDGE('',*,*,#2318,.T.)
#1762=ORIENTED_EDGE('',*,*,#2319,.T.)
#1763=CARTESIAN_POINT('',(140.676690315794,-107.080514897207,-24.9807871118739))
#1764=DIRECTION('',(-0.923879633558529,0.382683188415377,1.12071803072294E-16))
#1765=DIRECTION('',(-0.382683188415377,-0.923879633558529,-4.10398502550035E-16))
#1766=ORIENTED_EDGE('',*,*,#2320,.T.)
#1767=ORIENTED_EDGE('',*,*,#2321,.T.)
#1768=ORIENTED_EDGE('',*,*,#2322,.T.)
#1769=ORIENTED_EDGE('',*,*,#2323,.T.)
#1770=ORIENTED_EDGE('',*,*,#2324,.T.)
#1771=ORIENTED_EDGE('',*,*,#2325,.T.)
#1772=ORIENTED_EDGE('',*,*,#2326,.T.)
#1773=CARTESIAN_POINT('',(140.676690315794,-107.080514897207,-24.9807871118739))
#1774=DIRECTION('',(-0.923879633558529,0.382683188415377,1.12071803072294E-16))
#1775=DIRECTION('',(-0.382683188415377,-0.923879633558529,-4.10398502550035E-16))
#1776=ORIENTED_EDGE('',*,*,#2327,.T.)
#1777=ORIENTED_EDGE('',*,*,#2328,.T.)
#1778=ORIENTED_EDGE('',*,*,#2329,.T.)
#1779=ORIENTED_EDGE('',*,*,#2330,.T.)
#1780=ORIENTED_EDGE('',*,*,#2331,.T.)
#1781=ORIENTED_EDGE('',*,*,#2332,.T.)
#1782=ORIENTED_EDGE('',*,*,#2333,.T.)
#1783=CARTESIAN_POINT('',(140.676690315794,-107.080514897207,-24.9807871118739))
#1784=DIRECTION('',(-0.923879633558529,0.382683188415377,1.12071803072294E-16))
#1785=DIRECTION('',(-0.382683188415377,-0.923879633558529,-4.10398502550035E-16))
#1786=DIRECTION('',(-5.50214755407254E-17,-3.58317219815554E-16,1.0))
#1787=DIRECTION('',(-5.50214755407254E-17,-3.58317219815554E-16,1.0))
#1788=DIRECTION('',(-0.382683188415377,-0.923879633558529,-4.10398502550035E-16))
#1789=DIRECTION('',(-0.382683188415377,-0.923879633558529,-4.10398502550035E-16))
#1790=FILL_AREA_STYLE_COLOUR('',#2334)
#1791=ORIENTED_EDGE('',*,*,#2335,.T.)
#1792=ORIENTED_EDGE('',*,*,#2336,.T.)
#1793=ORIENTED_EDGE('',*,*,#2337,.T.)
#1794=ORIENTED_EDGE('',*,*,#2338,.T.)
#1795=ORIENTED_EDGE('',*,*,#2339,.T.)
#1796=ORIENTED_EDGE('',*,*,#2340,.T.)
#1797=ORIENTED_EDGE('',*,*,#2341,.T.)
#1798=CARTESIAN_POINT('',(12.6852387872281,-173.91891546161,-24.9807871118746))
#1799=DIRECTION('',(-0.382683130120172,0.923879657705173,2.16982989125676E-16))
#1800=DIRECTION('',(-0.923879657705173,-0.382683130120172,-2.10519193494204E-16))
#1801=ORIENTED_EDGE('',*,*,#2342,.T.)
#1802=ORIENTED_EDGE('',*,*,#2343,.T.)
#1803=ORIENTED_EDGE('',*,*,#2344,.T.)
#1804=ORIENTED_EDGE('',*,*,#2345,.T.)
#1805=ORIENTED_EDGE('',*,*,#2346,.T.)
#1806=ORIENTED_EDGE('',*,*,#2347,.T.)
#1807=ORIENTED_EDGE('',*,*,#2348,.T.)
#1808=CARTESIAN_POINT('',(12.6852387872281,-173.91891546161,-24.9807871118746))
#1809=DIRECTION('',(-0.382683130120172,0.923879657705173,2.16982989125676E-16))
#1810=DIRECTION('',(-0.923879657705173,-0.382683130120172,-2.10519193494204E-16))
#1811=ORIENTED_EDGE('',*,*,#2349,.T.)
#1812=ORIENTED_EDGE('',*,*,#2350,.T.)
#1813=ORIENTED_EDGE('',*,*,#2351,.T.)
#1814=ORIENTED_EDGE('',*,*,#2352,.T.)
#1815=ORIENTED_EDGE('',*,*,#2353,.T.)
#1816=ORIENTED_EDGE('',*,*,#2354,.T.)
#1817=ORIENTED_EDGE('',*,*,#2355,.T.)
#1818=CARTESIAN_POINT('',(12.6852387872281,-173.91891546161,-24.9807871118746))
#1819=DIRECTION('',(-0.382683130120172,0.923879657705173,2.16982989125676E-16))
#1820=DIRECTION('',(-0.923879657705173,-0.382683130120172,-2.10519193494204E-16))
#1821=ORIENTED_EDGE('',*,*,#2356,.T.)
#1822=ORIENTED_EDGE('',*,*,#2357,.T.)
#1823=ORIENTED_EDGE('',*,*,#2358,.T.)
#1824=ORIENTED_EDGE('',*,*,#2359,.T.)
#1825=ORIENTED_EDGE('',*,*,#2360,.T.)
#1826=ORIENTED_EDGE('',*,*,#2361,.T.)
#1827=ORIENTED_EDGE('',*,*,#2362,.T.)
#1828=CARTESIAN_POINT('',(12.6852387872281,-173.91891546161,-24.9807871118746))
#1829=DIRECTION('',(-0.382683130120172,0.923879657705173,2.16982989125676E-16))
#1830=DIRECTION('',(-0.923879657705173,-0.382683130120172,-2.10519193494204E-16))
#1831=DIRECTION('',(-1.1145867096435E-16,-2.81028313638011E-16,1.0))
#1832=DIRECTION('',(-1.1145867096435E-16,-2.81028313638011E-16,1.0))
#1833=DIRECTION('',(-0.923879657705173,-0.382683130120172,-2.10519193494204E-16))
#1834=DIRECTION('',(-0.923879657705173,-0.382683130120172,-2.10519193494204E-16))
#1835=FILL_AREA_STYLE_COLOUR('',#2363)
#1836=ORIENTED_EDGE('',*,*,#2364,.T.)
#1837=ORIENTED_EDGE('',*,*,#2365,.T.)
#1838=ORIENTED_EDGE('',*,*,#2366,.T.)
#1839=ORIENTED_EDGE('',*,*,#2367,.T.)
#1840=ORIENTED_EDGE('',*,*,#2368,.T.)
#1841=ORIENTED_EDGE('',*,*,#2369,.T.)
#1842=ORIENTED_EDGE('',*,*,#2370,.T.)
#1843=CARTESIAN_POINT('',(-125.080670976423,-130.67666304352,-24.9807871118743))
#1844=DIRECTION('',(0.382683188415377,0.923879633558529,6.03902713954287E-16))
#1845=DIRECTION('',(-0.923879633558529,0.382683188415377,2.12150310051479E-16))
#1846=ORIENTED_EDGE('',*,*,#2371,.T.)
#1847=ORIENTED_EDGE('',*,*,#2372,.T.)
#1848=ORIENTED_EDGE('',*,*,#2373,.T.)
#1849=ORIENTED_EDGE('',*,*,#2374,.T.)
#1850=ORIENTED_EDGE('',*,*,#2375,.T.)
#1851=ORIENTED_EDGE('',*,*,#2376,.T.)
#1852=ORIENTED_EDGE('',*,*,#2377,.T.)
#1853=CARTESIAN_POINT('',(-125.080670976423,-130.67666304352,-24.9807871118743))
#1854=DIRECTION('',(0.382683188415377,0.923879633558529,6.03902713954287E-16))
#1855=DIRECTION('',(-0.923879633558529,0.382683188415377,2.12150310051479E-16))
#1856=ORIENTED_EDGE('',*,*,#2378,.T.)
#1857=ORIENTED_EDGE('',*,*,#2379,.T.)
#1858=ORIENTED_EDGE('',*,*,#2380,.T.)
#1859=ORIENTED_EDGE('',*,*,#2381,.T.)
#1860=ORIENTED_EDGE('',*,*,#2382,.T.)
#1861=ORIENTED_EDGE('',*,*,#2383,.T.)
#1862=ORIENTED_EDGE('',*,*,#2384,.T.)
#1863=CARTESIAN_POINT('',(-125.080670976423,-130.67666304352,-24.9807871118743))
#1864=DIRECTION('',(0.382683188415377,0.923879633558529,6.03902713954287E-16))
#1865=DIRECTION('',(-0.923879633558529,0.382683188415377,2.12150310051479E-16))
#1866=ORIENTED_EDGE('',*,*,#2385,.T.)
#1867=ORIENTED_EDGE('',*,*,#2386,.T.)
#1868=ORIENTED_EDGE('',*,*,#2387,.T.)
#1869=ORIENTED_EDGE('',*,*,#2388,.T.)
#1870=ORIENTED_EDGE('',*,*,#2389,.T.)
#1871=ORIENTED_EDGE('',*,*,#2390,.T.)
#1872=ORIENTED_EDGE('',*,*,#2391,.T.)
#1873=CARTESIAN_POINT('',(-125.080670976423,-130.67666304352,-24.9807871118743))
#1874=DIRECTION('',(0.382683188415377,0.923879633558529,6.03902713954287E-16))
#1875=DIRECTION('',(-0.923879633558529,0.382683188415377,2.12150310051479E-16))
#1876=DIRECTION('',(-5.42103077289443E-17,-2.85274929183604E-16,1.0))
#1877=DIRECTION('',(-5.42103077289443E-17,-2.85274929183604E-16,1.0))
#1878=DIRECTION('',(-0.923879633558529,0.382683188415377,2.12150310051479E-16))
#1879=DIRECTION('',(-0.923879633558529,0.382683188415377,2.12150310051479E-16))
#1880=FILL_AREA_STYLE_COLOUR('',#2392)
#1881=ORIENTED_EDGE('',*,*,#2393,.T.)
#1882=ORIENTED_EDGE('',*,*,#2394,.T.)
#1883=ORIENTED_EDGE('',*,*,#2395,.T.)
#1884=ORIENTED_EDGE('',*,*,#2396,.T.)
#1885=ORIENTED_EDGE('',*,*,#2397,.T.)
#1886=ORIENTED_EDGE('',*,*,#2398,.T.)
#1887=ORIENTED_EDGE('',*,*,#2399,.T.)
#1888=CARTESIAN_POINT('',(-191.919870783756,-2.68517662652951,-24.9807871118743))
#1889=DIRECTION('',(0.923879657705174,0.382683130120169,3.56159421898122E-16))
#1890=DIRECTION('',(-0.382683130120169,0.923879657705174,9.6461935239879E-17))
#1891=ORIENTED_EDGE('',*,*,#2400,.T.)
#1892=ORIENTED_EDGE('',*,*,#2401,.T.)
#1893=ORIENTED_EDGE('',*,*,#2402,.T.)
#1894=ORIENTED_EDGE('',*,*,#2403,.T.)
#1895=ORIENTED_EDGE('',*,*,#2404,.T.)
#1896=ORIENTED_EDGE('',*,*,#2405,.T.)
#1897=ORIENTED_EDGE('',*,*,#2406,.T.)
#1898=CARTESIAN_POINT('',(-191.919870783756,-2.68517662652951,-24.9807871118743))
#1899=DIRECTION('',(0.923879657705174,0.382683130120169,3.56159421898122E-16))
#1900=DIRECTION('',(-0.382683130120169,0.923879657705174,9.6461935239879E-17))
#1901=ORIENTED_EDGE('',*,*,#2407,.T.)
#1902=ORIENTED_EDGE('',*,*,#2408,.T.)
#1903=ORIENTED_EDGE('',*,*,#2409,.T.)
#1904=ORIENTED_EDGE('',*,*,#2410,.T.)
#1905=ORIENTED_EDGE('',*,*,#2411,.T.)
#1906=ORIENTED_EDGE('',*,*,#2412,.T.)
#1907=ORIENTED_EDGE('',*,*,#2413,.T.)
#1908=CARTESIAN_POINT('',(-191.919870783756,-2.68517662652951,-24.9807871118743))
#1909=DIRECTION('',(0.923879657705174,0.382683130120169,3.56159421898122E-16))
#1910=DIRECTION('',(-0.382683130120169,0.923879657705174,9.6461935239879E-17))
#1911=ORIENTED_EDGE('',*,*,#2414,.T.)
#1912=ORIENTED_EDGE('',*,*,#2415,.T.)
#1913=ORIENTED_EDGE('',*,*,#2416,.T.)
#1914=ORIENTED_EDGE('',*,*,#2417,.T.)
#1915=ORIENTED_EDGE('',*,*,#2418,.T.)
#1916=ORIENTED_EDGE('',*,*,#2419,.T.)
#1917=ORIENTED_EDGE('',*,*,#2420,.T.)
#1918=CARTESIAN_POINT('',(-191.919870783756,-2.68517662652951,-24.9807871118743))
#1919=DIRECTION('',(0.923879657705174,0.382683130120169,3.56159421898122E-16))
#1920=DIRECTION('',(-0.382683130120169,0.923879657705174,9.6461935239879E-17))
#1921=DIRECTION('',(-9.06362546352949E-17,1.58471781545523E-16,1.0))
#1922=DIRECTION('',(-9.06362546352949E-17,1.58471781545523E-16,1.0))
#1923=DIRECTION('',(-0.382683130120169,0.923879657705174,9.64619352398791E-17))
#1924=DIRECTION('',(-0.382683130120169,0.923879657705174,9.64619352398791E-17))
#1925=FILL_AREA_STYLE_COLOUR('',#2421)
#1926=ORIENTED_EDGE('',*,*,#2422,.T.)
#1927=ORIENTED_EDGE('',*,*,#2423,.T.)
#1928=ORIENTED_EDGE('',*,*,#2424,.T.)
#1929=ORIENTED_EDGE('',*,*,#2425,.T.)
#1930=ORIENTED_EDGE('',*,*,#2426,.T.)
#1931=ORIENTED_EDGE('',*,*,#2427,.T.)
#1932=ORIENTED_EDGE('',*,*,#2428,.T.)
#1933=CARTESIAN_POINT('',(-148.676619313091,135.080689524821,-24.9807871118744))
#1934=DIRECTION('',(0.92387963355853,-0.382683188415375,1.73386707647229E-16))
#1935=DIRECTION('',(0.382683188415375,0.92387963355853,1.32842324905294E-16))
#1936=ORIENTED_EDGE('',*,*,#2429,.T.)
#1937=ORIENTED_EDGE('',*,*,#2430,.T.)
#1938=ORIENTED_EDGE('',*,*,#2431,.T.)
#1939=ORIENTED_EDGE('',*,*,#2432,.T.)
#1940=ORIENTED_EDGE('',*,*,#2433,.T.)
#1941=ORIENTED_EDGE('',*,*,#2434,.T.)
#1942=ORIENTED_EDGE('',*,*,#2435,.T.)
#1943=CARTESIAN_POINT('',(-148.676619313091,135.080689524821,-24.9807871118744))
#1944=DIRECTION('',(0.92387963355853,-0.382683188415375,1.73386707647229E-16))
#1945=DIRECTION('',(0.382683188415375,0.92387963355853,1.32842324905294E-16))
#1946=ORIENTED_EDGE('',*,*,#2436,.T.)
#1947=ORIENTED_EDGE('',*,*,#2437,.T.)
#1948=ORIENTED_EDGE('',*,*,#2438,.T.)
#1949=ORIENTED_EDGE('',*,*,#2439,.T.)
#1950=ORIENTED_EDGE('',*,*,#2440,.T.)
#1951=ORIENTED_EDGE('',*,*,#2441,.T.)
#1952=ORIENTED_EDGE('',*,*,#2442,.T.)
#1953=CARTESIAN_POINT('',(-148.676619313091,135.080689524821,-24.9807871118744))
#1954=DIRECTION('',(0.92387963355853,-0.382683188415375,1.73386707647229E-16))
#1955=DIRECTION('',(0.382683188415375,0.92387963355853,1.32842324905294E-16))
#1956=ORIENTED_EDGE('',*,*,#2443,.T.)
#1957=ORIENTED_EDGE('',*,*,#2444,.T.)
#1958=ORIENTED_EDGE('',*,*,#2445,.T.)
#1959=ORIENTED_EDGE('',*,*,#2446,.T.)
#1960=ORIENTED_EDGE('',*,*,#2447,.T.)
#1961=ORIENTED_EDGE('',*,*,#2448,.T.)
#1962=ORIENTED_EDGE('',*,*,#2449,.T.)
#1963=CARTESIAN_POINT('',(-148.676619313091,135.080689524821,-24.9807871118744))
#1964=DIRECTION('',(0.92387963355853,-0.382683188415375,1.73386707647229E-16))
#1965=DIRECTION('',(0.382683188415375,0.92387963355853,1.32842324905294E-16))
#1966=DIRECTION('',(-7.21893722559841E-17,9.49015135962123E-17,1.0))
#1967=DIRECTION('',(-7.21893722559841E-17,9.49015135962123E-17,1.0))
#1968=DIRECTION('',(0.382683188415375,0.92387963355853,1.32842324905294E-16))
#1969=DIRECTION('',(0.382683188415375,0.92387963355853,1.32842324905294E-16))
#1970=FILL_AREA_STYLE_COLOUR('',#2450)
#1971=ORIENTED_EDGE('',*,*,#2451,.T.)
#1972=ORIENTED_EDGE('',*,*,#2452,.T.)
#1973=ORIENTED_EDGE('',*,*,#2453,.T.)
#1974=ORIENTED_EDGE('',*,*,#2454,.T.)
#1975=ORIENTED_EDGE('',*,*,#2455,.T.)
#1976=ORIENTED_EDGE('',*,*,#2456,.T.)
#1977=ORIENTED_EDGE('',*,*,#2457,.T.)
#1978=CARTESIAN_POINT('',(-20.6853763294869,201.918899000723,-24.9807871118743))
#1979=DIRECTION('',(0.382683130120176,-0.923879657705171,9.45847473087055E-17))
#1980=DIRECTION('',(0.923879657705171,0.382683130120176,1.7943453132628E-16))
#1981=ORIENTED_EDGE('',*,*,#2458,.T.)
#1982=ORIENTED_EDGE('',*,*,#2459,.T.)
#1983=ORIENTED_EDGE('',*,*,#2460,.T.)
#1984=ORIENTED_EDGE('',*,*,#2461,.T.)
#1985=ORIENTED_EDGE('',*,*,#2462,.T.)
#1986=ORIENTED_EDGE('',*,*,#2463,.T.)
#1987=ORIENTED_EDGE('',*,*,#2464,.T.)
#1988=CARTESIAN_POINT('',(-20.6853763294869,201.918899000723,-24.9807871118743))
#1989=DIRECTION('',(0.382683130120176,-0.923879657705171,9.45847473087055E-17))
#1990=DIRECTION('',(0.923879657705171,0.382683130120176,1.7943453132628E-16))
#1991=ORIENTED_EDGE('',*,*,#2465,.T.)
#1992=ORIENTED_EDGE('',*,*,#2466,.T.)
#1993=ORIENTED_EDGE('',*,*,#2467,.T.)
#1994=ORIENTED_EDGE('',*,*,#2468,.T.)
#1995=ORIENTED_EDGE('',*,*,#2469,.T.)
#1996=ORIENTED_EDGE('',*,*,#2470,.T.)
#1997=ORIENTED_EDGE('',*,*,#2471,.T.)
#1998=CARTESIAN_POINT('',(-20.6853763294869,201.918899000723,-24.9807871118743))
#1999=DIRECTION('',(0.382683130120176,-0.923879657705171,9.45847473087055E-17))
#2000=DIRECTION('',(0.923879657705171,0.382683130120176,1.7943453132628E-16))
#2001=ORIENTED_EDGE('',*,*,#2472,.T.)
#2002=ORIENTED_EDGE('',*,*,#2473,.T.)
#2003=ORIENTED_EDGE('',*,*,#2474,.T.)
#2004=ORIENTED_EDGE('',*,*,#2475,.T.)
#2005=ORIENTED_EDGE('',*,*,#2476,.T.)
#2006=ORIENTED_EDGE('',*,*,#2477,.T.)
#2007=ORIENTED_EDGE('',*,*,#2478,.T.)
#2008=CARTESIAN_POINT('',(-20.6853763294869,201.918899000723,-24.9807871118743))
#2009=DIRECTION('',(0.382683130120176,-0.923879657705171,9.45847473087055E-17))
#2010=DIRECTION('',(0.923879657705171,0.382683130120176,1.7943453132628E-16))
#2011=DIRECTION('',(-2.01971900543933E-16,1.87183558681092E-17,1.0))
[truncated: 3,157 more rows]
