# Supplementary material for: Design of multi-row parallel-transmit coil arrays for enhanced SAR efficiency with deep brain electrodes at 3T: an electromagnetic simulation study
Source: MAGMA. 2024 Nov 14;38(1):107–20. doi: 10.1007/s10334-024-01212-4 (PMC11790791; doi:10.1007/s10334-024-01212-4)
Supplement: Supplementary file 5 — Supplementary file5 (STEP 439 KB) [file 10334_2024_1212_MOESM5_ESM.step]

ISO-10303-21
HEADER
FILE_DESCRIPTION(('STEP AP214'),'1')
FILE_NAME('Test.step','2024-10-07T10:35:31',('nka21'),(' '),'Spatial InterOp 3D',' ',' ')
FILE_SCHEMA(('AUTOMOTIVE_DESIGN { 1 0 10303 214 1 1 1 1 }'))
ENDSEC
DATA
#1=MECHANICAL_DESIGN_GEOMETRIC_PRESENTATION_REPRESENTATION(' ',(#26,#27,#28,#29,#30,#31,#32,#33,#34,#35,#36,#37,#38,#39,#40,#41,#42,#43,#44,#45,#46,#47,#48,#49,#50,#51,#52,#53,#54,#55,#56,#57,#58,#59,#60,#61,#62,#63,#64,#65,#66,#67,#68,#69,#70,#71,#72,#73,#74,#75,#76,#77,#78,#79,#80,#81,#82,#83,#84,#85,#86,#87,#88,#89,#90,#91,#92,#93,#94,#95,#96,#97,#98,#99,#100,#101,#102,#103,#104,#105),#22)
#2=PRODUCT_DEFINITION_CONTEXT('',#106,'design')
#3=APPLICATION_PROTOCOL_DEFINITION('INTERNATIONAL STANDARD','automotive_design',1994,#106)
#4=PRODUCT_CATEGORY_RELATIONSHIP('NONE','NONE',#107,#108)
#5=SHAPE_DEFINITION_REPRESENTATION(#109,#110)
#6=SHAPE_DEFINITION_REPRESENTATION(#109,#111)
#7=SHAPE_DEFINITION_REPRESENTATION(#109,#112)
#8=SHAPE_DEFINITION_REPRESENTATION(#109,#113)
#9=SHAPE_DEFINITION_REPRESENTATION(#109,#114)
#10=SHAPE_DEFINITION_REPRESENTATION(#109,#115)
#11=SHAPE_DEFINITION_REPRESENTATION(#109,#116)
#12=SHAPE_DEFINITION_REPRESENTATION(#109,#117)
#13=SHAPE_DEFINITION_REPRESENTATION(#109,#118)
#14=SHAPE_DEFINITION_REPRESENTATION(#109,#119)
#15=SHAPE_DEFINITION_REPRESENTATION(#109,#120)
#16=SHAPE_DEFINITION_REPRESENTATION(#109,#121)
#17=SHAPE_DEFINITION_REPRESENTATION(#109,#122)
#18=SHAPE_DEFINITION_REPRESENTATION(#109,#123)
#19=SHAPE_DEFINITION_REPRESENTATION(#109,#124)
#20=SHAPE_DEFINITION_REPRESENTATION(#109,#125)
#21=SHAPE_DEFINITION_REPRESENTATION(#109,#126)
#22= (GEOMETRIC_REPRESENTATION_CONTEXT(3)GLOBAL_UNCERTAINTY_ASSIGNED_CONTEXT((#129))GLOBAL_UNIT_ASSIGNED_CONTEXT((#131,#132,#133))REPRESENTATION_CONTEXT('NONE','WORKSPACE'))
#26=STYLED_ITEM('',(#135),#136)
#27=STYLED_ITEM('',(#137),#138)
#28=STYLED_ITEM('',(#139),#140)
#29=STYLED_ITEM('',(#141),#142)
#30=STYLED_ITEM('',(#143),#144)
#31=STYLED_ITEM('',(#145),#146)
#32=STYLED_ITEM('',(#147),#148)
#33=STYLED_ITEM('',(#149),#150)
#34=STYLED_ITEM('',(#151),#152)
#35=STYLED_ITEM('',(#153),#154)
#36=STYLED_ITEM('',(#155),#156)
#37=STYLED_ITEM('',(#157),#158)
#38=STYLED_ITEM('',(#159),#160)
#39=STYLED_ITEM('',(#161),#162)
#40=STYLED_ITEM('',(#163),#164)
#41=STYLED_ITEM('',(#165),#166)
#42=STYLED_ITEM('',(#167),#168)
#43=STYLED_ITEM('',(#169),#170)
#44=STYLED_ITEM('',(#171),#172)
#45=STYLED_ITEM('',(#173),#174)
#46=STYLED_ITEM('',(#175),#176)
#47=STYLED_ITEM('',(#177),#178)
#48=STYLED_ITEM('',(#179),#180)
#49=STYLED_ITEM('',(#181),#182)
#50=STYLED_ITEM('',(#183),#184)
#51=STYLED_ITEM('',(#185),#186)
#52=STYLED_ITEM('',(#187),#188)
#53=STYLED_ITEM('',(#189),#190)
#54=STYLED_ITEM('',(#191),#192)
#55=STYLED_ITEM('',(#193),#194)
#56=STYLED_ITEM('',(#195),#196)
#57=STYLED_ITEM('',(#197),#198)
#58=STYLED_ITEM('',(#199),#200)
#59=STYLED_ITEM('',(#201),#202)
#60=STYLED_ITEM('',(#203),#204)
#61=STYLED_ITEM('',(#205),#206)
#62=STYLED_ITEM('',(#207),#208)
#63=STYLED_ITEM('',(#209),#210)
#64=STYLED_ITEM('',(#211),#212)
#65=STYLED_ITEM('',(#213),#214)
#66=STYLED_ITEM('',(#215),#216)
#67=STYLED_ITEM('',(#217),#218)
#68=STYLED_ITEM('',(#219),#220)
#69=STYLED_ITEM('',(#221),#222)
#70=STYLED_ITEM('',(#223),#224)
#71=STYLED_ITEM('',(#225),#226)
#72=STYLED_ITEM('',(#227),#228)
#73=STYLED_ITEM('',(#229),#230)
#74=STYLED_ITEM('',(#231),#232)
#75=STYLED_ITEM('',(#233),#234)
#76=STYLED_ITEM('',(#235),#236)
#77=STYLED_ITEM('',(#237),#238)
#78=STYLED_ITEM('',(#239),#240)
#79=STYLED_ITEM('',(#241),#242)
#80=STYLED_ITEM('',(#243),#244)
#81=STYLED_ITEM('',(#245),#246)
#82=STYLED_ITEM('',(#247),#248)
#83=STYLED_ITEM('',(#249),#250)
#84=STYLED_ITEM('',(#251),#252)
#85=STYLED_ITEM('',(#253),#254)
#86=STYLED_ITEM('',(#255),#256)
#87=STYLED_ITEM('',(#257),#258)
#88=STYLED_ITEM('',(#259),#260)
#89=STYLED_ITEM('',(#261),#262)
#90=STYLED_ITEM('',(#263),#264)
#91=STYLED_ITEM('',(#265),#266)
#92=STYLED_ITEM('',(#267),#268)
#93=STYLED_ITEM('',(#269),#270)
#94=STYLED_ITEM('',(#271),#272)
#95=STYLED_ITEM('',(#273),#274)
#96=STYLED_ITEM('',(#275),#276)
#97=STYLED_ITEM('',(#277),#278)
#98=STYLED_ITEM('',(#279),#280)
#99=STYLED_ITEM('',(#281),#282)
#100=STYLED_ITEM('',(#283),#284)
#101=STYLED_ITEM('',(#285),#286)
#102=STYLED_ITEM('',(#287),#288)
#103=STYLED_ITEM('',(#289),#290)
#104=STYLED_ITEM('',(#291),#292)
#105=STYLED_ITEM('',(#293),#294)
#106=APPLICATION_CONTEXT(' ')
#107=PRODUCT_CATEGORY('part','NONE')
#108=PRODUCT_RELATED_PRODUCT_CATEGORY('detail',' ',(#295))
#109=PRODUCT_DEFINITION_SHAPE('NONE','NONE',#296)
#110=MANIFOLD_SURFACE_SHAPE_REPRESENTATION('Ptx 16 - SW 15 - Overlapping|P-Loop 1|P-Loop',(#136,#297),#22)
#111=MANIFOLD_SURFACE_SHAPE_REPRESENTATION('Ptx 16 - SW 15 - Overlapping|P-Loop 2|P-Loop',(#146,#298),#22)
#112=MANIFOLD_SURFACE_SHAPE_REPRESENTATION('Ptx 16 - SW 15 - Overlapping|P-Loop 3|P-Loop',(#156,#299),#22)
#113=MANIFOLD_SURFACE_SHAPE_REPRESENTATION('Ptx 16 - SW 15 - Overlapping|P-Loop 4|P-Loop',(#166,#300),#22)
#114=MANIFOLD_SURFACE_SHAPE_REPRESENTATION('Ptx 16 - SW 15 - Overlapping|P-Loop 5|P-Loop',(#176,#301),#22)
#115=MANIFOLD_SURFACE_SHAPE_REPRESENTATION('Ptx 16 - SW 15 - Overlapping|P-Loop 6|P-Loop',(#186,#302),#22)
#116=MANIFOLD_SURFACE_SHAPE_REPRESENTATION('Ptx 16 - SW 15 - Overlapping|P-Loop 7|P-Loop',(#196,#303),#22)
#117=MANIFOLD_SURFACE_SHAPE_REPRESENTATION('Ptx 16 - SW 15 - Overlapping|P-Loop 8|P-Loop',(#206,#304),#22)
#118=MANIFOLD_SURFACE_SHAPE_REPRESENTATION('Ptx 16 - SW 15 - Overlapping|P-Loop 9|P-Loop',(#216,#305),#22)
#119=MANIFOLD_SURFACE_SHAPE_REPRESENTATION('Ptx 16 - SW 15 - Overlapping|P-Loop 10|P-Loop',(#226,#306),#22)
#120=MANIFOLD_SURFACE_SHAPE_REPRESENTATION('Ptx 16 - SW 15 - Overlapping|P-Loop 11|P-Loop',(#236,#307),#22)
#121=MANIFOLD_SURFACE_SHAPE_REPRESENTATION('Ptx 16 - SW 15 - Overlapping|P-Loop 12|P-Loop',(#246,#308),#22)
#122=MANIFOLD_SURFACE_SHAPE_REPRESENTATION('Ptx 16 - SW 15 - Overlapping|P-Loop 13|P-Loop',(#256,#309),#22)
#123=MANIFOLD_SURFACE_SHAPE_REPRESENTATION('Ptx 16 - SW 15 - Overlapping|P-Loop 14|P-Loop',(#266,#310),#22)
#124=MANIFOLD_SURFACE_SHAPE_REPRESENTATION('Ptx 16 - SW 15 - Overlapping|P-Loop 15|P-Loop',(#276,#311),#22)
#125=MANIFOLD_SURFACE_SHAPE_REPRESENTATION('Ptx 16 - SW 15 - Overlapping|P-Loop 16|P-Loop',(#286,#312),#22)
#126=GEOMETRICALLY_BOUNDED_SURFACE_SHAPE_REPRESENTATION('1',(#313,#314),#22)
#129=UNCERTAINTY_MEASURE_WITH_UNIT(LENGTH_MEASURE(1.0E-06),#131,'','')
#131= (CONVERSION_BASED_UNIT('MILLIMETRE',#317)LENGTH_UNIT()NAMED_UNIT(#320))
#132= (NAMED_UNIT(#322)PLANE_ANGLE_UNIT()SI_UNIT($,.RADIAN.))
#133= (NAMED_UNIT(#322)SOLID_ANGLE_UNIT()SI_UNIT($,.STERADIAN.))
#135=PRESENTATION_STYLE_ASSIGNMENT((#328))
#136=SHELL_BASED_SURFACE_MODEL('Ptx 16 - SW 15 - Overlapping|P-Loop 1|P-Loop',(#329))
#137=PRESENTATION_STYLE_ASSIGNMENT((#330))
#138=COMPOSITE_CURVE('Ptx 16 - SW 15 - Overlapping|P-Loop 1|Gap line (left)',(#331),.U.)
#139=PRESENTATION_STYLE_ASSIGNMENT((#332))
#140=COMPOSITE_CURVE('Ptx 16 - SW 15 - Overlapping|P-Loop 1|Gap line (bottom)',(#333),.U.)
#141=PRESENTATION_STYLE_ASSIGNMENT((#334))
#142=COMPOSITE_CURVE('Ptx 16 - SW 15 - Overlapping|P-Loop 1|Gap line (right)',(#335),.U.)
#143=PRESENTATION_STYLE_ASSIGNMENT((#336))
#144=COMPOSITE_CURVE('Ptx 16 - SW 15 - Overlapping|P-Loop 1|Gap line (top)',(#337),.U.)
#145=PRESENTATION_STYLE_ASSIGNMENT((#338))
#146=SHELL_BASED_SURFACE_MODEL('Ptx 16 - SW 15 - Overlapping|P-Loop 2|P-Loop',(#339))
#147=PRESENTATION_STYLE_ASSIGNMENT((#340))
#148=COMPOSITE_CURVE('Ptx 16 - SW 15 - Overlapping|P-Loop 2|Gap line (left)',(#341),.U.)
#149=PRESENTATION_STYLE_ASSIGNMENT((#342))
#150=COMPOSITE_CURVE('Ptx 16 - SW 15 - Overlapping|P-Loop 2|Gap line (bottom)',(#343),.U.)
#151=PRESENTATION_STYLE_ASSIGNMENT((#344))
#152=COMPOSITE_CURVE('Ptx 16 - SW 15 - Overlapping|P-Loop 2|Gap line (right)',(#345),.U.)
#153=PRESENTATION_STYLE_ASSIGNMENT((#346))
#154=COMPOSITE_CURVE('Ptx 16 - SW 15 - Overlapping|P-Loop 2|Gap line (top)',(#347),.U.)
#155=PRESENTATION_STYLE_ASSIGNMENT((#348))
#156=SHELL_BASED_SURFACE_MODEL('Ptx 16 - SW 15 - Overlapping|P-Loop 3|P-Loop',(#349))
#157=PRESENTATION_STYLE_ASSIGNMENT((#350))
#158=COMPOSITE_CURVE('Ptx 16 - SW 15 - Overlapping|P-Loop 3|Gap line (left)',(#351),.U.)
#159=PRESENTATION_STYLE_ASSIGNMENT((#352))
#160=COMPOSITE_CURVE('Ptx 16 - SW 15 - Overlapping|P-Loop 3|Gap line (bottom)',(#353),.U.)
#161=PRESENTATION_STYLE_ASSIGNMENT((#354))
#162=COMPOSITE_CURVE('Ptx 16 - SW 15 - Overlapping|P-Loop 3|Gap line (right)',(#355),.U.)
#163=PRESENTATION_STYLE_ASSIGNMENT((#356))
#164=COMPOSITE_CURVE('Ptx 16 - SW 15 - Overlapping|P-Loop 3|Gap line (top)',(#357),.U.)
#165=PRESENTATION_STYLE_ASSIGNMENT((#358))
#166=SHELL_BASED_SURFACE_MODEL('Ptx 16 - SW 15 - Overlapping|P-Loop 4|P-Loop',(#359))
#167=PRESENTATION_STYLE_ASSIGNMENT((#360))
#168=COMPOSITE_CURVE('Ptx 16 - SW 15 - Overlapping|P-Loop 4|Gap line (left)',(#361),.U.)
#169=PRESENTATION_STYLE_ASSIGNMENT((#362))
#170=COMPOSITE_CURVE('Ptx 16 - SW 15 - Overlapping|P-Loop 4|Gap line (bottom)',(#363),.U.)
#171=PRESENTATION_STYLE_ASSIGNMENT((#364))
#172=COMPOSITE_CURVE('Ptx 16 - SW 15 - Overlapping|P-Loop 4|Gap line (right)',(#365),.U.)
#173=PRESENTATION_STYLE_ASSIGNMENT((#366))
#174=COMPOSITE_CURVE('Ptx 16 - SW 15 - Overlapping|P-Loop 4|Gap line (top)',(#367),.U.)
#175=PRESENTATION_STYLE_ASSIGNMENT((#368))
#176=SHELL_BASED_SURFACE_MODEL('Ptx 16 - SW 15 - Overlapping|P-Loop 5|P-Loop',(#369))
#177=PRESENTATION_STYLE_ASSIGNMENT((#370))
#178=COMPOSITE_CURVE('Ptx 16 - SW 15 - Overlapping|P-Loop 5|Gap line (left)',(#371),.U.)
#179=PRESENTATION_STYLE_ASSIGNMENT((#372))
#180=COMPOSITE_CURVE('Ptx 16 - SW 15 - Overlapping|P-Loop 5|Gap line (bottom)',(#373),.U.)
#181=PRESENTATION_STYLE_ASSIGNMENT((#374))
#182=COMPOSITE_CURVE('Ptx 16 - SW 15 - Overlapping|P-Loop 5|Gap line (right)',(#375),.U.)
#183=PRESENTATION_STYLE_ASSIGNMENT((#376))
#184=COMPOSITE_CURVE('Ptx 16 - SW 15 - Overlapping|P-Loop 5|Gap line (top)',(#377),.U.)
#185=PRESENTATION_STYLE_ASSIGNMENT((#378))
#186=SHELL_BASED_SURFACE_MODEL('Ptx 16 - SW 15 - Overlapping|P-Loop 6|P-Loop',(#379))
#187=PRESENTATION_STYLE_ASSIGNMENT((#380))
#188=COMPOSITE_CURVE('Ptx 16 - SW 15 - Overlapping|P-Loop 6|Gap line (left)',(#381),.U.)
#189=PRESENTATION_STYLE_ASSIGNMENT((#382))
#190=COMPOSITE_CURVE('Ptx 16 - SW 15 - Overlapping|P-Loop 6|Gap line (bottom)',(#383),.U.)
#191=PRESENTATION_STYLE_ASSIGNMENT((#384))
#192=COMPOSITE_CURVE('Ptx 16 - SW 15 - Overlapping|P-Loop 6|Gap line (right)',(#385),.U.)
#193=PRESENTATION_STYLE_ASSIGNMENT((#386))
#194=COMPOSITE_CURVE('Ptx 16 - SW 15 - Overlapping|P-Loop 6|Gap line (top)',(#387),.U.)
#195=PRESENTATION_STYLE_ASSIGNMENT((#388))
#196=SHELL_BASED_SURFACE_MODEL('Ptx 16 - SW 15 - Overlapping|P-Loop 7|P-Loop',(#389))
#197=PRESENTATION_STYLE_ASSIGNMENT((#390))
#198=COMPOSITE_CURVE('Ptx 16 - SW 15 - Overlapping|P-Loop 7|Gap line (left)',(#391),.U.)
#199=PRESENTATION_STYLE_ASSIGNMENT((#392))
#200=COMPOSITE_CURVE('Ptx 16 - SW 15 - Overlapping|P-Loop 7|Gap line (bottom)',(#393),.U.)
#201=PRESENTATION_STYLE_ASSIGNMENT((#394))
#202=COMPOSITE_CURVE('Ptx 16 - SW 15 - Overlapping|P-Loop 7|Gap line (right)',(#395),.U.)
#203=PRESENTATION_STYLE_ASSIGNMENT((#396))
#204=COMPOSITE_CURVE('Ptx 16 - SW 15 - Overlapping|P-Loop 7|Gap line (top)',(#397),.U.)
#205=PRESENTATION_STYLE_ASSIGNMENT((#398))
#206=SHELL_BASED_SURFACE_MODEL('Ptx 16 - SW 15 - Overlapping|P-Loop 8|P-Loop',(#399))
#207=PRESENTATION_STYLE_ASSIGNMENT((#400))
#208=COMPOSITE_CURVE('Ptx 16 - SW 15 - Overlapping|P-Loop 8|Gap line (left)',(#401),.U.)
#209=PRESENTATION_STYLE_ASSIGNMENT((#402))
#210=COMPOSITE_CURVE('Ptx 16 - SW 15 - Overlapping|P-Loop 8|Gap line (bottom)',(#403),.U.)
#211=PRESENTATION_STYLE_ASSIGNMENT((#404))
#212=COMPOSITE_CURVE('Ptx 16 - SW 15 - Overlapping|P-Loop 8|Gap line (right)',(#405),.U.)
#213=PRESENTATION_STYLE_ASSIGNMENT((#406))
#214=COMPOSITE_CURVE('Ptx 16 - SW 15 - Overlapping|P-Loop 8|Gap line (top)',(#407),.U.)
#215=PRESENTATION_STYLE_ASSIGNMENT((#408))
#216=SHELL_BASED_SURFACE_MODEL('Ptx 16 - SW 15 - Overlapping|P-Loop 9|P-Loop',(#409))
#217=PRESENTATION_STYLE_ASSIGNMENT((#410))
#218=COMPOSITE_CURVE('Ptx 16 - SW 15 - Overlapping|P-Loop 9|Gap line (left)',(#411),.U.)
#219=PRESENTATION_STYLE_ASSIGNMENT((#412))
#220=COMPOSITE_CURVE('Ptx 16 - SW 15 - Overlapping|P-Loop 9|Gap line (bottom)',(#413),.U.)
#221=PRESENTATION_STYLE_ASSIGNMENT((#414))
#222=COMPOSITE_CURVE('Ptx 16 - SW 15 - Overlapping|P-Loop 9|Gap line (right)',(#415),.U.)
#223=PRESENTATION_STYLE_ASSIGNMENT((#416))
#224=COMPOSITE_CURVE('Ptx 16 - SW 15 - Overlapping|P-Loop 9|Gap line (top)',(#417),.U.)
#225=PRESENTATION_STYLE_ASSIGNMENT((#418))
#226=SHELL_BASED_SURFACE_MODEL('Ptx 16 - SW 15 - Overlapping|P-Loop 10|P-Loop',(#419))
#227=PRESENTATION_STYLE_ASSIGNMENT((#420))
#228=COMPOSITE_CURVE('Ptx 16 - SW 15 - Overlapping|P-Loop 10|Gap line (left)',(#421),.U.)
#229=PRESENTATION_STYLE_ASSIGNMENT((#422))
#230=COMPOSITE_CURVE('Ptx 16 - SW 15 - Overlapping|P-Loop 10|Gap line (bottom)',(#423),.U.)
#231=PRESENTATION_STYLE_ASSIGNMENT((#424))
#232=COMPOSITE_CURVE('Ptx 16 - SW 15 - Overlapping|P-Loop 10|Gap line (right)',(#425),.U.)
#233=PRESENTATION_STYLE_ASSIGNMENT((#426))
#234=COMPOSITE_CURVE('Ptx 16 - SW 15 - Overlapping|P-Loop 10|Gap line (top)',(#427),.U.)
#235=PRESENTATION_STYLE_ASSIGNMENT((#428))
#236=SHELL_BASED_SURFACE_MODEL('Ptx 16 - SW 15 - Overlapping|P-Loop 11|P-Loop',(#429))
#237=PRESENTATION_STYLE_ASSIGNMENT((#430))
#238=COMPOSITE_CURVE('Ptx 16 - SW 15 - Overlapping|P-Loop 11|Gap line (left)',(#431),.U.)
#239=PRESENTATION_STYLE_ASSIGNMENT((#432))
#240=COMPOSITE_CURVE('Ptx 16 - SW 15 - Overlapping|P-Loop 11|Gap line (bottom)',(#433),.U.)
#241=PRESENTATION_STYLE_ASSIGNMENT((#434))
#242=COMPOSITE_CURVE('Ptx 16 - SW 15 - Overlapping|P-Loop 11|Gap line (right)',(#435),.U.)
#243=PRESENTATION_STYLE_ASSIGNMENT((#436))
#244=COMPOSITE_CURVE('Ptx 16 - SW 15 - Overlapping|P-Loop 11|Gap line (top)',(#437),.U.)
#245=PRESENTATION_STYLE_ASSIGNMENT((#438))
#246=SHELL_BASED_SURFACE_MODEL('Ptx 16 - SW 15 - Overlapping|P-Loop 12|P-Loop',(#439))
#247=PRESENTATION_STYLE_ASSIGNMENT((#440))
#248=COMPOSITE_CURVE('Ptx 16 - SW 15 - Overlapping|P-Loop 12|Gap line (left)',(#441),.U.)
#249=PRESENTATION_STYLE_ASSIGNMENT((#442))
#250=COMPOSITE_CURVE('Ptx 16 - SW 15 - Overlapping|P-Loop 12|Gap line (bottom)',(#443),.U.)
#251=PRESENTATION_STYLE_ASSIGNMENT((#444))
#252=COMPOSITE_CURVE('Ptx 16 - SW 15 - Overlapping|P-Loop 12|Gap line (right)',(#445),.U.)
#253=PRESENTATION_STYLE_ASSIGNMENT((#446))
#254=COMPOSITE_CURVE('Ptx 16 - SW 15 - Overlapping|P-Loop 12|Gap line (top)',(#447),.U.)
#255=PRESENTATION_STYLE_ASSIGNMENT((#448))
#256=SHELL_BASED_SURFACE_MODEL('Ptx 16 - SW 15 - Overlapping|P-Loop 13|P-Loop',(#449))
#257=PRESENTATION_STYLE_ASSIGNMENT((#450))
#258=COMPOSITE_CURVE('Ptx 16 - SW 15 - Overlapping|P-Loop 13|Gap line (left)',(#451),.U.)
#259=PRESENTATION_STYLE_ASSIGNMENT((#452))
#260=COMPOSITE_CURVE('Ptx 16 - SW 15 - Overlapping|P-Loop 13|Gap line (bottom)',(#453),.U.)
#261=PRESENTATION_STYLE_ASSIGNMENT((#454))
#262=COMPOSITE_CURVE('Ptx 16 - SW 15 - Overlapping|P-Loop 13|Gap line (right)',(#455),.U.)
#263=PRESENTATION_STYLE_ASSIGNMENT((#456))
#264=COMPOSITE_CURVE('Ptx 16 - SW 15 - Overlapping|P-Loop 13|Gap line (top)',(#457),.U.)
#265=PRESENTATION_STYLE_ASSIGNMENT((#458))
#266=SHELL_BASED_SURFACE_MODEL('Ptx 16 - SW 15 - Overlapping|P-Loop 14|P-Loop',(#459))
#267=PRESENTATION_STYLE_ASSIGNMENT((#460))
#268=COMPOSITE_CURVE('Ptx 16 - SW 15 - Overlapping|P-Loop 14|Gap line (left)',(#461),.U.)
#269=PRESENTATION_STYLE_ASSIGNMENT((#462))
#270=COMPOSITE_CURVE('Ptx 16 - SW 15 - Overlapping|P-Loop 14|Gap line (bottom)',(#463),.U.)
#271=PRESENTATION_STYLE_ASSIGNMENT((#464))
#272=COMPOSITE_CURVE('Ptx 16 - SW 15 - Overlapping|P-Loop 14|Gap line (right)',(#465),.U.)
#273=PRESENTATION_STYLE_ASSIGNMENT((#466))
#274=COMPOSITE_CURVE('Ptx 16 - SW 15 - Overlapping|P-Loop 14|Gap line (top)',(#467),.U.)
#275=PRESENTATION_STYLE_ASSIGNMENT((#468))
#276=SHELL_BASED_SURFACE_MODEL('Ptx 16 - SW 15 - Overlapping|P-Loop 15|P-Loop',(#469))
#277=PRESENTATION_STYLE_ASSIGNMENT((#470))
#278=COMPOSITE_CURVE('Ptx 16 - SW 15 - Overlapping|P-Loop 15|Gap line (left)',(#471),.U.)
#279=PRESENTATION_STYLE_ASSIGNMENT((#472))
#280=COMPOSITE_CURVE('Ptx 16 - SW 15 - Overlapping|P-Loop 15|Gap line (bottom)',(#473),.U.)
#281=PRESENTATION_STYLE_ASSIGNMENT((#474))
#282=COMPOSITE_CURVE('Ptx 16 - SW 15 - Overlapping|P-Loop 15|Gap line (right)',(#475),.U.)
#283=PRESENTATION_STYLE_ASSIGNMENT((#476))
#284=COMPOSITE_CURVE('Ptx 16 - SW 15 - Overlapping|P-Loop 15|Gap line (top)',(#477),.U.)
#285=PRESENTATION_STYLE_ASSIGNMENT((#478))
#286=SHELL_BASED_SURFACE_MODEL('Ptx 16 - SW 15 - Overlapping|P-Loop 16|P-Loop',(#479))
#287=PRESENTATION_STYLE_ASSIGNMENT((#480))
#288=COMPOSITE_CURVE('Ptx 16 - SW 15 - Overlapping|P-Loop 16|Gap line (left)',(#481),.U.)
#289=PRESENTATION_STYLE_ASSIGNMENT((#482))
#290=COMPOSITE_CURVE('Ptx 16 - SW 15 - Overlapping|P-Loop 16|Gap line (bottom)',(#483),.U.)
#291=PRESENTATION_STYLE_ASSIGNMENT((#484))
#292=COMPOSITE_CURVE('Ptx 16 - SW 15 - Overlapping|P-Loop 16|Gap line (right)',(#485),.U.)
#293=PRESENTATION_STYLE_ASSIGNMENT((#486))
#294=COMPOSITE_CURVE('Ptx 16 - SW 15 - Overlapping|P-Loop 16|Gap line (top)',(#487),.U.)
#295=PRODUCT('Ptx 16 - SW 15 - Overlapping|P-Loop 1|P-Loop','','PART--DESC',(#488))
#296=PRODUCT_DEFINITION('','NONE',#489,#2)
#297=AXIS2_PLACEMENT_3D('',#490,#491,#492)
#298=AXIS2_PLACEMENT_3D('',#493,#494,#495)
#299=AXIS2_PLACEMENT_3D('',#496,#497,#498)
#300=AXIS2_PLACEMENT_3D('',#499,#500,#501)
#301=AXIS2_PLACEMENT_3D('',#502,#503,#504)
#302=AXIS2_PLACEMENT_3D('',#505,#506,#507)
#303=AXIS2_PLACEMENT_3D('',#508,#509,#510)
#304=AXIS2_PLACEMENT_3D('',#511,#512,#513)
#305=AXIS2_PLACEMENT_3D('',#514,#515,#516)
#306=AXIS2_PLACEMENT_3D('',#517,#518,#519)
#307=AXIS2_PLACEMENT_3D('',#520,#521,#522)
#308=AXIS2_PLACEMENT_3D('',#523,#524,#525)
#309=AXIS2_PLACEMENT_3D('',#526,#527,#528)
#310=AXIS2_PLACEMENT_3D('',#529,#530,#531)
#311=AXIS2_PLACEMENT_3D('',#532,#533,#534)
#312=AXIS2_PLACEMENT_3D('',#535,#536,#537)
#313=GEOMETRIC_SET('1',(#138,#140,#142,#144,#148,#150,#152,#154,#158,#160,#162,#164,#168,#170,#172,#174,#178,#180,#182,#184,#188,#190,#192,#194,#198,#200,#202,#204,#208,#210,#212,#214,#218,#220,#222,#224,#228,#230,#232,#234,#238,#240,#242,#244,#248,#250,#252,#254,#258,#260,#262,#264,#268,#270,#272,#274,#278,#280,#282,#284,#288,#290,#292,#294))
#314=AXIS2_PLACEMENT_3D('',#538,#539,#540)
#317=LENGTH_MEASURE_WITH_UNIT(LENGTH_MEASURE(1.0),#541)
#320=DIMENSIONAL_EXPONENTS(1.0,0.0,0.0,0.0,0.0,0.0,0.0)
#322=DIMENSIONAL_EXPONENTS(0.0,0.0,0.0,0.0,0.0,0.0,0.0)
#328=SURFACE_STYLE_USAGE(.BOTH.,#542)
#329=CLOSED_SHELL('',(#543,#544,#545,#546,#547,#548))
#330=CURVE_STYLE('',#549,POSITIVE_LENGTH_MEASURE(1.0E-06),#550)
#331=COMPOSITE_CURVE_SEGMENT(.CONTINUOUS.,.T.,#551)
#332=CURVE_STYLE('',#552,POSITIVE_LENGTH_MEASURE(1.0E-06),#553)
#333=COMPOSITE_CURVE_SEGMENT(.CONTINUOUS.,.T.,#554)
#334=CURVE_STYLE('',#555,POSITIVE_LENGTH_MEASURE(1.0E-06),#556)
#335=COMPOSITE_CURVE_SEGMENT(.CONTINUOUS.,.T.,#557)
#336=CURVE_STYLE('',#558,POSITIVE_LENGTH_MEASURE(1.0E-06),#559)
#337=COMPOSITE_CURVE_SEGMENT(.CONTINUOUS.,.T.,#560)
#338=SURFACE_STYLE_USAGE(.BOTH.,#561)
#339=CLOSED_SHELL('',(#562,#563,#564,#565,#566,#567))
#340=CURVE_STYLE('',#568,POSITIVE_LENGTH_MEASURE(1.0E-06),#569)
#341=COMPOSITE_CURVE_SEGMENT(.CONTINUOUS.,.T.,#570)
#342=CURVE_STYLE('',#571,POSITIVE_LENGTH_MEASURE(1.0E-06),#572)
#343=COMPOSITE_CURVE_SEGMENT(.CONTINUOUS.,.T.,#573)
#344=CURVE_STYLE('',#574,POSITIVE_LENGTH_MEASURE(1.0E-06),#575)
#345=COMPOSITE_CURVE_SEGMENT(.CONTINUOUS.,.T.,#576)
#346=CURVE_STYLE('',#577,POSITIVE_LENGTH_MEASURE(1.0E-06),#578)
#347=COMPOSITE_CURVE_SEGMENT(.CONTINUOUS.,.T.,#579)
#348=SURFACE_STYLE_USAGE(.BOTH.,#580)
#349=CLOSED_SHELL('',(#581,#582,#583,#584,#585,#586))
#350=CURVE_STYLE('',#587,POSITIVE_LENGTH_MEASURE(1.0E-06),#588)
#351=COMPOSITE_CURVE_SEGMENT(.CONTINUOUS.,.T.,#589)
#352=CURVE_STYLE('',#590,POSITIVE_LENGTH_MEASURE(1.0E-06),#591)
#353=COMPOSITE_CURVE_SEGMENT(.CONTINUOUS.,.T.,#592)
#354=CURVE_STYLE('',#593,POSITIVE_LENGTH_MEASURE(1.0E-06),#594)
#355=COMPOSITE_CURVE_SEGMENT(.CONTINUOUS.,.T.,#595)
#356=CURVE_STYLE('',#596,POSITIVE_LENGTH_MEASURE(1.0E-06),#597)
#357=COMPOSITE_CURVE_SEGMENT(.CONTINUOUS.,.T.,#598)
#358=SURFACE_STYLE_USAGE(.BOTH.,#599)
#359=CLOSED_SHELL('',(#600,#601,#602,#603,#604,#605))
#360=CURVE_STYLE('',#606,POSITIVE_LENGTH_MEASURE(1.0E-06),#607)
#361=COMPOSITE_CURVE_SEGMENT(.CONTINUOUS.,.T.,#608)
#362=CURVE_STYLE('',#609,POSITIVE_LENGTH_MEASURE(1.0E-06),#610)
#363=COMPOSITE_CURVE_SEGMENT(.CONTINUOUS.,.T.,#611)
#364=CURVE_STYLE('',#612,POSITIVE_LENGTH_MEASURE(1.0E-06),#613)
#365=COMPOSITE_CURVE_SEGMENT(.CONTINUOUS.,.T.,#614)
#366=CURVE_STYLE('',#615,POSITIVE_LENGTH_MEASURE(1.0E-06),#616)
#367=COMPOSITE_CURVE_SEGMENT(.CONTINUOUS.,.T.,#617)
#368=SURFACE_STYLE_USAGE(.BOTH.,#618)
#369=CLOSED_SHELL('',(#619,#620,#621,#622,#623,#624))
#370=CURVE_STYLE('',#625,POSITIVE_LENGTH_MEASURE(1.0E-06),#626)
#371=COMPOSITE_CURVE_SEGMENT(.CONTINUOUS.,.T.,#627)
#372=CURVE_STYLE('',#628,POSITIVE_LENGTH_MEASURE(1.0E-06),#629)
#373=COMPOSITE_CURVE_SEGMENT(.CONTINUOUS.,.T.,#630)
#374=CURVE_STYLE('',#631,POSITIVE_LENGTH_MEASURE(1.0E-06),#632)
#375=COMPOSITE_CURVE_SEGMENT(.CONTINUOUS.,.T.,#633)
#376=CURVE_STYLE('',#634,POSITIVE_LENGTH_MEASURE(1.0E-06),#635)
#377=COMPOSITE_CURVE_SEGMENT(.CONTINUOUS.,.T.,#636)
#378=SURFACE_STYLE_USAGE(.BOTH.,#637)
#379=CLOSED_SHELL('',(#638,#639,#640,#641,#642,#643))
#380=CURVE_STYLE('',#644,POSITIVE_LENGTH_MEASURE(1.0E-06),#645)
#381=COMPOSITE_CURVE_SEGMENT(.CONTINUOUS.,.T.,#646)
#382=CURVE_STYLE('',#647,POSITIVE_LENGTH_MEASURE(1.0E-06),#648)
#383=COMPOSITE_CURVE_SEGMENT(.CONTINUOUS.,.T.,#649)
#384=CURVE_STYLE('',#650,POSITIVE_LENGTH_MEASURE(1.0E-06),#651)
#385=COMPOSITE_CURVE_SEGMENT(.CONTINUOUS.,.T.,#652)
#386=CURVE_STYLE('',#653,POSITIVE_LENGTH_MEASURE(1.0E-06),#654)
#387=COMPOSITE_CURVE_SEGMENT(.CONTINUOUS.,.T.,#655)
#388=SURFACE_STYLE_USAGE(.BOTH.,#656)
#389=CLOSED_SHELL('',(#657,#658,#659,#660,#661,#662))
#390=CURVE_STYLE('',#663,POSITIVE_LENGTH_MEASURE(1.0E-06),#664)
#391=COMPOSITE_CURVE_SEGMENT(.CONTINUOUS.,.T.,#665)
#392=CURVE_STYLE('',#666,POSITIVE_LENGTH_MEASURE(1.0E-06),#667)
#393=COMPOSITE_CURVE_SEGMENT(.CONTINUOUS.,.T.,#668)
#394=CURVE_STYLE('',#669,POSITIVE_LENGTH_MEASURE(1.0E-06),#670)
#395=COMPOSITE_CURVE_SEGMENT(.CONTINUOUS.,.T.,#671)
#396=CURVE_STYLE('',#672,POSITIVE_LENGTH_MEASURE(1.0E-06),#673)
#397=COMPOSITE_CURVE_SEGMENT(.CONTINUOUS.,.T.,#674)
#398=SURFACE_STYLE_USAGE(.BOTH.,#675)
#399=CLOSED_SHELL('',(#676,#677,#678,#679,#680,#681))
#400=CURVE_STYLE('',#682,POSITIVE_LENGTH_MEASURE(1.0E-06),#683)
#401=COMPOSITE_CURVE_SEGMENT(.CONTINUOUS.,.T.,#684)
#402=CURVE_STYLE('',#685,POSITIVE_LENGTH_MEASURE(1.0E-06),#686)
#403=COMPOSITE_CURVE_SEGMENT(.CONTINUOUS.,.T.,#687)
#404=CURVE_STYLE('',#688,POSITIVE_LENGTH_MEASURE(1.0E-06),#689)
#405=COMPOSITE_CURVE_SEGMENT(.CONTINUOUS.,.T.,#690)
#406=CURVE_STYLE('',#691,POSITIVE_LENGTH_MEASURE(1.0E-06),#692)
#407=COMPOSITE_CURVE_SEGMENT(.CONTINUOUS.,.T.,#693)
#408=SURFACE_STYLE_USAGE(.BOTH.,#694)
#409=CLOSED_SHELL('',(#695,#696,#697,#698,#699,#700))
#410=CURVE_STYLE('',#701,POSITIVE_LENGTH_MEASURE(1.0E-06),#702)
#411=COMPOSITE_CURVE_SEGMENT(.CONTINUOUS.,.T.,#703)
#412=CURVE_STYLE('',#704,POSITIVE_LENGTH_MEASURE(1.0E-06),#705)
#413=COMPOSITE_CURVE_SEGMENT(.CONTINUOUS.,.T.,#706)
#414=CURVE_STYLE('',#707,POSITIVE_LENGTH_MEASURE(1.0E-06),#708)
#415=COMPOSITE_CURVE_SEGMENT(.CONTINUOUS.,.T.,#709)
#416=CURVE_STYLE('',#710,POSITIVE_LENGTH_MEASURE(1.0E-06),#711)
#417=COMPOSITE_CURVE_SEGMENT(.CONTINUOUS.,.T.,#712)
#418=SURFACE_STYLE_USAGE(.BOTH.,#713)
#419=CLOSED_SHELL('',(#714,#715,#716,#717,#718,#719))
#420=CURVE_STYLE('',#720,POSITIVE_LENGTH_MEASURE(1.0E-06),#721)
#421=COMPOSITE_CURVE_SEGMENT(.CONTINUOUS.,.T.,#722)
#422=CURVE_STYLE('',#723,POSITIVE_LENGTH_MEASURE(1.0E-06),#724)
#423=COMPOSITE_CURVE_SEGMENT(.CONTINUOUS.,.T.,#725)
#424=CURVE_STYLE('',#726,POSITIVE_LENGTH_MEASURE(1.0E-06),#727)
#425=COMPOSITE_CURVE_SEGMENT(.CONTINUOUS.,.T.,#728)
#426=CURVE_STYLE('',#729,POSITIVE_LENGTH_MEASURE(1.0E-06),#730)
#427=COMPOSITE_CURVE_SEGMENT(.CONTINUOUS.,.T.,#731)
#428=SURFACE_STYLE_USAGE(.BOTH.,#732)
#429=CLOSED_SHELL('',(#733,#734,#735,#736,#737,#738))
#430=CURVE_STYLE('',#739,POSITIVE_LENGTH_MEASURE(1.0E-06),#740)
#431=COMPOSITE_CURVE_SEGMENT(.CONTINUOUS.,.T.,#741)
#432=CURVE_STYLE('',#742,POSITIVE_LENGTH_MEASURE(1.0E-06),#743)
#433=COMPOSITE_CURVE_SEGMENT(.CONTINUOUS.,.T.,#744)
#434=CURVE_STYLE('',#745,POSITIVE_LENGTH_MEASURE(1.0E-06),#746)
#435=COMPOSITE_CURVE_SEGMENT(.CONTINUOUS.,.T.,#747)
#436=CURVE_STYLE('',#748,POSITIVE_LENGTH_MEASURE(1.0E-06),#749)
#437=COMPOSITE_CURVE_SEGMENT(.CONTINUOUS.,.T.,#750)
#438=SURFACE_STYLE_USAGE(.BOTH.,#751)
#439=CLOSED_SHELL('',(#752,#753,#754,#755,#756,#757))
#440=CURVE_STYLE('',#758,POSITIVE_LENGTH_MEASURE(1.0E-06),#759)
#441=COMPOSITE_CURVE_SEGMENT(.CONTINUOUS.,.T.,#760)
#442=CURVE_STYLE('',#761,POSITIVE_LENGTH_MEASURE(1.0E-06),#762)
#443=COMPOSITE_CURVE_SEGMENT(.CONTINUOUS.,.T.,#763)
#444=CURVE_STYLE('',#764,POSITIVE_LENGTH_MEASURE(1.0E-06),#765)
#445=COMPOSITE_CURVE_SEGMENT(.CONTINUOUS.,.T.,#766)
#446=CURVE_STYLE('',#767,POSITIVE_LENGTH_MEASURE(1.0E-06),#768)
#447=COMPOSITE_CURVE_SEGMENT(.CONTINUOUS.,.T.,#769)
#448=SURFACE_STYLE_USAGE(.BOTH.,#770)
#449=CLOSED_SHELL('',(#771,#772,#773,#774,#775,#776))
#450=CURVE_STYLE('',#777,POSITIVE_LENGTH_MEASURE(1.0E-06),#778)
#451=COMPOSITE_CURVE_SEGMENT(.CONTINUOUS.,.T.,#779)
#452=CURVE_STYLE('',#780,POSITIVE_LENGTH_MEASURE(1.0E-06),#781)
#453=COMPOSITE_CURVE_SEGMENT(.CONTINUOUS.,.T.,#782)
#454=CURVE_STYLE('',#783,POSITIVE_LENGTH_MEASURE(1.0E-06),#784)
#455=COMPOSITE_CURVE_SEGMENT(.CONTINUOUS.,.T.,#785)
#456=CURVE_STYLE('',#786,POSITIVE_LENGTH_MEASURE(1.0E-06),#787)
#457=COMPOSITE_CURVE_SEGMENT(.CONTINUOUS.,.T.,#788)
#458=SURFACE_STYLE_USAGE(.BOTH.,#789)
#459=CLOSED_SHELL('',(#790,#791,#792,#793,#794,#795))
#460=CURVE_STYLE('',#796,POSITIVE_LENGTH_MEASURE(1.0E-06),#797)
#461=COMPOSITE_CURVE_SEGMENT(.CONTINUOUS.,.T.,#798)
#462=CURVE_STYLE('',#799,POSITIVE_LENGTH_MEASURE(1.0E-06),#800)
#463=COMPOSITE_CURVE_SEGMENT(.CONTINUOUS.,.T.,#801)
#464=CURVE_STYLE('',#802,POSITIVE_LENGTH_MEASURE(1.0E-06),#803)
#465=COMPOSITE_CURVE_SEGMENT(.CONTINUOUS.,.T.,#804)
#466=CURVE_STYLE('',#805,POSITIVE_LENGTH_MEASURE(1.0E-06),#806)
#467=COMPOSITE_CURVE_SEGMENT(.CONTINUOUS.,.T.,#807)
#468=SURFACE_STYLE_USAGE(.BOTH.,#808)
#469=CLOSED_SHELL('',(#809,#810,#811,#812,#813,#814))
#470=CURVE_STYLE('',#815,POSITIVE_LENGTH_MEASURE(1.0E-06),#816)
#471=COMPOSITE_CURVE_SEGMENT(.CONTINUOUS.,.T.,#817)
#472=CURVE_STYLE('',#818,POSITIVE_LENGTH_MEASURE(1.0E-06),#819)
#473=COMPOSITE_CURVE_SEGMENT(.CONTINUOUS.,.T.,#820)
#474=CURVE_STYLE('',#821,POSITIVE_LENGTH_MEASURE(1.0E-06),#822)
#475=COMPOSITE_CURVE_SEGMENT(.CONTINUOUS.,.T.,#823)
#476=CURVE_STYLE('',#824,POSITIVE_LENGTH_MEASURE(1.0E-06),#825)
#477=COMPOSITE_CURVE_SEGMENT(.CONTINUOUS.,.T.,#826)
#478=SURFACE_STYLE_USAGE(.BOTH.,#827)
#479=CLOSED_SHELL('',(#828,#829,#830,#831,#832,#833))
#480=CURVE_STYLE('',#834,POSITIVE_LENGTH_MEASURE(1.0E-06),#835)
#481=COMPOSITE_CURVE_SEGMENT(.CONTINUOUS.,.T.,#836)
#482=CURVE_STYLE('',#837,POSITIVE_LENGTH_MEASURE(1.0E-06),#838)
#483=COMPOSITE_CURVE_SEGMENT(.CONTINUOUS.,.T.,#839)
#484=CURVE_STYLE('',#840,POSITIVE_LENGTH_MEASURE(1.0E-06),#841)
#485=COMPOSITE_CURVE_SEGMENT(.CONTINUOUS.,.T.,#842)
#486=CURVE_STYLE('',#843,POSITIVE_LENGTH_MEASURE(1.0E-06),#844)
#487=COMPOSITE_CURVE_SEGMENT(.CONTINUOUS.,.T.,#845)
#488=PRODUCT_CONTEXT('',#106,'mechanical')
#489=PRODUCT_DEFINITION_FORMATION_WITH_SPECIFIED_SOURCE(' ','NONE',#295,.NOT_KNOWN.)
#490=CARTESIAN_POINT('',(0.0,0.0,0.0))
#491=DIRECTION('',(0.0,0.0,1.0))
#492=DIRECTION('',(1.0,0.0,0.0))
#493=CARTESIAN_POINT('',(0.0,0.0,0.0))
#494=DIRECTION('',(0.0,0.0,1.0))
#495=DIRECTION('',(1.0,0.0,0.0))
#496=CARTESIAN_POINT('',(0.0,0.0,0.0))
#497=DIRECTION('',(0.0,0.0,1.0))
#498=DIRECTION('',(1.0,0.0,0.0))
#499=CARTESIAN_POINT('',(0.0,0.0,0.0))
#500=DIRECTION('',(0.0,0.0,1.0))
#501=DIRECTION('',(1.0,0.0,0.0))
#502=CARTESIAN_POINT('',(0.0,0.0,0.0))
#503=DIRECTION('',(0.0,0.0,1.0))
#504=DIRECTION('',(1.0,0.0,0.0))
#505=CARTESIAN_POINT('',(0.0,0.0,0.0))
#506=DIRECTION('',(0.0,0.0,1.0))
#507=DIRECTION('',(1.0,0.0,0.0))
#508=CARTESIAN_POINT('',(0.0,0.0,0.0))
#509=DIRECTION('',(0.0,0.0,1.0))
#510=DIRECTION('',(1.0,0.0,0.0))
#511=CARTESIAN_POINT('',(0.0,0.0,0.0))
#512=DIRECTION('',(0.0,0.0,1.0))
#513=DIRECTION('',(1.0,0.0,0.0))
#514=CARTESIAN_POINT('',(0.0,0.0,0.0))
#515=DIRECTION('',(0.0,0.0,1.0))
#516=DIRECTION('',(1.0,0.0,0.0))
#517=CARTESIAN_POINT('',(0.0,0.0,0.0))
#518=DIRECTION('',(0.0,0.0,1.0))
#519=DIRECTION('',(1.0,0.0,0.0))
#520=CARTESIAN_POINT('',(0.0,0.0,0.0))
#521=DIRECTION('',(0.0,0.0,1.0))
#522=DIRECTION('',(1.0,0.0,0.0))
#523=CARTESIAN_POINT('',(0.0,0.0,0.0))
#524=DIRECTION('',(0.0,0.0,1.0))
#525=DIRECTION('',(1.0,0.0,0.0))
#526=CARTESIAN_POINT('',(0.0,0.0,0.0))
#527=DIRECTION('',(0.0,0.0,1.0))
#528=DIRECTION('',(1.0,0.0,0.0))
#529=CARTESIAN_POINT('',(0.0,0.0,0.0))
#530=DIRECTION('',(0.0,0.0,1.0))
#531=DIRECTION('',(1.0,0.0,0.0))
#532=CARTESIAN_POINT('',(0.0,0.0,0.0))
#533=DIRECTION('',(0.0,0.0,1.0))
#534=DIRECTION('',(1.0,0.0,0.0))
#535=CARTESIAN_POINT('',(0.0,0.0,0.0))
#536=DIRECTION('',(0.0,0.0,1.0))
#537=DIRECTION('',(1.0,0.0,0.0))
#538=CARTESIAN_POINT('',(0.0,0.0,0.0))
#539=DIRECTION('',(0.0,0.0,1.0))
#540=DIRECTION('',(1.0,0.0,0.0))
#541= (NAMED_UNIT(#320)LENGTH_UNIT()SI_UNIT(.MILLI.,.METRE.))
#542=SURFACE_SIDE_STYLE('',(#847))
#543=FACE_SURFACE('',(#848),#849,.T.)
#544=FACE_SURFACE('',(#850),#851,.T.)
#545=FACE_SURFACE('',(#852),#853,.T.)
#546=FACE_SURFACE('',(#854),#855,.T.)
#547=FACE_SURFACE('',(#856),#857,.T.)
#548=FACE_SURFACE('',(#858),#859,.T.)
#549=DRAUGHTING_PRE_DEFINED_CURVE_FONT('continuous')
#550=COLOUR_RGB('',0.752941191196442,0.0,0.752941191196442)
#551=TRIMMED_CURVE('',#860,(PARAMETER_VALUE(0.0)),(PARAMETER_VALUE(4.99999999999996)),.T.,.UNSPECIFIED.)
#552=DRAUGHTING_PRE_DEFINED_CURVE_FONT('continuous')
#553=COLOUR_RGB('',0.752941191196442,0.0,0.752941191196442)
#554=TRIMMED_CURVE('',#861,(PARAMETER_VALUE(0.0)),(PARAMETER_VALUE(4.9998392505216)),.T.,.UNSPECIFIED.)
#555=DRAUGHTING_PRE_DEFINED_CURVE_FONT('continuous')
#556=COLOUR_RGB('',0.752941191196442,0.0,0.752941191196442)
#557=TRIMMED_CURVE('',#862,(PARAMETER_VALUE(0.0)),(PARAMETER_VALUE(4.99999999999996)),.T.,.UNSPECIFIED.)
#558=DRAUGHTING_PRE_DEFINED_CURVE_FONT('continuous')
#559=COLOUR_RGB('',0.752941191196442,0.0,0.752941191196442)
#560=TRIMMED_CURVE('',#863,(PARAMETER_VALUE(0.0)),(PARAMETER_VALUE(4.99983925052161)),.T.,.UNSPECIFIED.)
#561=SURFACE_SIDE_STYLE('',(#864))
#562=FACE_SURFACE('',(#865),#866,.F.)
#563=FACE_SURFACE('',(#867),#868,.F.)
#564=FACE_SURFACE('',(#869),#870,.F.)
#565=FACE_SURFACE('',(#871),#872,.F.)
#566=FACE_SURFACE('',(#873),#874,.F.)
#567=FACE_SURFACE('',(#875),#876,.F.)
#568=DRAUGHTING_PRE_DEFINED_CURVE_FONT('continuous')
#569=COLOUR_RGB('',0.501960813999176,0.0,0.501960813999176)
#570=TRIMMED_CURVE('',#877,(PARAMETER_VALUE(0.0)),(PARAMETER_VALUE(5.00000000000013)),.T.,.UNSPECIFIED.)
#571=DRAUGHTING_PRE_DEFINED_CURVE_FONT('continuous')
#572=COLOUR_RGB('',0.501960813999176,0.0,0.501960813999176)
#573=TRIMMED_CURVE('',#878,(PARAMETER_VALUE(0.0)),(PARAMETER_VALUE(4.99984206077125)),.T.,.UNSPECIFIED.)
#574=DRAUGHTING_PRE_DEFINED_CURVE_FONT('continuous')
#575=COLOUR_RGB('',0.501960813999176,0.0,0.501960813999176)
#576=TRIMMED_CURVE('',#879,(PARAMETER_VALUE(0.0)),(PARAMETER_VALUE(5.00000000000013)),.T.,.UNSPECIFIED.)
#577=DRAUGHTING_PRE_DEFINED_CURVE_FONT('continuous')
#578=COLOUR_RGB('',0.501960813999176,0.0,0.501960813999176)
#579=TRIMMED_CURVE('',#880,(PARAMETER_VALUE(0.0)),(PARAMETER_VALUE(4.99984206077114)),.T.,.UNSPECIFIED.)
#580=SURFACE_SIDE_STYLE('',(#881))
#581=FACE_SURFACE('',(#882),#883,.T.)
#582=FACE_SURFACE('',(#884),#885,.T.)
#583=FACE_SURFACE('',(#886),#887,.T.)
#584=FACE_SURFACE('',(#888),#889,.T.)
#585=FACE_SURFACE('',(#890),#891,.T.)
#586=FACE_SURFACE('',(#892),#893,.T.)
#587=DRAUGHTING_PRE_DEFINED_CURVE_FONT('continuous')
#588=COLOUR_RGB('',0.752941191196442,0.0,0.752941191196442)
#589=TRIMMED_CURVE('',#894,(PARAMETER_VALUE(0.0)),(PARAMETER_VALUE(4.99999999999996)),.T.,.UNSPECIFIED.)
#590=DRAUGHTING_PRE_DEFINED_CURVE_FONT('continuous')
#591=COLOUR_RGB('',0.752941191196442,0.0,0.752941191196442)
#592=TRIMMED_CURVE('',#895,(PARAMETER_VALUE(0.0)),(PARAMETER_VALUE(4.9998392505216)),.T.,.UNSPECIFIED.)
#593=DRAUGHTING_PRE_DEFINED_CURVE_FONT('continuous')
#594=COLOUR_RGB('',0.752941191196442,0.0,0.752941191196442)
#595=TRIMMED_CURVE('',#896,(PARAMETER_VALUE(0.0)),(PARAMETER_VALUE(4.99999999999996)),.T.,.UNSPECIFIED.)
#596=DRAUGHTING_PRE_DEFINED_CURVE_FONT('continuous')
#597=COLOUR_RGB('',0.752941191196442,0.0,0.752941191196442)
#598=TRIMMED_CURVE('',#897,(PARAMETER_VALUE(0.0)),(PARAMETER_VALUE(4.99983925052161)),.T.,.UNSPECIFIED.)
#599=SURFACE_SIDE_STYLE('',(#898))
#600=FACE_SURFACE('',(#899),#900,.F.)
#601=FACE_SURFACE('',(#901),#902,.F.)
#602=FACE_SURFACE('',(#903),#904,.F.)
#603=FACE_SURFACE('',(#905),#906,.F.)
#604=FACE_SURFACE('',(#907),#908,.F.)
#605=FACE_SURFACE('',(#909),#910,.F.)
#606=DRAUGHTING_PRE_DEFINED_CURVE_FONT('continuous')
#607=COLOUR_RGB('',0.501960813999176,0.0,0.501960813999176)
#608=TRIMMED_CURVE('',#911,(PARAMETER_VALUE(0.0)),(PARAMETER_VALUE(5.00000000000013)),.T.,.UNSPECIFIED.)
#609=DRAUGHTING_PRE_DEFINED_CURVE_FONT('continuous')
#610=COLOUR_RGB('',0.501960813999176,0.0,0.501960813999176)
#611=TRIMMED_CURVE('',#912,(PARAMETER_VALUE(0.0)),(PARAMETER_VALUE(4.99984206077125)),.T.,.UNSPECIFIED.)
#612=DRAUGHTING_PRE_DEFINED_CURVE_FONT('continuous')
#613=COLOUR_RGB('',0.501960813999176,0.0,0.501960813999176)
#614=TRIMMED_CURVE('',#913,(PARAMETER_VALUE(0.0)),(PARAMETER_VALUE(5.00000000000013)),.T.,.UNSPECIFIED.)
#615=DRAUGHTING_PRE_DEFINED_CURVE_FONT('continuous')
#616=COLOUR_RGB('',0.501960813999176,0.0,0.501960813999176)
#617=TRIMMED_CURVE('',#914,(PARAMETER_VALUE(0.0)),(PARAMETER_VALUE(4.99984206077114)),.T.,.UNSPECIFIED.)
#618=SURFACE_SIDE_STYLE('',(#915))
#619=FACE_SURFACE('',(#916),#917,.T.)
#620=FACE_SURFACE('',(#918),#919,.T.)
#621=FACE_SURFACE('',(#920),#921,.T.)
#622=FACE_SURFACE('',(#922),#923,.T.)
#623=FACE_SURFACE('',(#924),#925,.T.)
#624=FACE_SURFACE('',(#926),#927,.T.)
#625=DRAUGHTING_PRE_DEFINED_CURVE_FONT('continuous')
#626=COLOUR_RGB('',0.752941191196442,0.0,0.752941191196442)
#627=TRIMMED_CURVE('',#928,(PARAMETER_VALUE(0.0)),(PARAMETER_VALUE(4.99999999999996)),.T.,.UNSPECIFIED.)
#628=DRAUGHTING_PRE_DEFINED_CURVE_FONT('continuous')
#629=COLOUR_RGB('',0.752941191196442,0.0,0.752941191196442)
#630=TRIMMED_CURVE('',#929,(PARAMETER_VALUE(0.0)),(PARAMETER_VALUE(4.9998392505216)),.T.,.UNSPECIFIED.)
#631=DRAUGHTING_PRE_DEFINED_CURVE_FONT('continuous')
#632=COLOUR_RGB('',0.752941191196442,0.0,0.752941191196442)
#633=TRIMMED_CURVE('',#930,(PARAMETER_VALUE(0.0)),(PARAMETER_VALUE(4.99999999999996)),.T.,.UNSPECIFIED.)
#634=DRAUGHTING_PRE_DEFINED_CURVE_FONT('continuous')
#635=COLOUR_RGB('',0.752941191196442,0.0,0.752941191196442)
#636=TRIMMED_CURVE('',#931,(PARAMETER_VALUE(0.0)),(PARAMETER_VALUE(4.99983925052161)),.T.,.UNSPECIFIED.)
#637=SURFACE_SIDE_STYLE('',(#932))
#638=FACE_SURFACE('',(#933),#934,.F.)
#639=FACE_SURFACE('',(#935),#936,.F.)
#640=FACE_SURFACE('',(#937),#938,.F.)
#641=FACE_SURFACE('',(#939),#940,.F.)
#642=FACE_SURFACE('',(#941),#942,.F.)
#643=FACE_SURFACE('',(#943),#944,.F.)
#644=DRAUGHTING_PRE_DEFINED_CURVE_FONT('continuous')
#645=COLOUR_RGB('',0.501960813999176,0.0,0.501960813999176)
#646=TRIMMED_CURVE('',#945,(PARAMETER_VALUE(0.0)),(PARAMETER_VALUE(5.00000000000013)),.T.,.UNSPECIFIED.)
#647=DRAUGHTING_PRE_DEFINED_CURVE_FONT('continuous')
#648=COLOUR_RGB('',0.501960813999176,0.0,0.501960813999176)
#649=TRIMMED_CURVE('',#946,(PARAMETER_VALUE(0.0)),(PARAMETER_VALUE(4.99984206077125)),.T.,.UNSPECIFIED.)
#650=DRAUGHTING_PRE_DEFINED_CURVE_FONT('continuous')
#651=COLOUR_RGB('',0.501960813999176,0.0,0.501960813999176)
#652=TRIMMED_CURVE('',#947,(PARAMETER_VALUE(0.0)),(PARAMETER_VALUE(5.00000000000013)),.T.,.UNSPECIFIED.)
#653=DRAUGHTING_PRE_DEFINED_CURVE_FONT('continuous')
#654=COLOUR_RGB('',0.501960813999176,0.0,0.501960813999176)
#655=TRIMMED_CURVE('',#948,(PARAMETER_VALUE(0.0)),(PARAMETER_VALUE(4.99984206077114)),.T.,.UNSPECIFIED.)
#656=SURFACE_SIDE_STYLE('',(#949))
#657=FACE_SURFACE('',(#950),#951,.T.)
#658=FACE_SURFACE('',(#952),#953,.T.)
#659=FACE_SURFACE('',(#954),#955,.T.)
#660=FACE_SURFACE('',(#956),#957,.T.)
#661=FACE_SURFACE('',(#958),#959,.T.)
#662=FACE_SURFACE('',(#960),#961,.T.)
#663=DRAUGHTING_PRE_DEFINED_CURVE_FONT('continuous')
#664=COLOUR_RGB('',0.752941191196442,0.0,0.752941191196442)
#665=TRIMMED_CURVE('',#962,(PARAMETER_VALUE(0.0)),(PARAMETER_VALUE(4.99999999999996)),.T.,.UNSPECIFIED.)
#666=DRAUGHTING_PRE_DEFINED_CURVE_FONT('continuous')
#667=COLOUR_RGB('',0.752941191196442,0.0,0.752941191196442)
#668=TRIMMED_CURVE('',#963,(PARAMETER_VALUE(0.0)),(PARAMETER_VALUE(4.9998392505216)),.T.,.UNSPECIFIED.)
#669=DRAUGHTING_PRE_DEFINED_CURVE_FONT('continuous')
#670=COLOUR_RGB('',0.752941191196442,0.0,0.752941191196442)
#671=TRIMMED_CURVE('',#964,(PARAMETER_VALUE(0.0)),(PARAMETER_VALUE(4.99999999999996)),.T.,.UNSPECIFIED.)
#672=DRAUGHTING_PRE_DEFINED_CURVE_FONT('continuous')
#673=COLOUR_RGB('',0.752941191196442,0.0,0.752941191196442)
#674=TRIMMED_CURVE('',#965,(PARAMETER_VALUE(0.0)),(PARAMETER_VALUE(4.99983925052161)),.T.,.UNSPECIFIED.)
#675=SURFACE_SIDE_STYLE('',(#966))
#676=FACE_SURFACE('',(#967),#968,.F.)
#677=FACE_SURFACE('',(#969),#970,.F.)
#678=FACE_SURFACE('',(#971),#972,.F.)
#679=FACE_SURFACE('',(#973),#974,.F.)
#680=FACE_SURFACE('',(#975),#976,.F.)
#681=FACE_SURFACE('',(#977),#978,.F.)
#682=DRAUGHTING_PRE_DEFINED_CURVE_FONT('continuous')
#683=COLOUR_RGB('',0.501960813999176,0.0,0.501960813999176)
#684=TRIMMED_CURVE('',#979,(PARAMETER_VALUE(0.0)),(PARAMETER_VALUE(5.00000000000013)),.T.,.UNSPECIFIED.)
#685=DRAUGHTING_PRE_DEFINED_CURVE_FONT('continuous')
#686=COLOUR_RGB('',0.501960813999176,0.0,0.501960813999176)
#687=TRIMMED_CURVE('',#980,(PARAMETER_VALUE(0.0)),(PARAMETER_VALUE(4.99984206077125)),.T.,.UNSPECIFIED.)
#688=DRAUGHTING_PRE_DEFINED_CURVE_FONT('continuous')
#689=COLOUR_RGB('',0.501960813999176,0.0,0.501960813999176)
#690=TRIMMED_CURVE('',#981,(PARAMETER_VALUE(0.0)),(PARAMETER_VALUE(5.00000000000013)),.T.,.UNSPECIFIED.)
#691=DRAUGHTING_PRE_DEFINED_CURVE_FONT('continuous')
#692=COLOUR_RGB('',0.501960813999176,0.0,0.501960813999176)
#693=TRIMMED_CURVE('',#982,(PARAMETER_VALUE(0.0)),(PARAMETER_VALUE(4.99984206077114)),.T.,.UNSPECIFIED.)
#694=SURFACE_SIDE_STYLE('',(#983))
#695=FACE_SURFACE('',(#984),#985,.T.)
#696=FACE_SURFACE('',(#986),#987,.T.)
#697=FACE_SURFACE('',(#988),#989,.T.)
#698=FACE_SURFACE('',(#990),#991,.T.)
#699=FACE_SURFACE('',(#992),#993,.T.)
#700=FACE_SURFACE('',(#994),#995,.T.)
#701=DRAUGHTING_PRE_DEFINED_CURVE_FONT('continuous')
#702=COLOUR_RGB('',0.752941191196442,0.0,0.752941191196442)
#703=TRIMMED_CURVE('',#996,(PARAMETER_VALUE(0.0)),(PARAMETER_VALUE(4.99999999999996)),.T.,.UNSPECIFIED.)
#704=DRAUGHTING_PRE_DEFINED_CURVE_FONT('continuous')
#705=COLOUR_RGB('',0.752941191196442,0.0,0.752941191196442)
#706=TRIMMED_CURVE('',#997,(PARAMETER_VALUE(0.0)),(PARAMETER_VALUE(4.9998392505216)),.T.,.UNSPECIFIED.)
#707=DRAUGHTING_PRE_DEFINED_CURVE_FONT('continuous')
#708=COLOUR_RGB('',0.752941191196442,0.0,0.752941191196442)
#709=TRIMMED_CURVE('',#998,(PARAMETER_VALUE(0.0)),(PARAMETER_VALUE(4.99999999999996)),.T.,.UNSPECIFIED.)
#710=DRAUGHTING_PRE_DEFINED_CURVE_FONT('continuous')
#711=COLOUR_RGB('',0.752941191196442,0.0,0.752941191196442)
#712=TRIMMED_CURVE('',#999,(PARAMETER_VALUE(0.0)),(PARAMETER_VALUE(4.99983925052161)),.T.,.UNSPECIFIED.)
#713=SURFACE_SIDE_STYLE('',(#1000))
#714=FACE_SURFACE('',(#1001),#1002,.F.)
#715=FACE_SURFACE('',(#1003),#1004,.F.)
#716=FACE_SURFACE('',(#1005),#1006,.F.)
#717=FACE_SURFACE('',(#1007),#1008,.F.)
#718=FACE_SURFACE('',(#1009),#1010,.F.)
#719=FACE_SURFACE('',(#1011),#1012,.F.)
#720=DRAUGHTING_PRE_DEFINED_CURVE_FONT('continuous')
#721=COLOUR_RGB('',0.501960813999176,0.0,0.501960813999176)
#722=TRIMMED_CURVE('',#1013,(PARAMETER_VALUE(0.0)),(PARAMETER_VALUE(5.00000000000013)),.T.,.UNSPECIFIED.)
#723=DRAUGHTING_PRE_DEFINED_CURVE_FONT('continuous')
#724=COLOUR_RGB('',0.501960813999176,0.0,0.501960813999176)
#725=TRIMMED_CURVE('',#1014,(PARAMETER_VALUE(0.0)),(PARAMETER_VALUE(4.99984206077125)),.T.,.UNSPECIFIED.)
#726=DRAUGHTING_PRE_DEFINED_CURVE_FONT('continuous')
#727=COLOUR_RGB('',0.501960813999176,0.0,0.501960813999176)
#728=TRIMMED_CURVE('',#1015,(PARAMETER_VALUE(0.0)),(PARAMETER_VALUE(5.00000000000013)),.T.,.UNSPECIFIED.)
#729=DRAUGHTING_PRE_DEFINED_CURVE_FONT('continuous')
#730=COLOUR_RGB('',0.501960813999176,0.0,0.501960813999176)
#731=TRIMMED_CURVE('',#1016,(PARAMETER_VALUE(0.0)),(PARAMETER_VALUE(4.99984206077114)),.T.,.UNSPECIFIED.)
#732=SURFACE_SIDE_STYLE('',(#1017))
#733=FACE_SURFACE('',(#1018),#1019,.T.)
#734=FACE_SURFACE('',(#1020),#1021,.T.)
#735=FACE_SURFACE('',(#1022),#1023,.T.)
#736=FACE_SURFACE('',(#1024),#1025,.T.)
#737=FACE_SURFACE('',(#1026),#1027,.T.)
#738=FACE_SURFACE('',(#1028),#1029,.T.)
#739=DRAUGHTING_PRE_DEFINED_CURVE_FONT('continuous')
#740=COLOUR_RGB('',0.752941191196442,0.0,0.752941191196442)
#741=TRIMMED_CURVE('',#1030,(PARAMETER_VALUE(0.0)),(PARAMETER_VALUE(4.99999999999996)),.T.,.UNSPECIFIED.)
#742=DRAUGHTING_PRE_DEFINED_CURVE_FONT('continuous')
#743=COLOUR_RGB('',0.752941191196442,0.0,0.752941191196442)
#744=TRIMMED_CURVE('',#1031,(PARAMETER_VALUE(0.0)),(PARAMETER_VALUE(4.9998392505216)),.T.,.UNSPECIFIED.)
#745=DRAUGHTING_PRE_DEFINED_CURVE_FONT('continuous')
#746=COLOUR_RGB('',0.752941191196442,0.0,0.752941191196442)
#747=TRIMMED_CURVE('',#1032,(PARAMETER_VALUE(0.0)),(PARAMETER_VALUE(4.99999999999996)),.T.,.UNSPECIFIED.)
#748=DRAUGHTING_PRE_DEFINED_CURVE_FONT('continuous')
#749=COLOUR_RGB('',0.752941191196442,0.0,0.752941191196442)
#750=TRIMMED_CURVE('',#1033,(PARAMETER_VALUE(0.0)),(PARAMETER_VALUE(4.99983925052161)),.T.,.UNSPECIFIED.)
#751=SURFACE_SIDE_STYLE('',(#1034))
#752=FACE_SURFACE('',(#1035),#1036,.F.)
#753=FACE_SURFACE('',(#1037),#1038,.F.)
#754=FACE_SURFACE('',(#1039),#1040,.F.)
#755=FACE_SURFACE('',(#1041),#1042,.F.)
#756=FACE_SURFACE('',(#1043),#1044,.F.)
#757=FACE_SURFACE('',(#1045),#1046,.F.)
#758=DRAUGHTING_PRE_DEFINED_CURVE_FONT('continuous')
#759=COLOUR_RGB('',0.501960813999176,0.0,0.501960813999176)
#760=TRIMMED_CURVE('',#1047,(PARAMETER_VALUE(0.0)),(PARAMETER_VALUE(5.00000000000013)),.T.,.UNSPECIFIED.)
#761=DRAUGHTING_PRE_DEFINED_CURVE_FONT('continuous')
#762=COLOUR_RGB('',0.501960813999176,0.0,0.501960813999176)
#763=TRIMMED_CURVE('',#1048,(PARAMETER_VALUE(0.0)),(PARAMETER_VALUE(4.99984206077125)),.T.,.UNSPECIFIED.)
#764=DRAUGHTING_PRE_DEFINED_CURVE_FONT('continuous')
#765=COLOUR_RGB('',0.501960813999176,0.0,0.501960813999176)
#766=TRIMMED_CURVE('',#1049,(PARAMETER_VALUE(0.0)),(PARAMETER_VALUE(5.00000000000013)),.T.,.UNSPECIFIED.)
#767=DRAUGHTING_PRE_DEFINED_CURVE_FONT('continuous')
#768=COLOUR_RGB('',0.501960813999176,0.0,0.501960813999176)
#769=TRIMMED_CURVE('',#1050,(PARAMETER_VALUE(0.0)),(PARAMETER_VALUE(4.99984206077114)),.T.,.UNSPECIFIED.)
#770=SURFACE_SIDE_STYLE('',(#1051))
#771=FACE_SURFACE('',(#1052),#1053,.T.)
#772=FACE_SURFACE('',(#1054),#1055,.T.)
#773=FACE_SURFACE('',(#1056),#1057,.T.)
#774=FACE_SURFACE('',(#1058),#1059,.T.)
#775=FACE_SURFACE('',(#1060),#1061,.T.)
#776=FACE_SURFACE('',(#1062),#1063,.T.)
#777=DRAUGHTING_PRE_DEFINED_CURVE_FONT('continuous')
#778=COLOUR_RGB('',0.752941191196442,0.0,0.752941191196442)
#779=TRIMMED_CURVE('',#1064,(PARAMETER_VALUE(0.0)),(PARAMETER_VALUE(4.99999999999996)),.T.,.UNSPECIFIED.)
#780=DRAUGHTING_PRE_DEFINED_CURVE_FONT('continuous')
#781=COLOUR_RGB('',0.752941191196442,0.0,0.752941191196442)
#782=TRIMMED_CURVE('',#1065,(PARAMETER_VALUE(0.0)),(PARAMETER_VALUE(4.9998392505216)),.T.,.UNSPECIFIED.)
#783=DRAUGHTING_PRE_DEFINED_CURVE_FONT('continuous')
#784=COLOUR_RGB('',0.752941191196442,0.0,0.752941191196442)
#785=TRIMMED_CURVE('',#1066,(PARAMETER_VALUE(0.0)),(PARAMETER_VALUE(4.99999999999996)),.T.,.UNSPECIFIED.)
#786=DRAUGHTING_PRE_DEFINED_CURVE_FONT('continuous')
#787=COLOUR_RGB('',0.752941191196442,0.0,0.752941191196442)
#788=TRIMMED_CURVE('',#1067,(PARAMETER_VALUE(0.0)),(PARAMETER_VALUE(4.99983925052161)),.T.,.UNSPECIFIED.)
#789=SURFACE_SIDE_STYLE('',(#1068))
#790=FACE_SURFACE('',(#1069),#1070,.F.)
#791=FACE_SURFACE('',(#1071),#1072,.F.)
#792=FACE_SURFACE('',(#1073),#1074,.F.)
#793=FACE_SURFACE('',(#1075),#1076,.F.)
#794=FACE_SURFACE('',(#1077),#1078,.F.)
#795=FACE_SURFACE('',(#1079),#1080,.F.)
#796=DRAUGHTING_PRE_DEFINED_CURVE_FONT('continuous')
#797=COLOUR_RGB('',0.501960813999176,0.0,0.501960813999176)
#798=TRIMMED_CURVE('',#1081,(PARAMETER_VALUE(0.0)),(PARAMETER_VALUE(5.00000000000013)),.T.,.UNSPECIFIED.)
#799=DRAUGHTING_PRE_DEFINED_CURVE_FONT('continuous')
#800=COLOUR_RGB('',0.501960813999176,0.0,0.501960813999176)
#801=TRIMMED_CURVE('',#1082,(PARAMETER_VALUE(0.0)),(PARAMETER_VALUE(4.99984206077125)),.T.,.UNSPECIFIED.)
#802=DRAUGHTING_PRE_DEFINED_CURVE_FONT('continuous')
#803=COLOUR_RGB('',0.501960813999176,0.0,0.501960813999176)
#804=TRIMMED_CURVE('',#1083,(PARAMETER_VALUE(0.0)),(PARAMETER_VALUE(5.00000000000013)),.T.,.UNSPECIFIED.)
#805=DRAUGHTING_PRE_DEFINED_CURVE_FONT('continuous')
#806=COLOUR_RGB('',0.501960813999176,0.0,0.501960813999176)
#807=TRIMMED_CURVE('',#1084,(PARAMETER_VALUE(0.0)),(PARAMETER_VALUE(4.99984206077114)),.T.,.UNSPECIFIED.)
#808=SURFACE_SIDE_STYLE('',(#1085))
#809=FACE_SURFACE('',(#1086),#1087,.T.)
#810=FACE_SURFACE('',(#1088),#1089,.T.)
#811=FACE_SURFACE('',(#1090),#1091,.T.)
#812=FACE_SURFACE('',(#1092),#1093,.T.)
#813=FACE_SURFACE('',(#1094),#1095,.T.)
#814=FACE_SURFACE('',(#1096),#1097,.T.)
#815=DRAUGHTING_PRE_DEFINED_CURVE_FONT('continuous')
#816=COLOUR_RGB('',0.752941191196442,0.0,0.752941191196442)
#817=TRIMMED_CURVE('',#1098,(PARAMETER_VALUE(0.0)),(PARAMETER_VALUE(4.99999999999996)),.T.,.UNSPECIFIED.)
#818=DRAUGHTING_PRE_DEFINED_CURVE_FONT('continuous')
#819=COLOUR_RGB('',0.752941191196442,0.0,0.752941191196442)
#820=TRIMMED_CURVE('',#1099,(PARAMETER_VALUE(0.0)),(PARAMETER_VALUE(4.9998392505216)),.T.,.UNSPECIFIED.)
#821=DRAUGHTING_PRE_DEFINED_CURVE_FONT('continuous')
#822=COLOUR_RGB('',0.752941191196442,0.0,0.752941191196442)
#823=TRIMMED_CURVE('',#1100,(PARAMETER_VALUE(0.0)),(PARAMETER_VALUE(4.99999999999996)),.T.,.UNSPECIFIED.)
#824=DRAUGHTING_PRE_DEFINED_CURVE_FONT('continuous')
#825=COLOUR_RGB('',0.752941191196442,0.0,0.752941191196442)
#826=TRIMMED_CURVE('',#1101,(PARAMETER_VALUE(0.0)),(PARAMETER_VALUE(4.99983925052161)),.T.,.UNSPECIFIED.)
#827=SURFACE_SIDE_STYLE('',(#1102))
#828=FACE_SURFACE('',(#1103),#1104,.F.)
#829=FACE_SURFACE('',(#1105),#1106,.F.)
#830=FACE_SURFACE('',(#1107),#1108,.F.)
#831=FACE_SURFACE('',(#1109),#1110,.F.)
#832=FACE_SURFACE('',(#1111),#1112,.F.)
#833=FACE_SURFACE('',(#1113),#1114,.F.)
#834=DRAUGHTING_PRE_DEFINED_CURVE_FONT('continuous')
#835=COLOUR_RGB('',0.501960813999176,0.0,0.501960813999176)
#836=TRIMMED_CURVE('',#1115,(PARAMETER_VALUE(0.0)),(PARAMETER_VALUE(5.00000000000013)),.T.,.UNSPECIFIED.)
#837=DRAUGHTING_PRE_DEFINED_CURVE_FONT('continuous')
#838=COLOUR_RGB('',0.501960813999176,0.0,0.501960813999176)
#839=TRIMMED_CURVE('',#1116,(PARAMETER_VALUE(0.0)),(PARAMETER_VALUE(4.99984206077125)),.T.,.UNSPECIFIED.)
#840=DRAUGHTING_PRE_DEFINED_CURVE_FONT('continuous')
#841=COLOUR_RGB('',0.501960813999176,0.0,0.501960813999176)
#842=TRIMMED_CURVE('',#1117,(PARAMETER_VALUE(0.0)),(PARAMETER_VALUE(5.00000000000013)),.T.,.UNSPECIFIED.)
#843=DRAUGHTING_PRE_DEFINED_CURVE_FONT('continuous')
#844=COLOUR_RGB('',0.501960813999176,0.0,0.501960813999176)
#845=TRIMMED_CURVE('',#1118,(PARAMETER_VALUE(0.0)),(PARAMETER_VALUE(4.99984206077114)),.T.,.UNSPECIFIED.)
#847=SURFACE_STYLE_FILL_AREA(#1119)
#848=FACE_BOUND('',#1120,.T.)
#849=CYLINDRICAL_SURFACE('',#1121,180.0)
#850=FACE_BOUND('',#1122,.T.)
#851=CYLINDRICAL_SURFACE('',#1123,180.0)
#852=FACE_BOUND('',#1124,.T.)
#853=CYLINDRICAL_SURFACE('',#1125,180.0)
#854=FACE_BOUND('',#1126,.T.)
#855=CYLINDRICAL_SURFACE('',#1127,180.0)
#856=FACE_BOUND('',#1128,.T.)
#857=CYLINDRICAL_SURFACE('',#1129,180.0)
#858=FACE_BOUND('',#1130,.T.)
#859=CYLINDRICAL_SURFACE('',#1131,180.0)
#860=LINE('',#1132,#1133)
#861=LINE('',#1134,#1135)
#862=LINE('',#1136,#1137)
#863=LINE('',#1138,#1139)
#864=SURFACE_STYLE_FILL_AREA(#1140)
#865=FACE_BOUND('',#1141,.T.)
#866=B_SPLINE_SURFACE_WITH_KNOTS('',3,3,((#1142,#1143,#1144,#1145,#1146,#1147),(#1148,#1149,#1150,#1151,#1152,#1153),(#1154,#1155,#1156,#1157,#1158,#1159),(#1160,#1161,#1162,#1163,#1164,#1165)),.UNSPECIFIED.,.F.,.F.,.F.,(4,4),(4,2,4),(-44.9864845828147,85.1957903443863),(-27.8232482857307,-0.764201265327799,26.2948457550751),.UNSPECIFIED.)
#867=FACE_BOUND('',#1166,.T.)
#868=B_SPLINE_SURFACE_WITH_KNOTS('',3,3,((#1167,#1168,#1169,#1170,#1171,#1172),(#1173,#1174,#1175,#1176,#1177,#1178),(#1179,#1180,#1181,#1182,#1183,#1184),(#1185,#1186,#1187,#1188,#1189,#1190)),.UNSPECIFIED.,.F.,.F.,.F.,(4,4),(4,2,4),(-85.1957903443864,44.9864845828148),(-27.8232482857306,-0.764201265327769,26.2948457550751),.UNSPECIFIED.)
#869=FACE_BOUND('',#1191,.T.)
#870=B_SPLINE_SURFACE_WITH_KNOTS('',3,3,((#1192,#1193,#1194,#1195,#1196,#1197),(#1198,#1199,#1200,#1201,#1202,#1203),(#1204,#1205,#1206,#1207,#1208,#1209),(#1210,#1211,#1212,#1213,#1214,#1215)),.UNSPECIFIED.,.F.,.F.,.F.,(4,4),(4,2,4),(-44.9086571395021,85.1924903535452),(-26.1250345222585,0.840051332878243,27.805137188015),.UNSPECIFIED.)
#871=FACE_BOUND('',#1216,.T.)
#872=PLANE('',#1217)
#873=FACE_BOUND('',#1218,.T.)
#874=B_SPLINE_SURFACE_WITH_KNOTS('',3,3,((#1219,#1220,#1221,#1222,#1223,#1224),(#1225,#1226,#1227,#1228,#1229,#1230),(#1231,#1232,#1233,#1234,#1235,#1236),(#1237,#1238,#1239,#1240,#1241,#1242)),.UNSPECIFIED.,.F.,.F.,.F.,(4,4),(4,2,4),(-85.1924903535452,44.9086571395019),(-26.1250345222586,0.84005133287825,27.8051371880151),.UNSPECIFIED.)
#875=FACE_BOUND('',#1243,.T.)
#876=PLANE('',#1244)
#877=LINE('',#1245,#1246)
#878=LINE('',#1247,#1248)
#879=LINE('',#1249,#1250)
#880=LINE('',#1251,#1252)
#881=SURFACE_STYLE_FILL_AREA(#1253)
#882=FACE_BOUND('',#1254,.T.)
#883=CYLINDRICAL_SURFACE('',#1255,180.0)
#884=FACE_BOUND('',#1256,.T.)
#885=CYLINDRICAL_SURFACE('',#1257,180.0)
#886=FACE_BOUND('',#1258,.T.)
#887=CYLINDRICAL_SURFACE('',#1259,180.0)
#888=FACE_BOUND('',#1260,.T.)
#889=CYLINDRICAL_SURFACE('',#1261,180.0)
#890=FACE_BOUND('',#1262,.T.)
#891=CYLINDRICAL_SURFACE('',#1263,180.0)
#892=FACE_BOUND('',#1264,.T.)
#893=CYLINDRICAL_SURFACE('',#1265,180.0)
#894=LINE('',#1266,#1267)
#895=LINE('',#1268,#1269)
#896=LINE('',#1270,#1271)
#897=LINE('',#1272,#1273)
#898=SURFACE_STYLE_FILL_AREA(#1274)
#899=FACE_BOUND('',#1275,.T.)
#900=B_SPLINE_SURFACE_WITH_KNOTS('',3,3,((#1276,#1277,#1278,#1279,#1280,#1281),(#1282,#1283,#1284,#1285,#1286,#1287),(#1288,#1289,#1290,#1291,#1292,#1293),(#1294,#1295,#1296,#1297,#1298,#1299)),.UNSPECIFIED.,.F.,.F.,.F.,(4,4),(4,2,4),(-44.9864845828147,85.1957903443863),(-27.8232482857307,-0.764201265327799,26.2948457550751),.UNSPECIFIED.)
#901=FACE_BOUND('',#1300,.T.)
#902=B_SPLINE_SURFACE_WITH_KNOTS('',3,3,((#1301,#1302,#1303,#1304,#1305,#1306),(#1307,#1308,#1309,#1310,#1311,#1312),(#1313,#1314,#1315,#1316,#1317,#1318),(#1319,#1320,#1321,#1322,#1323,#1324)),.UNSPECIFIED.,.F.,.F.,.F.,(4,4),(4,2,4),(-85.1957903443864,44.9864845828148),(-27.8232482857306,-0.764201265327769,26.2948457550751),.UNSPECIFIED.)
#903=FACE_BOUND('',#1325,.T.)
#904=B_SPLINE_SURFACE_WITH_KNOTS('',3,3,((#1326,#1327,#1328,#1329,#1330,#1331),(#1332,#1333,#1334,#1335,#1336,#1337),(#1338,#1339,#1340,#1341,#1342,#1343),(#1344,#1345,#1346,#1347,#1348,#1349)),.UNSPECIFIED.,.F.,.F.,.F.,(4,4),(4,2,4),(-44.9086571395021,85.1924903535452),(-26.1250345222585,0.840051332878243,27.805137188015),.UNSPECIFIED.)
#905=FACE_BOUND('',#1350,.T.)
#906=PLANE('',#1351)
#907=FACE_BOUND('',#1352,.T.)
#908=B_SPLINE_SURFACE_WITH_KNOTS('',3,3,((#1353,#1354,#1355,#1356,#1357,#1358),(#1359,#1360,#1361,#1362,#1363,#1364),(#1365,#1366,#1367,#1368,#1369,#1370),(#1371,#1372,#1373,#1374,#1375,#1376)),.UNSPECIFIED.,.F.,.F.,.F.,(4,4),(4,2,4),(-85.1924903535452,44.9086571395019),(-26.1250345222586,0.84005133287825,27.8051371880151),.UNSPECIFIED.)
#909=FACE_BOUND('',#1377,.T.)
#910=PLANE('',#1378)
#911=LINE('',#1379,#1380)
#912=LINE('',#1381,#1382)
#913=LINE('',#1383,#1384)
#914=LINE('',#1385,#1386)
#915=SURFACE_STYLE_FILL_AREA(#1387)
#916=FACE_BOUND('',#1388,.T.)
#917=CYLINDRICAL_SURFACE('',#1389,180.0)
#918=FACE_BOUND('',#1390,.T.)
#919=CYLINDRICAL_SURFACE('',#1391,180.0)
#920=FACE_BOUND('',#1392,.T.)
#921=CYLINDRICAL_SURFACE('',#1393,180.0)
#922=FACE_BOUND('',#1394,.T.)
#923=CYLINDRICAL_SURFACE('',#1395,180.0)
#924=FACE_BOUND('',#1396,.T.)
#925=CYLINDRICAL_SURFACE('',#1397,180.0)
#926=FACE_BOUND('',#1398,.T.)
#927=CYLINDRICAL_SURFACE('',#1399,180.0)
#928=LINE('',#1400,#1401)
#929=LINE('',#1402,#1403)
#930=LINE('',#1404,#1405)
#931=LINE('',#1406,#1407)
#932=SURFACE_STYLE_FILL_AREA(#1408)
#933=FACE_BOUND('',#1409,.T.)
#934=B_SPLINE_SURFACE_WITH_KNOTS('',3,3,((#1410,#1411,#1412,#1413,#1414,#1415),(#1416,#1417,#1418,#1419,#1420,#1421),(#1422,#1423,#1424,#1425,#1426,#1427),(#1428,#1429,#1430,#1431,#1432,#1433)),.UNSPECIFIED.,.F.,.F.,.F.,(4,4),(4,2,4),(-44.9864845828147,85.1957903443863),(-27.8232482857307,-0.764201265327799,26.2948457550751),.UNSPECIFIED.)
#935=FACE_BOUND('',#1434,.T.)
#936=B_SPLINE_SURFACE_WITH_KNOTS('',3,3,((#1435,#1436,#1437,#1438,#1439,#1440),(#1441,#1442,#1443,#1444,#1445,#1446),(#1447,#1448,#1449,#1450,#1451,#1452),(#1453,#1454,#1455,#1456,#1457,#1458)),.UNSPECIFIED.,.F.,.F.,.F.,(4,4),(4,2,4),(-85.1957903443864,44.9864845828148),(-27.8232482857306,-0.764201265327769,26.2948457550751),.UNSPECIFIED.)
#937=FACE_BOUND('',#1459,.T.)
#938=B_SPLINE_SURFACE_WITH_KNOTS('',3,3,((#1460,#1461,#1462,#1463,#1464,#1465),(#1466,#1467,#1468,#1469,#1470,#1471),(#1472,#1473,#1474,#1475,#1476,#1477),(#1478,#1479,#1480,#1481,#1482,#1483)),.UNSPECIFIED.,.F.,.F.,.F.,(4,4),(4,2,4),(-44.9086571395021,85.1924903535452),(-26.1250345222585,0.840051332878243,27.805137188015),.UNSPECIFIED.)
#939=FACE_BOUND('',#1484,.T.)
#940=PLANE('',#1485)
#941=FACE_BOUND('',#1486,.T.)
#942=B_SPLINE_SURFACE_WITH_KNOTS('',3,3,((#1487,#1488,#1489,#1490,#1491,#1492),(#1493,#1494,#1495,#1496,#1497,#1498),(#1499,#1500,#1501,#1502,#1503,#1504),(#1505,#1506,#1507,#1508,#1509,#1510)),.UNSPECIFIED.,.F.,.F.,.F.,(4,4),(4,2,4),(-85.1924903535452,44.9086571395019),(-26.1250345222586,0.84005133287825,27.8051371880151),.UNSPECIFIED.)
#943=FACE_BOUND('',#1511,.T.)
#944=PLANE('',#1512)
#945=LINE('',#1513,#1514)
#946=LINE('',#1515,#1516)
#947=LINE('',#1517,#1518)
#948=LINE('',#1519,#1520)
#949=SURFACE_STYLE_FILL_AREA(#1521)
#950=FACE_BOUND('',#1522,.T.)
#951=CYLINDRICAL_SURFACE('',#1523,180.0)
#952=FACE_BOUND('',#1524,.T.)
#953=CYLINDRICAL_SURFACE('',#1525,180.0)
#954=FACE_BOUND('',#1526,.T.)
#955=CYLINDRICAL_SURFACE('',#1527,180.0)
#956=FACE_BOUND('',#1528,.T.)
#957=CYLINDRICAL_SURFACE('',#1529,180.0)
#958=FACE_BOUND('',#1530,.T.)
#959=CYLINDRICAL_SURFACE('',#1531,180.0)
#960=FACE_BOUND('',#1532,.T.)
#961=CYLINDRICAL_SURFACE('',#1533,180.0)
#962=LINE('',#1534,#1535)
#963=LINE('',#1536,#1537)
#964=LINE('',#1538,#1539)
#965=LINE('',#1540,#1541)
#966=SURFACE_STYLE_FILL_AREA(#1542)
#967=FACE_BOUND('',#1543,.T.)
#968=B_SPLINE_SURFACE_WITH_KNOTS('',3,3,((#1544,#1545,#1546,#1547,#1548,#1549),(#1550,#1551,#1552,#1553,#1554,#1555),(#1556,#1557,#1558,#1559,#1560,#1561),(#1562,#1563,#1564,#1565,#1566,#1567)),.UNSPECIFIED.,.F.,.F.,.F.,(4,4),(4,2,4),(-44.9864845828147,85.1957903443863),(-27.8232482857307,-0.764201265327799,26.2948457550751),.UNSPECIFIED.)
#969=FACE_BOUND('',#1568,.T.)
#970=B_SPLINE_SURFACE_WITH_KNOTS('',3,3,((#1569,#1570,#1571,#1572,#1573,#1574),(#1575,#1576,#1577,#1578,#1579,#1580),(#1581,#1582,#1583,#1584,#1585,#1586),(#1587,#1588,#1589,#1590,#1591,#1592)),.UNSPECIFIED.,.F.,.F.,.F.,(4,4),(4,2,4),(-85.1957903443864,44.9864845828148),(-27.8232482857306,-0.764201265327769,26.2948457550751),.UNSPECIFIED.)
#971=FACE_BOUND('',#1593,.T.)
#972=B_SPLINE_SURFACE_WITH_KNOTS('',3,3,((#1594,#1595,#1596,#1597,#1598,#1599),(#1600,#1601,#1602,#1603,#1604,#1605),(#1606,#1607,#1608,#1609,#1610,#1611),(#1612,#1613,#1614,#1615,#1616,#1617)),.UNSPECIFIED.,.F.,.F.,.F.,(4,4),(4,2,4),(-44.9086571395021,85.1924903535452),(-26.1250345222585,0.840051332878243,27.805137188015),.UNSPECIFIED.)
#973=FACE_BOUND('',#1618,.T.)
#974=PLANE('',#1619)
#975=FACE_BOUND('',#1620,.T.)
#976=B_SPLINE_SURFACE_WITH_KNOTS('',3,3,((#1621,#1622,#1623,#1624,#1625,#1626),(#1627,#1628,#1629,#1630,#1631,#1632),(#1633,#1634,#1635,#1636,#1637,#1638),(#1639,#1640,#1641,#1642,#1643,#1644)),.UNSPECIFIED.,.F.,.F.,.F.,(4,4),(4,2,4),(-85.1924903535452,44.9086571395019),(-26.1250345222586,0.84005133287825,27.8051371880151),.UNSPECIFIED.)
#977=FACE_BOUND('',#1645,.T.)
#978=PLANE('',#1646)
#979=LINE('',#1647,#1648)
#980=LINE('',#1649,#1650)
#981=LINE('',#1651,#1652)
#982=LINE('',#1653,#1654)
#983=SURFACE_STYLE_FILL_AREA(#1655)
#984=FACE_BOUND('',#1656,.T.)
#985=CYLINDRICAL_SURFACE('',#1657,180.0)
#986=FACE_BOUND('',#1658,.T.)
#987=CYLINDRICAL_SURFACE('',#1659,180.0)
#988=FACE_BOUND('',#1660,.T.)
#989=CYLINDRICAL_SURFACE('',#1661,180.0)
#990=FACE_BOUND('',#1662,.T.)
#991=CYLINDRICAL_SURFACE('',#1663,180.0)
#992=FACE_BOUND('',#1664,.T.)
#993=CYLINDRICAL_SURFACE('',#1665,180.0)
#994=FACE_BOUND('',#1666,.T.)
#995=CYLINDRICAL_SURFACE('',#1667,180.0)
#996=LINE('',#1668,#1669)
#997=LINE('',#1670,#1671)
#998=LINE('',#1672,#1673)
#999=LINE('',#1674,#1675)
#1000=SURFACE_STYLE_FILL_AREA(#1676)
#1001=FACE_BOUND('',#1677,.T.)
#1002=B_SPLINE_SURFACE_WITH_KNOTS('',3,3,((#1678,#1679,#1680,#1681,#1682,#1683),(#1684,#1685,#1686,#1687,#1688,#1689),(#1690,#1691,#1692,#1693,#1694,#1695),(#1696,#1697,#1698,#1699,#1700,#1701)),.UNSPECIFIED.,.F.,.F.,.F.,(4,4),(4,2,4),(-44.9864845828147,85.1957903443863),(-27.8232482857307,-0.764201265327799,26.2948457550751),.UNSPECIFIED.)
#1003=FACE_BOUND('',#1702,.T.)
#1004=B_SPLINE_SURFACE_WITH_KNOTS('',3,3,((#1703,#1704,#1705,#1706,#1707,#1708),(#1709,#1710,#1711,#1712,#1713,#1714),(#1715,#1716,#1717,#1718,#1719,#1720),(#1721,#1722,#1723,#1724,#1725,#1726)),.UNSPECIFIED.,.F.,.F.,.F.,(4,4),(4,2,4),(-85.1957903443864,44.9864845828148),(-27.8232482857306,-0.764201265327769,26.2948457550751),.UNSPECIFIED.)
#1005=FACE_BOUND('',#1727,.T.)
#1006=B_SPLINE_SURFACE_WITH_KNOTS('',3,3,((#1728,#1729,#1730,#1731,#1732,#1733),(#1734,#1735,#1736,#1737,#1738,#1739),(#1740,#1741,#1742,#1743,#1744,#1745),(#1746,#1747,#1748,#1749,#1750,#1751)),.UNSPECIFIED.,.F.,.F.,.F.,(4,4),(4,2,4),(-44.9086571395021,85.1924903535452),(-26.1250345222585,0.840051332878243,27.805137188015),.UNSPECIFIED.)
#1007=FACE_BOUND('',#1752,.T.)
#1008=PLANE('',#1753)
#1009=FACE_BOUND('',#1754,.T.)
#1010=B_SPLINE_SURFACE_WITH_KNOTS('',3,3,((#1755,#1756,#1757,#1758,#1759,#1760),(#1761,#1762,#1763,#1764,#1765,#1766),(#1767,#1768,#1769,#1770,#1771,#1772),(#1773,#1774,#1775,#1776,#1777,#1778)),.UNSPECIFIED.,.F.,.F.,.F.,(4,4),(4,2,4),(-85.1924903535452,44.9086571395019),(-26.1250345222586,0.84005133287825,27.8051371880151),.UNSPECIFIED.)
#1011=FACE_BOUND('',#1779,.T.)
#1012=PLANE('',#1780)
#1013=LINE('',#1781,#1782)
#1014=LINE('',#1783,#1784)
#1015=LINE('',#1785,#1786)
#1016=LINE('',#1787,#1788)
#1017=SURFACE_STYLE_FILL_AREA(#1789)
#1018=FACE_BOUND('',#1790,.T.)
#1019=CYLINDRICAL_SURFACE('',#1791,180.0)
#1020=FACE_BOUND('',#1792,.T.)
#1021=CYLINDRICAL_SURFACE('',#1793,180.0)
#1022=FACE_BOUND('',#1794,.T.)
#1023=CYLINDRICAL_SURFACE('',#1795,180.0)
#1024=FACE_BOUND('',#1796,.T.)
#1025=CYLINDRICAL_SURFACE('',#1797,180.0)
#1026=FACE_BOUND('',#1798,.T.)
#1027=CYLINDRICAL_SURFACE('',#1799,180.0)
#1028=FACE_BOUND('',#1800,.T.)
#1029=CYLINDRICAL_SURFACE('',#1801,180.0)
#1030=LINE('',#1802,#1803)
#1031=LINE('',#1804,#1805)
#1032=LINE('',#1806,#1807)
#1033=LINE('',#1808,#1809)
#1034=SURFACE_STYLE_FILL_AREA(#1810)
#1035=FACE_BOUND('',#1811,.T.)
#1036=B_SPLINE_SURFACE_WITH_KNOTS('',3,3,((#1812,#1813,#1814,#1815,#1816,#1817),(#1818,#1819,#1820,#1821,#1822,#1823),(#1824,#1825,#1826,#1827,#1828,#1829),(#1830,#1831,#1832,#1833,#1834,#1835)),.UNSPECIFIED.,.F.,.F.,.F.,(4,4),(4,2,4),(-44.9864845828147,85.1957903443863),(-27.8232482857307,-0.764201265327799,26.2948457550751),.UNSPECIFIED.)
#1037=FACE_BOUND('',#1836,.T.)
#1038=B_SPLINE_SURFACE_WITH_KNOTS('',3,3,((#1837,#1838,#1839,#1840,#1841,#1842),(#1843,#1844,#1845,#1846,#1847,#1848),(#1849,#1850,#1851,#1852,#1853,#1854),(#1855,#1856,#1857,#1858,#1859,#1860)),.UNSPECIFIED.,.F.,.F.,.F.,(4,4),(4,2,4),(-85.1957903443864,44.9864845828148),(-27.8232482857306,-0.764201265327769,26.2948457550751),.UNSPECIFIED.)
#1039=FACE_BOUND('',#1861,.T.)
#1040=B_SPLINE_SURFACE_WITH_KNOTS('',3,3,((#1862,#1863,#1864,#1865,#1866,#1867),(#1868,#1869,#1870,#1871,#1872,#1873),(#1874,#1875,#1876,#1877,#1878,#1879),(#1880,#1881,#1882,#1883,#1884,#1885)),.UNSPECIFIED.,.F.,.F.,.F.,(4,4),(4,2,4),(-44.9086571395021,85.1924903535452),(-26.1250345222585,0.840051332878243,27.805137188015),.UNSPECIFIED.)
#1041=FACE_BOUND('',#1886,.T.)
#1042=PLANE('',#1887)
#1043=FACE_BOUND('',#1888,.T.)
#1044=B_SPLINE_SURFACE_WITH_KNOTS('',3,3,((#1889,#1890,#1891,#1892,#1893,#1894),(#1895,#1896,#1897,#1898,#1899,#1900),(#1901,#1902,#1903,#1904,#1905,#1906),(#1907,#1908,#1909,#1910,#1911,#1912)),.UNSPECIFIED.,.F.,.F.,.F.,(4,4),(4,2,4),(-85.1924903535452,44.9086571395019),(-26.1250345222586,0.84005133287825,27.8051371880151),.UNSPECIFIED.)
#1045=FACE_BOUND('',#1913,.T.)
#1046=PLANE('',#1914)
#1047=LINE('',#1915,#1916)
#1048=LINE('',#1917,#1918)
#1049=LINE('',#1919,#1920)
#1050=LINE('',#1921,#1922)
#1051=SURFACE_STYLE_FILL_AREA(#1923)
#1052=FACE_BOUND('',#1924,.T.)
#1053=CYLINDRICAL_SURFACE('',#1925,180.0)
#1054=FACE_BOUND('',#1926,.T.)
#1055=CYLINDRICAL_SURFACE('',#1927,180.0)
#1056=FACE_BOUND('',#1928,.T.)
#1057=CYLINDRICAL_SURFACE('',#1929,180.0)
#1058=FACE_BOUND('',#1930,.T.)
#1059=CYLINDRICAL_SURFACE('',#1931,180.0)
#1060=FACE_BOUND('',#1932,.T.)
#1061=CYLINDRICAL_SURFACE('',#1933,180.0)
#1062=FACE_BOUND('',#1934,.T.)
#1063=CYLINDRICAL_SURFACE('',#1935,180.0)
#1064=LINE('',#1936,#1937)
#1065=LINE('',#1938,#1939)
#1066=LINE('',#1940,#1941)
#1067=LINE('',#1942,#1943)
#1068=SURFACE_STYLE_FILL_AREA(#1944)
#1069=FACE_BOUND('',#1945,.T.)
#1070=B_SPLINE_SURFACE_WITH_KNOTS('',3,3,((#1946,#1947,#1948,#1949,#1950,#1951),(#1952,#1953,#1954,#1955,#1956,#1957),(#1958,#1959,#1960,#1961,#1962,#1963),(#1964,#1965,#1966,#1967,#1968,#1969)),.UNSPECIFIED.,.F.,.F.,.F.,(4,4),(4,2,4),(-44.9864845828147,85.1957903443863),(-27.8232482857307,-0.764201265327799,26.2948457550751),.UNSPECIFIED.)
#1071=FACE_BOUND('',#1970,.T.)
#1072=B_SPLINE_SURFACE_WITH_KNOTS('',3,3,((#1971,#1972,#1973,#1974,#1975,#1976),(#1977,#1978,#1979,#1980,#1981,#1982),(#1983,#1984,#1985,#1986,#1987,#1988),(#1989,#1990,#1991,#1992,#1993,#1994)),.UNSPECIFIED.,.F.,.F.,.F.,(4,4),(4,2,4),(-85.1957903443864,44.9864845828148),(-27.8232482857306,-0.764201265327769,26.2948457550751),.UNSPECIFIED.)
#1073=FACE_BOUND('',#1995,.T.)
#1074=B_SPLINE_SURFACE_WITH_KNOTS('',3,3,((#1996,#1997,#1998,#1999,#2000,#2001),(#2002,#2003,#2004,#2005,#2006,#2007),(#2008,#2009,#2010,#2011,#2012,#2013),(#2014,#2015,#2016,#2017,#2018,#2019)),.UNSPECIFIED.,.F.,.F.,.F.,(4,4),(4,2,4),(-44.9086571395021,85.1924903535452),(-26.1250345222585,0.840051332878243,27.805137188015),.UNSPECIFIED.)
#1075=FACE_BOUND('',#2020,.T.)
#1076=PLANE('',#2021)
#1077=FACE_BOUND('',#2022,.T.)
#1078=B_SPLINE_SURFACE_WITH_KNOTS('',3,3,((#2023,#2024,#2025,#2026,#2027,#2028),(#2029,#2030,#2031,#2032,#2033,#2034),(#2035,#2036,#2037,#2038,#2039,#2040),(#2041,#2042,#2043,#2044,#2045,#2046)),.UNSPECIFIED.,.F.,.F.,.F.,(4,4),(4,2,4),(-85.1924903535452,44.9086571395019),(-26.1250345222586,0.84005133287825,27.8051371880151),.UNSPECIFIED.)
#1079=FACE_BOUND('',#2047,.T.)
#1080=PLANE('',#2048)
#1081=LINE('',#2049,#2050)
#1082=LINE('',#2051,#2052)
#1083=LINE('',#2053,#2054)
#1084=LINE('',#2055,#2056)
#1085=SURFACE_STYLE_FILL_AREA(#2057)
#1086=FACE_BOUND('',#2058,.T.)
#1087=CYLINDRICAL_SURFACE('',#2059,180.0)
#1088=FACE_BOUND('',#2060,.T.)
#1089=CYLINDRICAL_SURFACE('',#2061,180.0)
#1090=FACE_BOUND('',#2062,.T.)
#1091=CYLINDRICAL_SURFACE('',#2063,180.0)
#1092=FACE_BOUND('',#2064,.T.)
#1093=CYLINDRICAL_SURFACE('',#2065,180.0)
#1094=FACE_BOUND('',#2066,.T.)
#1095=CYLINDRICAL_SURFACE('',#2067,180.0)
#1096=FACE_BOUND('',#2068,.T.)
#1097=CYLINDRICAL_SURFACE('',#2069,180.0)
#1098=LINE('',#2070,#2071)
#1099=LINE('',#2072,#2073)
#1100=LINE('',#2074,#2075)
#1101=LINE('',#2076,#2077)
#1102=SURFACE_STYLE_FILL_AREA(#2078)
#1103=FACE_BOUND('',#2079,.T.)
#1104=B_SPLINE_SURFACE_WITH_KNOTS('',3,3,((#2080,#2081,#2082,#2083,#2084,#2085),(#2086,#2087,#2088,#2089,#2090,#2091),(#2092,#2093,#2094,#2095,#2096,#2097),(#2098,#2099,#2100,#2101,#2102,#2103)),.UNSPECIFIED.,.F.,.F.,.F.,(4,4),(4,2,4),(-44.9864845828147,85.1957903443863),(-27.8232482857307,-0.764201265327799,26.2948457550751),.UNSPECIFIED.)
#1105=FACE_BOUND('',#2104,.T.)
#1106=B_SPLINE_SURFACE_WITH_KNOTS('',3,3,((#2105,#2106,#2107,#2108,#2109,#2110),(#2111,#2112,#2113,#2114,#2115,#2116),(#2117,#2118,#2119,#2120,#2121,#2122),(#2123,#2124,#2125,#2126,#2127,#2128)),.UNSPECIFIED.,.F.,.F.,.F.,(4,4),(4,2,4),(-85.1957903443864,44.9864845828148),(-27.8232482857306,-0.764201265327769,26.2948457550751),.UNSPECIFIED.)
#1107=FACE_BOUND('',#2129,.T.)
#1108=B_SPLINE_SURFACE_WITH_KNOTS('',3,3,((#2130,#2131,#2132,#2133,#2134,#2135),(#2136,#2137,#2138,#2139,#2140,#2141),(#2142,#2143,#2144,#2145,#2146,#2147),(#2148,#2149,#2150,#2151,#2152,#2153)),.UNSPECIFIED.,.F.,.F.,.F.,(4,4),(4,2,4),(-44.9086571395021,85.1924903535452),(-26.1250345222585,0.840051332878243,27.805137188015),.UNSPECIFIED.)
#1109=FACE_BOUND('',#2154,.T.)
#1110=PLANE('',#2155)
#1111=FACE_BOUND('',#2156,.T.)
#1112=B_SPLINE_SURFACE_WITH_KNOTS('',3,3,((#2157,#2158,#2159,#2160,#2161,#2162),(#2163,#2164,#2165,#2166,#2167,#2168),(#2169,#2170,#2171,#2172,#2173,#2174),(#2175,#2176,#2177,#2178,#2179,#2180)),.UNSPECIFIED.,.F.,.F.,.F.,(4,4),(4,2,4),(-85.1924903535452,44.9086571395019),(-26.1250345222586,0.84005133287825,27.8051371880151),.UNSPECIFIED.)
#1113=FACE_BOUND('',#2181,.T.)
#1114=PLANE('',#2182)
#1115=LINE('',#2183,#2184)
#1116=LINE('',#2185,#2186)
#1117=LINE('',#2187,#2188)
#1118=LINE('',#2189,#2190)
#1119=FILL_AREA_STYLE('',(#2191))
#1120=EDGE_LOOP('',(#2192,#2193,#2194,#2195,#2196,#2197,#2198))
#1121=AXIS2_PLACEMENT_3D('',#2199,#2200,#2201)
#1122=EDGE_LOOP('',(#2202,#2203,#2204,#2205))
#1123=AXIS2_PLACEMENT_3D('',#2206,#2207,#2208)
#1124=EDGE_LOOP('',(#2209,#2210,#2211,#2212,#2213,#2214,#2215))
#1125=AXIS2_PLACEMENT_3D('',#2216,#2217,#2218)
#1126=EDGE_LOOP('',(#2219,#2220,#2221,#2222,#2223))
#1127=AXIS2_PLACEMENT_3D('',#2224,#2225,#2226)
#1128=EDGE_LOOP('',(#2227,#2228,#2229,#2230,#2231,#2232))
#1129=AXIS2_PLACEMENT_3D('',#2233,#2234,#2235)
#1130=EDGE_LOOP('',(#2236,#2237,#2238,#2239,#2240,#2241,#2242))
#1131=AXIS2_PLACEMENT_3D('',#2243,#2244,#2245)
#1132=CARTESIAN_POINT('',(50.1481478865401,189.662395650467,91.5000000000001))
#1133=VECTOR('',#2246,1.0)
#1134=CARTESIAN_POINT('',(-6.49991962526065,197.982639167969,218.999999999999))
#1135=VECTOR('',#2247,1.0)
#1136=CARTESIAN_POINT('',(-58.14814788654,189.662395650467,91.5))
#1137=VECTOR('',#2248,1.0)
#1138=CARTESIAN_POINT('',(-6.49991962526091,197.982639167969,-30.999999999999))
#1139=VECTOR('',#2249,1.0)
#1140=FILL_AREA_STYLE('',(#2250))
#1141=EDGE_LOOP('',(#2251,#2252,#2253,#2254,#2255,#2256,#2257))
#1142=CARTESIAN_POINT('',(-73.1303912743588,180.195104583224,218.470505700141))
#1143=CARTESIAN_POINT('',(-64.9550992619035,183.607951315124,220.165141032886))
#1144=CARTESIAN_POINT('',(-56.5273416419864,186.416189411343,221.859776369652))
#1145=CARTESIAN_POINT('',(-39.3499948738987,190.762326037198,225.24904704027))
#1146=CARTESIAN_POINT('',(-30.6005446784886,192.300199254739,226.943682374473))
#1147=CARTESIAN_POINT('',(-21.7853716527996,193.186131052129,228.638317709781))
#1148=CARTESIAN_POINT('',(-65.6066927864634,183.335939896443,175.849192482886))
#1149=CARTESIAN_POINT('',(-57.2761096169564,186.378072870262,177.544940243959))
#1150=CARTESIAN_POINT('',(-48.7219353779131,188.806655156206,179.23846316473))
#1151=CARTESIAN_POINT('',(-31.3471361060646,192.37160161247,182.627733835348))
#1152=CARTESIAN_POINT('',(-22.5281856352951,193.516003484878,184.322369169551))
#1153=CARTESIAN_POINT('',(-13.6727914299058,194.001449045836,186.017004504859))
#1154=CARTESIAN_POINT('',(-57.8692145070277,185.964844843748,133.227879292271))
#1155=CARTESIAN_POINT('',(-49.4095020030601,188.626026138423,134.92251462758))
#1156=CARTESIAN_POINT('',(-40.7524632223737,190.662958705442,136.617149963064))
#1157=CARTESIAN_POINT('',(-23.2360530809512,193.439386828046,140.006420631118))
#1158=CARTESIAN_POINT('',(-14.3749444848936,194.179848307328,141.701055966602))
#1159=CARTESIAN_POINT('',(-5.50466815836177,194.264747455018,143.395691301911))
#1160=CARTESIAN_POINT('',(-49.9891822716702,188.057588021269,90.6065660873488))
#1161=CARTESIAN_POINT('',(-41.4266961280985,190.331571240689,92.3012014226577))
#1162=CARTESIAN_POINT('',(-32.6959703259962,191.972301645794,93.9958367581419))
#1163=CARTESIAN_POINT('',(-15.0877363693007,193.951500568061,97.3851074261961))
#1164=CARTESIAN_POINT('',(-6.21036931827616,194.289962841282,99.0797427616803))
#1165=CARTESIAN_POINT('',(2.64379886723641,193.97357233838,100.774378096989))
#1166=EDGE_LOOP('',(#2258,#2259,#2260,#2261,#2262,#2263,#2264))
#1167=CARTESIAN_POINT('',(-49.9891822716688,188.057588021264,97.393433912652))
#1168=CARTESIAN_POINT('',(-41.4266961273608,190.331571241302,95.6987985773432))
#1169=CARTESIAN_POINT('',(-32.69597032845,191.972301643729,94.0041632431409))
#1170=CARTESIAN_POINT('',(-15.0877363668455,193.951500570117,90.6148925725233))
#1171=CARTESIAN_POINT('',(-6.21036932023976,194.289962839629,88.920257238321))
#1172=CARTESIAN_POINT('',(2.64379886723642,193.973572338375,87.2256219030122))
#1173=CARTESIAN_POINT('',(-57.8692144999407,185.96484484969,54.7721207077299))
#1174=CARTESIAN_POINT('',(-49.4092128761467,188.624816483406,53.0774853724211))
#1175=CARTESIAN_POINT('',(-40.7504699321943,190.663179354141,51.3828500382188))
#1176=CARTESIAN_POINT('',(-23.238046350547,193.439166164408,47.9935793676011))
#1177=CARTESIAN_POINT('',(-14.3720991481933,194.180784134772,46.2989440333988))
#1178=CARTESIAN_POINT('',(-5.50466818366598,194.264747465978,44.60430869809))
#1179=CARTESIAN_POINT('',(-65.6066927738096,183.33593989096,12.1508075078648))
#1180=CARTESIAN_POINT('',(-57.2768247632939,186.378924943823,10.4561721731969))
#1181=CARTESIAN_POINT('',(-48.7186486866431,188.803604393243,8.76153683771281))
#1182=CARTESIAN_POINT('',(-31.3504227656165,192.374652337643,5.37226616837697))
#1183=CARTESIAN_POINT('',(-22.5293268166707,193.516497986681,3.67790893997481))
#1184=CARTESIAN_POINT('',(-13.6727914125289,194.001449044317,1.98299549822495))
#1185=CARTESIAN_POINT('',(-73.1303912743568,180.195104583223,-30.4705057001407))
#1186=CARTESIAN_POINT('',(-64.9550992609898,183.607951312541,-32.1651410348086))
#1187=CARTESIAN_POINT('',(-56.527341646999,186.416189413828,-33.8597763702927))
#1188=CARTESIAN_POINT('',(-39.3499948688827,190.762326034711,-37.2490470396285))
#1189=CARTESIAN_POINT('',(-30.6005446765235,192.300199256386,-38.9436823751126))
#1190=CARTESIAN_POINT('',(-21.785371652798,193.186131052128,-40.6383177097805))
#1191=EDGE_LOOP('',(#2265,#2266,#2267,#2268,#2269,#2270,#2271))
#1192=CARTESIAN_POINT('',(-117.937952989161,153.262805895556,228.53967976994))
#1193=CARTESIAN_POINT('',(-111.110673588069,158.862598274069,226.862711204504))
#1194=CARTESIAN_POINT('',(-103.870532292951,163.959125672432,225.185742638655))
#1195=CARTESIAN_POINT('',(-88.7207841621573,173.03552826996,221.831805507782))
#1196=CARTESIAN_POINT('',(-80.8113011751552,177.015340374339,220.154836941933))
#1197=CARTESIAN_POINT('',(-72.6525762227087,180.393766756424,218.477868376497))
#1198=CARTESIAN_POINT('',(-124.193489552567,148.13195842562,185.934092604168))
#1199=CARTESIAN_POINT('',(-117.617794982644,154.038396262892,184.257124038732))
#1200=CARTESIAN_POINT('',(-110.607372906218,159.461350948977,182.580155472883))
#1201=CARTESIAN_POINT('',(-95.8649940764564,169.216986815181,179.226218342011))
#1202=CARTESIAN_POINT('',(-88.1359033907659,173.554705991578,177.549249776162))
#1203=CARTESIAN_POINT('',(-80.1280606053889,177.298263716434,175.872281210726))
#1204=CARTESIAN_POINT('',(-130.102435273851,142.578789251243,143.328505455217))
#1205=CARTESIAN_POINT('',(-123.798967475668,148.7734792154,141.651536889781))
#1206=CARTESIAN_POINT('',(-117.038423303066,154.506358796681,139.974568323932))
#1207=CARTESIAN_POINT('',(-102.753152529656,164.918471537232,136.62063119306))
#1208=CARTESIAN_POINT('',(-95.2245912977503,169.596239673487,134.943662627211))
#1209=CARTESIAN_POINT('',(-87.3943721859446,173.698020562055,133.266694061775))
#1210=CARTESIAN_POINT('',(-135.61123022085,136.653673475775,100.722918295608))
#1211=CARTESIAN_POINT('',(-129.598943220109,143.120329265158,99.0459497301722))
#1212=CARTESIAN_POINT('',(-123.109895218317,149.14380700674,97.3689811643233))
#1213=CARTESIAN_POINT('',(-109.31830800267,160.17427968547,94.0150440334511))
#1214=CARTESIAN_POINT('',(-102.015883035388,165.181195459477,92.3380754676021))
#1215=CARTESIAN_POINT('',(-94.3856359768513,169.625708999214,90.661106902166))
#1216=EDGE_LOOP('',(#2272,#2273,#2274,#2275))
#1217=AXIS2_PLACEMENT_3D('',#2276,#2277,#2278)
#1218=EDGE_LOOP('',(#2279,#2280,#2281,#2282,#2283,#2284,#2285))
#1219=CARTESIAN_POINT('',(-135.611230220847,136.653673475772,87.277081704391))
#1220=CARTESIAN_POINT('',(-129.598943219128,143.120329265977,88.9540502698271))
#1221=CARTESIAN_POINT('',(-123.109895218804,149.143807006326,90.6310188356762))
#1222=CARTESIAN_POINT('',(-109.318308002178,160.174279685877,93.9849559665486))
#1223=CARTESIAN_POINT('',(-102.015883038671,165.181195463387,95.6619245323977))
#1224=CARTESIAN_POINT('',(-94.385635976849,169.62570899921,97.3388930978338))
#1225=CARTESIAN_POINT('',(-130.102435273847,142.57878925124,44.6714945447821))
#1226=CARTESIAN_POINT('',(-123.798967474686,148.773479216218,46.3484631102183))
#1227=CARTESIAN_POINT('',(-117.038423303552,154.506358796268,48.0254316760674))
#1228=CARTESIAN_POINT('',(-102.753152529163,164.918471537639,51.3793688069398))
#1229=CARTESIAN_POINT('',(-95.2238790729973,169.595391096152,53.0563373727888))
#1230=CARTESIAN_POINT('',(-87.3943721903254,173.698020574464,54.733305938225))
#1231=CARTESIAN_POINT('',(-124.193489552566,148.13195842562,2.06590738966891))
#1232=CARTESIAN_POINT('',(-117.617794982643,154.038396262891,3.74287595574376))
#1233=CARTESIAN_POINT('',(-110.606660663976,159.460502350807,5.41984452095418))
#1234=CARTESIAN_POINT('',(-95.8657062957668,169.217835400411,8.77378165182656))
#1235=CARTESIAN_POINT('',(-88.1356912447108,173.554884047701,10.4507502176756))
#1236=CARTESIAN_POINT('',(-80.1280606077479,177.298263714453,12.1277187831118))
#1237=CARTESIAN_POINT('',(-117.937952989159,153.262805895556,-40.5396797699399))
#1238=CARTESIAN_POINT('',(-111.110673588067,158.862598274069,-38.8627112038651))
#1239=CARTESIAN_POINT('',(-103.870532294592,163.959125674388,-37.1857426386546))
#1240=CARTESIAN_POINT('',(-88.7207841605132,173.035528268003,-33.8318055077822))
#1241=CARTESIAN_POINT('',(-80.8113011751534,177.015340374339,-32.1548369419332))
#1242=CARTESIAN_POINT('',(-72.652576222707,180.393766756423,-30.477868376497))
#1243=EDGE_LOOP('',(#2286,#2287,#2288,#2289))
#1244=AXIS2_PLACEMENT_3D('',#2290,#2291,#2292)
#1245=CARTESIAN_POINT('',(-19.6809442785781,193.385153559333,91.5000000000005))
#1246=VECTOR('',#2293,1.0)
#1247=CARTESIAN_POINT('',(-75.1846957744716,179.322521591494,219.000000000003))
#1248=VECTOR('',#2294,1.0)
#1249=CARTESIAN_POINT('',(-119.681055187716,151.814838737163,91.4999999999997))
#1250=VECTOR('',#2295,1.0)
#1251=CARTESIAN_POINT('',(-70.5678927941457,181.241779488059,-31.0000000000031))
#1252=VECTOR('',#2296,0.999999999999999)
#1253=FILL_AREA_STYLE('',(#2297))
#1254=EDGE_LOOP('',(#2298,#2299,#2300,#2301,#2302,#2303,#2304))
#1255=AXIS2_PLACEMENT_3D('',#2305,#2306,#2307)
#1256=EDGE_LOOP('',(#2308,#2309,#2310,#2311))
#1257=AXIS2_PLACEMENT_3D('',#2312,#2313,#2314)
#1258=EDGE_LOOP('',(#2315,#2316,#2317,#2318,#2319,#2320,#2321))
#1259=AXIS2_PLACEMENT_3D('',#2322,#2323,#2324)
#1260=EDGE_LOOP('',(#2325,#2326,#2327,#2328,#2329))
#1261=AXIS2_PLACEMENT_3D('',#2330,#2331,#2332)
#1262=EDGE_LOOP('',(#2333,#2334,#2335,#2336,#2337,#2338))
#1263=AXIS2_PLACEMENT_3D('',#2339,#2340,#2341)
#1264=EDGE_LOOP('',(#2342,#2343,#2344,#2345,#2346,#2347,#2348))
#1265=AXIS2_PLACEMENT_3D('',#2349,#2350,#2351)
#1266=CARTESIAN_POINT('',(-89.9235486046547,176.500593723184,91.5000000000001))
#1267=VECTOR('',#2352,1.0)
#1268=CARTESIAN_POINT('',(-135.863081895711,142.327661656825,218.999999999999))
#1269=VECTOR('',#2353,1.0)
#1270=CARTESIAN_POINT('',(-166.500593723184,99.9235486046549,91.5000000000001))
#1271=VECTOR('',#2354,1.0)
#1272=CARTESIAN_POINT('',(-135.863081895712,142.327661656825,-30.9999999999989))
#1273=VECTOR('',#2355,1.0)
#1274=FILL_AREA_STYLE('',(#2356))
#1275=EDGE_LOOP('',(#2357,#2358,#2359,#2360,#2361,#2362,#2363))
#1276=CARTESIAN_POINT('',(-170.400253906986,82.6351169946255,218.47050570014))
#1277=CARTESIAN_POINT('',(-167.032696554075,90.8291684820896,220.165141032885))
#1278=CARTESIAN_POINT('',(-163.059096191859,98.7742172463529,221.859776369651))
#1279=CARTESIAN_POINT('',(-153.986060489456,113.993618308965,225.249047040269))
#1280=CARTESIAN_POINT('',(-148.886705505356,121.267854454523,226.943682374471))
#1281=CARTESIAN_POINT('',(-143.279885263162,128.127571459923,228.63831770978))
#1282=CARTESIAN_POINT('',(-167.301101635159,90.1760811635871,175.849192482884))
#1283=CARTESIAN_POINT('',(-163.561602639821,98.2178058690427,177.544940243957))
#1284=CARTESIAN_POINT('',(-159.230155031003,105.983787483982,179.238463164729))
#1285=CARTESIAN_POINT('',(-149.465114457915,120.790423684652,182.627733835347))
#1286=CARTESIAN_POINT('',(-144.038389101468,127.835577689864,184.32236916955))
#1287=CARTESIAN_POINT('',(-138.119941656807,134.440548830625,186.017004504859))
#1288=CARTESIAN_POINT('',(-163.68879478982,97.5062210395938,133.227879292269))
#1289=CARTESIAN_POINT('',(-159.588614050808,105.36988045747,134.922514627578))
#1290=CARTESIAN_POINT('',(-154.907492054948,112.931660115246,136.617149963063))
#1291=CARTESIAN_POINT('',(-144.484750814874,127.280863661262,140.006420631117))
#1292=CARTESIAN_POINT('',(-138.742586170979,134.070198971572,141.701055966601))
#1293=CARTESIAN_POINT('',(-132.530386392538,140.40246427611,143.39569130191))
#1294=CARTESIAN_POINT('',(-159.596563452337,104.558038161291,90.6065660873476))
#1295=CARTESIAN_POINT('',(-155.149920391158,112.220579131983,92.3012014226565))
#1296=CARTESIAN_POINT('',(-150.13653656736,119.554306146878,93.9958367581408))
#1297=CARTESIAN_POINT('',(-139.085139911114,133.404712761629,97.3851074261952))
#1298=CARTESIAN_POINT('',(-133.047222438823,139.921288171061,99.0797427616795))
#1299=CARTESIAN_POINT('',(-126.562658202975,145.958408666698,100.774378096988))
#1300=EDGE_LOOP('',(#2364,#2365,#2366,#2367,#2368,#2369,#2370))
#1301=CARTESIAN_POINT('',(-159.596563452333,104.558038161288,97.3934339126508))
#1302=CARTESIAN_POINT('',(-155.14992039107,112.220579132938,95.6987985773421))
#1303=CARTESIAN_POINT('',(-150.136536567635,119.554306143683,94.0041632431399))
#1304=CARTESIAN_POINT('',(-139.085139910831,133.404712764819,90.6148925725224))
#1305=CARTESIAN_POINT('',(-133.047222439042,139.921288168504,88.9202572383202))
#1306=CARTESIAN_POINT('',(-126.562658202971,145.958408666694,87.2256219030115))
#1307=CARTESIAN_POINT('',(-163.68879478901,97.5062210488069,54.7721207077286))
#1308=CARTESIAN_POINT('',(-159.58755425194,105.369229545805,53.0774853724199))
#1309=CARTESIAN_POINT('',(-154.906238608136,112.933225606441,51.3828500382176))
#1310=CARTESIAN_POINT('',(-144.486004236566,127.279298174059,47.9935793676002))
#1311=CARTESIAN_POINT('',(-138.741235944034,134.07287265838,46.298944033398))
#1312=CARTESIAN_POINT('',(-132.53038641818,140.402464265967,44.6043086980892))
#1313=CARTESIAN_POINT('',(-167.301101622333,90.1760811686578,12.1508075078635))
#1314=CARTESIAN_POINT('',(-163.562710831637,98.2179026912116,10.4561721731956))
#1315=CARTESIAN_POINT('',(-159.225673774138,105.983954310489,8.76153683771161))
#1316=CARTESIAN_POINT('',(-149.469595665627,120.790256853853,5.37226616837593))
#1317=CARTESIAN_POINT('',(-144.039545704134,127.835120418354,3.67790893997386))
#1318=CARTESIAN_POINT('',(-138.119941643444,134.440548841839,1.98299549822409))
#1319=CARTESIAN_POINT('',(-170.400253906981,82.6351169946272,-30.4705057001421))
#1320=CARTESIAN_POINT('',(-167.0326965516,90.8291684809105,-32.1651410348099))
#1321=CARTESIAN_POINT('',(-163.059096197157,98.7742172445662,-33.8597763702939))
#1322=CARTESIAN_POINT('',(-153.986060484148,113.993618310755,-37.2490470396296))
#1323=CARTESIAN_POINT('',(-148.886705505129,121.267854457078,-38.9436823751136))
#1324=CARTESIAN_POINT('',(-143.279885263157,128.127571459924,-40.6383177097815))
#1325=EDGE_LOOP('',(#2371,#2372,#2373,#2374,#2375,#2376,#2377))
#1326=CARTESIAN_POINT('',(-183.039973608966,31.9073752226632,228.539679769938))
#1327=CARTESIAN_POINT('',(-182.172009211482,40.6946419483133,226.862711204502))
#1328=CARTESIAN_POINT('',(-180.656245288841,49.417984038725,225.185742638653))
#1329=CARTESIAN_POINT('',(-176.361741477779,66.5484595007692,221.831805507781))
#1330=CARTESIAN_POINT('',(-173.583044548846,74.9554606834131,220.154836941932))
#1331=CARTESIAN_POINT('',(-170.202863013646,83.1134586276352,218.477868376496))
#1332=CARTESIAN_POINT('',(-183.835248893685,23.8559858594929,185.934092604166))
#1333=CARTESIAN_POINT('',(-183.362012919673,32.682186328288,184.25712403873))
#1334=CARTESIAN_POINT('',(-182.239503963049,41.4739113501074,182.580155472881))
#1335=CARTESIAN_POINT('',(-178.713344197484,58.7966236672325,179.226218342009))
#1336=CARTESIAN_POINT('',(-176.31528240574,67.3291467480029,177.54924977616))
#1337=CARTESIAN_POINT('',(-173.299977522533,75.6386417372279,175.872281210724))
#1338=CARTESIAN_POINT('',(-184.086820902589,15.7510466900313,143.328505455215))
#1339=CARTESIAN_POINT('',(-184.009903358506,24.5885787961213,141.651536889779))
#1340=CARTESIAN_POINT('',(-183.283234757199,33.4227634527292,139.97456832393))
#1341=CARTESIAN_POINT('',(-180.544498447557,50.8864508130161,136.620631193058))
#1342=CARTESIAN_POINT('',(-178.528683317862,59.5176290826387,134.943662627209))
#1343=CARTESIAN_POINT('',(-175.892279366976,67.954827196021,133.266694061773))
#1344=CARTESIAN_POINT('',(-183.792437621629,7.6660508826931,100.722918295606))
#1345=CARTESIAN_POINT('',(-184.113724873238,16.4899959516294,99.0459497301704))
#1346=CARTESIAN_POINT('',(-183.784516985125,25.3376877545403,97.3689811643214))
#1347=CARTESIAN_POINT('',(-181.832114172437,42.8895346288731,94.0150440334494))
#1348=CARTESIAN_POINT('',(-180.208944055597,51.5935529389741,92.3380754676004))
#1349=CARTESIAN_POINT('',(-177.9562902814,60.131698039218,90.6611069021644))
#1350=EDGE_LOOP('',(#2378,#2379,#2380,#2381))
#1351=AXIS2_PLACEMENT_3D('',#2382,#2383,#2384)
#1352=EDGE_LOOP('',(#2385,#2386,#2387,#2388,#2389,#2390,#2391))
#1353=CARTESIAN_POINT('',(-183.792437621625,7.66605088269337,87.2770817043891))
#1354=CARTESIAN_POINT('',(-184.113724873122,16.4899959529021,88.9540502698253))
#1355=CARTESIAN_POINT('',(-183.784516985176,25.3376877539036,90.6310188356744))
#1356=CARTESIAN_POINT('',(-181.832114172378,42.8895346295089,93.9849559665469))
#1357=CARTESIAN_POINT('',(-180.208944060683,51.5935529394177,95.661924532396))
#1358=CARTESIAN_POINT('',(-177.956290281396,60.1316980392168,97.3388930978322))
#1359=CARTESIAN_POINT('',(-184.086820902584,15.7510466900323,44.6714945447803))
#1360=CARTESIAN_POINT('',(-184.00990335839,24.5885787973948,46.3484631102165))
#1361=CARTESIAN_POINT('',(-183.283234757249,33.4227634520934,48.0254316760656))
#1362=CARTESIAN_POINT('',(-180.544498447495,50.8864508136526,51.3793688069381))
#1363=CARTESIAN_POINT('',(-178.527579664121,59.5175326668041,53.0563373727872))
#1364=CARTESIAN_POINT('',(-175.892279378847,67.954827201698,54.7333059382235))
#1365=CARTESIAN_POINT('',(-183.835248893682,23.8559858594944,2.06590738966712))
#1366=CARTESIAN_POINT('',(-183.36201291967,32.6821863282895,3.74287595574201))
#1367=CARTESIAN_POINT('',(-182.238400282208,41.4738149319067,5.41984452095247))
#1368=CARTESIAN_POINT('',(-178.714447852957,58.7967200924996,8.77378165182496))
#1369=CARTESIAN_POINT('',(-176.315258300516,67.3294226626099,10.4507502176741))
#1370=CARTESIAN_POINT('',(-173.299977522798,75.6386417341593,12.1277187831103))
#1371=CARTESIAN_POINT('',(-183.039973608962,31.9073752226655,-40.5396797699416))
#1372=CARTESIAN_POINT('',(-182.172009211478,40.6946419483156,-38.8627112038668))
#1373=CARTESIAN_POINT('',(-180.656245291382,49.4179840389495,-37.1857426386563))
#1374=CARTESIAN_POINT('',(-176.36174147523,66.548459500549,-33.8318055077838))
#1375=CARTESIAN_POINT('',(-173.583044548841,74.955460683415,-32.1548369419347))
#1376=CARTESIAN_POINT('',(-170.202863013642,83.1134586276371,-30.4778683764984))
#1377=EDGE_LOOP('',(#2392,#2393,#2394,#2395))
#1378=AXIS2_PLACEMENT_3D('',#2396,#2397,#2398)
#1379=CARTESIAN_POINT('',(-141.932560560787,129.756356491203,91.4999999999996))
#1380=VECTOR('',#2399,1.0)
#1381=CARTESIAN_POINT('',(-171.235857199038,80.5654950013737,219.000000000002))
#1382=VECTOR('',#2400,1.0)
#1383=CARTESIAN_POINT('',(-183.248665597229,29.6509484411293,91.4999999999979))
#1384=VECTOR('',#2401,1.0)
#1385=CARTESIAN_POINT('',(-169.328404777751,85.187187969672,-31.0000000000045))
#1386=VECTOR('',#2402,0.999999999999999)
#1387=FILL_AREA_STYLE('',(#2403))
#1388=EDGE_LOOP('',(#2404,#2405,#2406,#2407,#2408,#2409,#2410))
#1389=AXIS2_PLACEMENT_3D('',#2411,#2412,#2413)
#1390=EDGE_LOOP('',(#2414,#2415,#2416,#2417))
#1391=AXIS2_PLACEMENT_3D('',#2418,#2419,#2420)
#1392=EDGE_LOOP('',(#2421,#2422,#2423,#2424,#2425,#2426,#2427))
#1393=AXIS2_PLACEMENT_3D('',#2428,#2429,#2430)
#1394=EDGE_LOOP('',(#2431,#2432,#2433,#2434,#2435))
#1395=AXIS2_PLACEMENT_3D('',#2436,#2437,#2438)
#1396=EDGE_LOOP('',(#2439,#2440,#2441,#2442,#2443,#2444))
#1397=AXIS2_PLACEMENT_3D('',#2445,#2446,#2447)
#1398=EDGE_LOOP('',(#2448,#2449,#2450,#2451,#2452,#2453,#2454))
#1399=AXIS2_PLACEMENT_3D('',#2455,#2456,#2457)
#1400=CARTESIAN_POINT('',(-179.662395650467,68.1481478865403,91.5000000000002))
#1401=VECTOR('',#2458,1.0)
#1402=CARTESIAN_POINT('',(-187.982639167968,11.5000803747398,218.999999999999))
#1403=VECTOR('',#2459,1.0)
#1404=CARTESIAN_POINT('',(-179.662395650467,-40.1481478865398,91.5000000000003))
#1405=VECTOR('',#2460,1.0)
#1406=CARTESIAN_POINT('',(-187.982639167969,11.5000803747368,-30.9999999999988))
#1407=VECTOR('',#2461,1.0)
#1408=FILL_AREA_STYLE('',(#2462))
#1409=EDGE_LOOP('',(#2463,#2464,#2465,#2466,#2467,#2468,#2469))
#1410=CARTESIAN_POINT('',(-170.195104583228,-55.1303912743624,218.470505700138))
#1411=CARTESIAN_POINT('',(-173.607951315127,-46.9550992619071,220.165141032883))
#1412=CARTESIAN_POINT('',(-176.416189411347,-38.5273416419901,221.859776369649))
#1413=CARTESIAN_POINT('',(-180.762326037201,-21.3499948739024,225.249047040267))
#1414=CARTESIAN_POINT('',(-182.300199254743,-12.6005446784923,226.943682374469))
#1415=CARTESIAN_POINT('',(-183.186131052132,-3.78537165280332,228.638317709779))
#1416=CARTESIAN_POINT('',(-173.335939896446,-47.6066927864664,175.849192482882))
#1417=CARTESIAN_POINT('',(-176.378072870265,-39.2761096169594,177.544940243955))
#1418=CARTESIAN_POINT('',(-178.806655156209,-30.7219353779161,179.238463164727))
#1419=CARTESIAN_POINT('',(-182.371601612473,-13.3471361060677,182.627733835345))
#1420=CARTESIAN_POINT('',(-183.516003484881,-4.52818563529819,184.322369169548))
#1421=CARTESIAN_POINT('',(-184.001449045839,4.32720857009106,186.017004504857))
#1422=CARTESIAN_POINT('',(-175.96484484375,-39.8692145070301,133.227879292267))
#1423=CARTESIAN_POINT('',(-178.626026138426,-31.4095020030625,134.922514627576))
#1424=CARTESIAN_POINT('',(-180.662958705444,-22.7524632223761,136.617149963061))
#1425=CARTESIAN_POINT('',(-183.439386828048,-5.23605308095362,140.006420631115))
#1426=CARTESIAN_POINT('',(-184.179848307331,3.62505551510392,141.7010559666))
#1427=CARTESIAN_POINT('',(-184.26474745502,12.4953318416357,143.395691301909))
#1428=CARTESIAN_POINT('',(-178.057588021271,-31.989182271672,90.6065660873455))
#1429=CARTESIAN_POINT('',(-180.331571240691,-23.4266961281003,92.3012014226545))
#1430=CARTESIAN_POINT('',(-181.972301645796,-14.695970325998,93.9958367581388))
#1431=CARTESIAN_POINT('',(-183.951500568063,2.91226363069747,97.3851074261933))
#1432=CARTESIAN_POINT('',(-184.289962841284,11.789630681722,99.0797427616776))
#1433=CARTESIAN_POINT('',(-183.973572338382,20.6437988672345,100.774378096987))
#1434=EDGE_LOOP('',(#2470,#2471,#2472,#2473,#2474,#2475,#2476))
#1435=CARTESIAN_POINT('',(-178.057588021266,-31.9891822716707,97.3934339126488))
#1436=CARTESIAN_POINT('',(-180.331571241304,-23.4266961273626,95.6987985773401))
#1437=CARTESIAN_POINT('',(-181.972301643731,-14.6959703284518,94.0041632431379))
#1438=CARTESIAN_POINT('',(-183.951500570118,2.91226363315275,90.6148925725205))
#1439=CARTESIAN_POINT('',(-184.289962839631,11.7896306797585,88.9202572383183))
#1440=CARTESIAN_POINT('',(-183.973572338377,20.6437988672347,87.2256219030096))
#1441=CARTESIAN_POINT('',(-175.964844849691,-39.869214499942,54.7721207077266))
#1442=CARTESIAN_POINT('',(-178.624816483407,-31.4092128761479,53.0774853724178))
#1443=CARTESIAN_POINT('',(-180.663179354142,-22.7504699321955,51.3828500382156))
#1444=CARTESIAN_POINT('',(-183.439166164409,-5.23804635054815,47.9935793675982))
#1445=CARTESIAN_POINT('',(-184.180784134773,3.62790085180562,46.298944033396))
#1446=CARTESIAN_POINT('',(-184.264747465979,12.4953318163329,44.6043086980873))
#1447=CARTESIAN_POINT('',(-173.33593989096,-47.6066927738102,12.1508075078614))
#1448=CARTESIAN_POINT('',(-176.378924943824,-39.2768247632945,10.4561721731936))
#1449=CARTESIAN_POINT('',(-178.803604393244,-30.7186486866437,8.76153683770957))
#1450=CARTESIAN_POINT('',(-182.374652337643,-13.350422765617,5.37226616837393))
#1451=CARTESIAN_POINT('',(-183.516497986682,-4.52932681667122,3.67790893997188))
#1452=CARTESIAN_POINT('',(-184.001449044317,4.32720858747058,1.98299549822214))
#1453=CARTESIAN_POINT('',(-170.195104583223,-55.1303912743569,-30.4705057001441))
#1454=CARTESIAN_POINT('',(-173.607951312541,-46.9550992609898,-32.165141034812))
#1455=CARTESIAN_POINT('',(-176.416189413828,-38.527341646999,-33.859776370296))
#1456=CARTESIAN_POINT('',(-180.762326034711,-21.3499948688826,-37.2490470396317))
#1457=CARTESIAN_POINT('',(-182.300199256386,-12.6005446765234,-38.9436823751156))
#1458=CARTESIAN_POINT('',(-183.186131052128,-3.78537165279791,-40.6383177097835))
#1459=EDGE_LOOP('',(#2477,#2478,#2479,#2480,#2481,#2482,#2483))
#1460=CARTESIAN_POINT('',(-143.26280589556,-99.9379529891644,228.539679769936))
#1461=CARTESIAN_POINT('',(-148.862598274073,-93.1106735880726,226.8627112045))
#1462=CARTESIAN_POINT('',(-153.959125672435,-85.8705322929551,225.185742638651))
#1463=CARTESIAN_POINT('',(-163.035528269964,-70.7207841621609,221.831805507779))
#1464=CARTESIAN_POINT('',(-167.015340374343,-62.8113011751588,220.15483694193))
#1465=CARTESIAN_POINT('',(-170.393766756427,-54.6525762227123,218.477868376494))
#1466=CARTESIAN_POINT('',(-138.131958425624,-106.19348955257,185.934092604164))
#1467=CARTESIAN_POINT('',(-144.038396262895,-99.6177949826475,184.257124038728))
#1468=CARTESIAN_POINT('',(-149.46135094898,-92.6073729062207,182.580155472879))
#1469=CARTESIAN_POINT('',(-159.216986815184,-77.8649940764594,179.226218342007))
#1470=CARTESIAN_POINT('',(-163.554705991581,-70.1359033907689,177.549249776158))
#1471=CARTESIAN_POINT('',(-167.298263716437,-62.1280606053919,175.872281210722))
#1472=CARTESIAN_POINT('',(-132.578789251245,-112.102435273854,143.328505455214))
#1473=CARTESIAN_POINT('',(-138.773479215402,-105.79896747567,141.651536889777))
#1474=CARTESIAN_POINT('',(-144.506358796684,-99.0384233030688,139.974568323929))
#1475=CARTESIAN_POINT('',(-154.918471537235,-84.7531525296582,136.620631193056))
#1476=CARTESIAN_POINT('',(-159.596239673489,-77.2245912977527,134.943662627207))
#1477=CARTESIAN_POINT('',(-163.698020562058,-69.394372185947,133.266694061771))
#1478=CARTESIAN_POINT('',(-126.653673475776,-117.611230220852,100.722918295605))
#1479=CARTESIAN_POINT('',(-133.12032926516,-111.598943220111,99.0459497301685))
#1480=CARTESIAN_POINT('',(-139.143807006742,-105.109895218319,97.3689811643195))
#1481=CARTESIAN_POINT('',(-150.174279685472,-91.3183080026717,94.0150440334474))
#1482=CARTESIAN_POINT('',(-155.181195459479,-84.0158830353902,92.3380754675984))
#1483=CARTESIAN_POINT('',(-159.625708999216,-76.3856359768531,90.6611069021624))
#1484=EDGE_LOOP('',(#2484,#2485,#2486,#2487))
#1485=AXIS2_PLACEMENT_3D('',#2488,#2489,#2490)
#1486=EDGE_LOOP('',(#2491,#2492,#2493,#2494,#2495,#2496,#2497))
#1487=CARTESIAN_POINT('',(-126.653673475773,-117.611230220849,87.2770817043873))
#1488=CARTESIAN_POINT('',(-133.120329265978,-111.598943219129,88.9540502698234))
#1489=CARTESIAN_POINT('',(-139.143807006328,-105.109895218805,90.6310188356725))
#1490=CARTESIAN_POINT('',(-150.174279685879,-91.3183080021797,93.9849559665449))
#1491=CARTESIAN_POINT('',(-155.181195463389,-84.0158830386726,95.661924532394))
#1492=CARTESIAN_POINT('',(-159.625708999212,-76.3856359768508,97.3388930978303))
#1493=CARTESIAN_POINT('',(-132.578789251241,-112.102435273848,44.6714945447784))
#1494=CARTESIAN_POINT('',(-138.773479216219,-105.798967474687,46.3484631102146))
#1495=CARTESIAN_POINT('',(-144.506358796269,-99.0384233035534,48.0254316760637))
#1496=CARTESIAN_POINT('',(-154.918471537641,-84.7531525291645,51.3793688069361))
#1497=CARTESIAN_POINT('',(-159.595391096154,-77.2238790729985,53.0563373727852))
#1498=CARTESIAN_POINT('',(-163.698020574465,-69.3943721903266,54.7333059382215))
#1499=CARTESIAN_POINT('',(-138.131958425621,-106.193489552566,2.0659073896652))
#1500=CARTESIAN_POINT('',(-144.038396262892,-99.6177949826436,3.74287595574006))
#1501=CARTESIAN_POINT('',(-149.460502350808,-92.6066606639764,5.41984452095049))
#1502=CARTESIAN_POINT('',(-159.217835400412,-77.8657062957674,8.77378165182294))
#1503=CARTESIAN_POINT('',(-163.554884047702,-70.1356912447114,10.4507502176721))
#1504=CARTESIAN_POINT('',(-167.298263714453,-62.1280606077485,12.1277187831083))
#1505=CARTESIAN_POINT('',(-143.262805895556,-99.9379529891587,-40.5396797699436))
#1506=CARTESIAN_POINT('',(-148.862598274069,-93.110673588067,-38.8627112038687))
#1507=CARTESIAN_POINT('',(-153.959125674388,-85.870532294592,-37.1857426386583))
#1508=CARTESIAN_POINT('',(-163.035528268003,-70.7207841605131,-33.8318055077858))
#1509=CARTESIAN_POINT('',(-167.015340374339,-62.8113011751534,-32.1548369419367))
#1510=CARTESIAN_POINT('',(-170.393766756423,-54.652576222707,-30.4778683765004))
#1511=EDGE_LOOP('',(#2498,#2499,#2500,#2501))
#1512=AXIS2_PLACEMENT_3D('',#2502,#2503,#2504)
#1513=CARTESIAN_POINT('',(-183.385153559335,-1.68094427857988,91.4999999999976))
#1514=VECTOR('',#2505,1.0)
#1515=CARTESIAN_POINT('',(-169.322521591498,-57.1846957744751,219.0))
#1516=VECTOR('',#2506,1.0)
#1517=CARTESIAN_POINT('',(-141.814838737165,-101.681055187717,91.499999999996))
#1518=VECTOR('',#2507,1.0)
#1519=CARTESIAN_POINT('',(-171.241779488059,-52.5678927941457,-31.0000000000066))
#1520=VECTOR('',#2508,0.999999999999999)
#1521=FILL_AREA_STYLE('',(#2509))
#1522=EDGE_LOOP('',(#2510,#2511,#2512,#2513,#2514,#2515,#2516))
#1523=AXIS2_PLACEMENT_3D('',#2517,#2518,#2519)
#1524=EDGE_LOOP('',(#2520,#2521,#2522,#2523))
#1525=AXIS2_PLACEMENT_3D('',#2524,#2525,#2526)
#1526=EDGE_LOOP('',(#2527,#2528,#2529,#2530,#2531,#2532,#2533))
#1527=AXIS2_PLACEMENT_3D('',#2534,#2535,#2536)
#1528=EDGE_LOOP('',(#2537,#2538,#2539,#2540,#2541))
#1529=AXIS2_PLACEMENT_3D('',#2542,#2543,#2544)
#1530=EDGE_LOOP('',(#2545,#2546,#2547,#2548,#2549,#2550))
#1531=AXIS2_PLACEMENT_3D('',#2551,#2552,#2553)
#1532=EDGE_LOOP('',(#2554,#2555,#2556,#2557,#2558,#2559,#2560))
#1533=AXIS2_PLACEMENT_3D('',#2561,#2562,#2563)
#1534=CARTESIAN_POINT('',(-166.500593723184,-71.9235486046545,91.5000000000004))
#1535=VECTOR('',#2564,1.0)
#1536=CARTESIAN_POINT('',(-132.327661656825,-117.863081895711,218.999999999999))
#1537=VECTOR('',#2565,1.0)
#1538=CARTESIAN_POINT('',(-89.9235486046548,-148.500593723183,91.5000000000005))
#1539=VECTOR('',#2566,1.0)
#1540=CARTESIAN_POINT('',(-132.327661656824,-117.863081895713,-30.9999999999985))
#1541=VECTOR('',#2567,1.0)
#1542=FILL_AREA_STYLE('',(#2568))
#1543=EDGE_LOOP('',(#2569,#2570,#2571,#2572,#2573,#2574,#2575))
#1544=CARTESIAN_POINT('',(-72.6351169946291,-152.40025390699,218.470505700136))
#1545=CARTESIAN_POINT('',(-80.8291684820932,-149.032696554079,220.165141032881))
#1546=CARTESIAN_POINT('',(-88.7742172463566,-145.059096191863,221.859776369647))
#1547=CARTESIAN_POINT('',(-103.993618308969,-135.98606048946,225.249047040265))
#1548=CARTESIAN_POINT('',(-111.267854454526,-130.88670550536,226.943682374468))
#1549=CARTESIAN_POINT('',(-118.127571459927,-125.279885263166,228.638317709777))
#1550=CARTESIAN_POINT('',(-80.17608116359,-149.301101635162,175.849192482881))
#1551=CARTESIAN_POINT('',(-88.2178058690456,-145.561602639824,177.544940243954))
#1552=CARTESIAN_POINT('',(-95.9837874839848,-141.230155031006,179.238463164725))
#1553=CARTESIAN_POINT('',(-110.790423684655,-131.465114457918,182.627733835343))
#1554=CARTESIAN_POINT('',(-117.835577689867,-126.038389101471,184.322369169546))
#1555=CARTESIAN_POINT('',(-124.440548830628,-120.11994165681,186.017004504855))
#1556=CARTESIAN_POINT('',(-87.506221039596,-145.688794789823,133.227879292266))
#1557=CARTESIAN_POINT('',(-95.3698804574722,-141.588614050811,134.922514627575))
#1558=CARTESIAN_POINT('',(-102.931660115249,-136.907492054951,136.617149963059))
#1559=CARTESIAN_POINT('',(-117.280863661264,-126.484750814877,140.006420631113))
#1560=CARTESIAN_POINT('',(-124.070198971575,-120.742586170982,141.701055966598))
#1561=CARTESIAN_POINT('',(-130.402464276112,-114.530386392541,143.395691301907))
#1562=CARTESIAN_POINT('',(-94.5580381612925,-141.596563452339,90.6065660873439))
#1563=CARTESIAN_POINT('',(-102.220579131984,-137.14992039116,92.3012014226529))
#1564=CARTESIAN_POINT('',(-109.55430614688,-132.136536567362,93.9958367581371))
#1565=CARTESIAN_POINT('',(-123.404712761631,-121.085139911116,97.3851074261915))
#1566=CARTESIAN_POINT('',(-129.921288171063,-115.047222438825,99.0797427616757))
#1567=CARTESIAN_POINT('',(-135.9584086667,-108.562658202977,100.774378096985))
#1568=EDGE_LOOP('',(#2576,#2577,#2578,#2579,#2580,#2581,#2582))
#1569=CARTESIAN_POINT('',(-94.5580381612901,-141.596563452335,97.3934339126472))
#1570=CARTESIAN_POINT('',(-102.22057913294,-137.149920391072,95.6987985773384))
#1571=CARTESIAN_POINT('',(-109.554306143684,-132.136536567636,94.0041632431361))
#1572=CARTESIAN_POINT('',(-123.40471276482,-121.085139910833,90.6148925725186))
#1573=CARTESIAN_POINT('',(-129.921288168506,-115.047222439044,88.9202572383164))
#1574=CARTESIAN_POINT('',(-135.958408666696,-108.562658202973,87.2256219030077))
#1575=CARTESIAN_POINT('',(-87.506221048808,-145.688794789011,54.772120707725))
#1576=CARTESIAN_POINT('',(-95.3692295458065,-141.587554251942,53.0774853724162))
#1577=CARTESIAN_POINT('',(-102.933225606442,-136.906238608137,51.3828500382139))
#1578=CARTESIAN_POINT('',(-117.27929817406,-126.486004236567,47.9935793675964))
#1579=CARTESIAN_POINT('',(-124.072872658381,-120.741235944035,46.2989440333942))
#1580=CARTESIAN_POINT('',(-130.402464265968,-114.530386418181,44.6043086980855))
#1581=CARTESIAN_POINT('',(-80.1760811686583,-149.301101622333,12.1508075078599))
#1582=CARTESIAN_POINT('',(-88.217902691212,-145.562710831638,10.456172173192))
#1583=CARTESIAN_POINT('',(-95.983954310489,-141.225673774138,8.76153683770794))
#1584=CARTESIAN_POINT('',(-110.790256853854,-131.469595665627,5.37226616837218))
#1585=CARTESIAN_POINT('',(-117.835120418354,-126.039545704134,3.67790893997008))
#1586=CARTESIAN_POINT('',(-124.440548841839,-120.119941643444,1.9829954982203))
#1587=CARTESIAN_POINT('',(-72.635116994627,-152.400253906981,-30.4705057001456))
#1588=CARTESIAN_POINT('',(-80.8291684809103,-149.032696551601,-32.1651410348135))
#1589=CARTESIAN_POINT('',(-88.7742172445659,-145.059096197157,-33.8597763702976))
#1590=CARTESIAN_POINT('',(-103.993618310755,-135.986060484148,-37.2490470396334))
#1591=CARTESIAN_POINT('',(-111.267854457078,-130.886705505129,-38.9436823751174))
#1592=CARTESIAN_POINT('',(-118.127571459924,-125.279885263157,-40.6383177097853))
#1593=EDGE_LOOP('',(#2583,#2584,#2585,#2586,#2587,#2588,#2589))
#1594=CARTESIAN_POINT('',(-21.9073752226669,-165.03997360897,228.539679769935))
#1595=CARTESIAN_POINT('',(-30.694641948317,-164.172009211485,226.862711204499))
#1596=CARTESIAN_POINT('',(-39.4179840387286,-162.656245288845,225.18574263865))
#1597=CARTESIAN_POINT('',(-56.5484595007728,-158.361741477783,221.831805507777))
#1598=CARTESIAN_POINT('',(-64.9554606834166,-155.583044548849,220.154836941928))
#1599=CARTESIAN_POINT('',(-73.1134586276387,-152.20286301365,218.477868376492))
#1600=CARTESIAN_POINT('',(-13.8559858594959,-165.835248893688,185.934092604163))
#1601=CARTESIAN_POINT('',(-22.682186328291,-165.362012919676,184.257124038727))
#1602=CARTESIAN_POINT('',(-31.4739113501103,-164.239503963053,182.580155472878))
#1603=CARTESIAN_POINT('',(-48.7966236672354,-160.713344197487,179.226218342006))
#1604=CARTESIAN_POINT('',(-57.3291467480058,-158.315282405743,177.549249776157))
#1605=CARTESIAN_POINT('',(-65.6386417372308,-155.299977522536,175.872281210721))
#1606=CARTESIAN_POINT('',(-5.75104669003365,-166.086820902592,143.328505455213))
#1607=CARTESIAN_POINT('',(-14.5885787961236,-166.009903358509,141.651536889777))
#1608=CARTESIAN_POINT('',(-23.4227634527315,-165.283234757201,139.974568323928))
#1609=CARTESIAN_POINT('',(-40.8864508130183,-162.544498447559,136.620631193055))
#1610=CARTESIAN_POINT('',(-49.5176290826409,-160.528683317865,134.943662627206))
#1611=CARTESIAN_POINT('',(-57.9548271960233,-157.892279366978,133.26669406177))
#1612=CARTESIAN_POINT('',(2.33394911730518,-165.792437621631,100.722918295604))
#1613=CARTESIAN_POINT('',(-6.48999595163109,-166.11372487324,99.0459497301677))
#1614=CARTESIAN_POINT('',(-15.3376877545419,-165.784516985126,97.3689811643187))
#1615=CARTESIAN_POINT('',(-32.8895346288747,-163.832114172439,94.0150440334463))
#1616=CARTESIAN_POINT('',(-41.5935529389757,-162.208944055599,92.3380754675973))
#1617=CARTESIAN_POINT('',(-50.1316980392195,-159.956290281402,90.6611069021611))
#1618=EDGE_LOOP('',(#2590,#2591,#2592,#2593))
#1619=AXIS2_PLACEMENT_3D('',#2594,#2595,#2596)
#1620=EDGE_LOOP('',(#2597,#2598,#2599,#2600,#2601,#2602,#2603))
#1621=CARTESIAN_POINT('',(2.33394911730511,-165.792437621627,87.2770817043866))
#1622=CARTESIAN_POINT('',(-6.48999595290367,-166.113724873124,88.9540502698226))
#1623=CARTESIAN_POINT('',(-15.3376877539052,-165.784516985178,90.6310188356716))
#1624=CARTESIAN_POINT('',(-32.8895346295106,-163.83211417238,93.9849559665438))
#1625=CARTESIAN_POINT('',(-41.5935529394194,-162.208944060685,95.6619245323929))
#1626=CARTESIAN_POINT('',(-50.1316980392185,-159.956290281398,97.338893097829))
#1627=CARTESIAN_POINT('',(-5.75104669003319,-166.086820902585,44.6714945447776))
#1628=CARTESIAN_POINT('',(-14.5885787973957,-166.009903358391,46.3484631102137))
#1629=CARTESIAN_POINT('',(-23.4227634520943,-165.28323475725,48.0254316760627))
#1630=CARTESIAN_POINT('',(-40.8864508136536,-162.544498447497,51.379368806935))
#1631=CARTESIAN_POINT('',(-49.5175326668051,-160.527579664122,53.056337372784))
#1632=CARTESIAN_POINT('',(-57.954827201699,-157.892279378848,54.7333059382202))
#1633=CARTESIAN_POINT('',(-13.8559858594946,-165.835248893683,2.06590738966432))
#1634=CARTESIAN_POINT('',(-22.6821863282898,-165.36201291967,3.74287595573909))
#1635=CARTESIAN_POINT('',(-31.473814931907,-164.238400282209,5.41984452094943))
#1636=CARTESIAN_POINT('',(-48.7967200924999,-160.714447852958,8.77378165182171))
#1637=CARTESIAN_POINT('',(-57.3294226626102,-158.315258300516,10.4507502176708))
#1638=CARTESIAN_POINT('',(-65.6386417341597,-155.299977522799,12.1277187831069))
#1639=CARTESIAN_POINT('',(-21.9073752226651,-165.039973608962,-40.5396797699446))
#1640=CARTESIAN_POINT('',(-30.6946419483152,-164.172009211478,-38.8627112038698))
#1641=CARTESIAN_POINT('',(-39.4179840389491,-162.656245291382,-37.1857426386594))
#1642=CARTESIAN_POINT('',(-56.5484595005487,-158.36174147523,-33.8318055077871))
#1643=CARTESIAN_POINT('',(-64.9554606834147,-155.583044548841,-32.1548369419381))
#1644=CARTESIAN_POINT('',(-73.1134586276369,-152.202863013642,-30.4778683765019))
#1645=EDGE_LOOP('',(#2604,#2605,#2606,#2607))
#1646=AXIS2_PLACEMENT_3D('',#2608,#2609,#2610)
#1647=CARTESIAN_POINT('',(-119.756356491205,-123.932560560789,91.4999999999958))
#1648=VECTOR('',#2611,1.0)
#1649=CARTESIAN_POINT('',(-70.5654950013774,-153.235857199041,218.999999999998))
#1650=VECTOR('',#2612,1.0)
#1651=CARTESIAN_POINT('',(-19.6509484411311,-165.248665597231,91.4999999999951))
#1652=VECTOR('',#2613,1.0)
#1653=CARTESIAN_POINT('',(-75.1871879696719,-151.328404777751,-31.000000000008))
#1654=VECTOR('',#2614,0.999999999999999)
#1655=FILL_AREA_STYLE('',(#2615))
#1656=EDGE_LOOP('',(#2616,#2617,#2618,#2619,#2620,#2621,#2622))
#1657=AXIS2_PLACEMENT_3D('',#2623,#2624,#2625)
#1658=EDGE_LOOP('',(#2626,#2627,#2628,#2629))
#1659=AXIS2_PLACEMENT_3D('',#2630,#2631,#2632)
#1660=EDGE_LOOP('',(#2633,#2634,#2635,#2636,#2637,#2638,#2639))
#1661=AXIS2_PLACEMENT_3D('',#2640,#2641,#2642)
#1662=EDGE_LOOP('',(#2643,#2644,#2645,#2646,#2647))
#1663=AXIS2_PLACEMENT_3D('',#2648,#2649,#2650)
#1664=EDGE_LOOP('',(#2651,#2652,#2653,#2654,#2655,#2656))
#1665=AXIS2_PLACEMENT_3D('',#2657,#2658,#2659)
#1666=EDGE_LOOP('',(#2660,#2661,#2662,#2663,#2664,#2665,#2666))
#1667=AXIS2_PLACEMENT_3D('',#2667,#2668,#2669)
#1668=CARTESIAN_POINT('',(-58.1481478865402,-161.662395650466,91.5000000000006))
#1669=VECTOR('',#2670,1.0)
#1670=CARTESIAN_POINT('',(-1.50008037473962,-169.982639167968,219.0))
#1671=VECTOR('',#2671,1.0)
#1672=CARTESIAN_POINT('',(50.1481478865399,-161.662395650466,91.5000000000006))
#1673=VECTOR('',#2672,1.0)
#1674=CARTESIAN_POINT('',(-1.50008037473683,-169.982639167969,-30.9999999999984))
#1675=VECTOR('',#2673,1.0)
#1676=FILL_AREA_STYLE('',(#2674))
#1677=EDGE_LOOP('',(#2675,#2676,#2677,#2678,#2679,#2680,#2681))
#1678=CARTESIAN_POINT('',(65.1303912743588,-152.195104583231,218.470505700136))
#1679=CARTESIAN_POINT('',(56.9550992619034,-155.607951315131,220.165141032881))
#1680=CARTESIAN_POINT('',(48.5273416419864,-158.416189411351,221.859776369647))
#1681=CARTESIAN_POINT('',(31.3499948738986,-162.762326037205,225.249047040265))
#1682=CARTESIAN_POINT('',(22.6005446784886,-164.300199254747,226.943682374467))
#1683=CARTESIAN_POINT('',(13.7853716527995,-165.186131052136,228.638317709776))
#1684=CARTESIAN_POINT('',(57.6066927864634,-155.335939896449,175.849192482881))
#1685=CARTESIAN_POINT('',(49.2761096169564,-158.378072870268,177.544940243954))
#1686=CARTESIAN_POINT('',(40.721935377913,-160.806655156212,179.238463164725))
#1687=CARTESIAN_POINT('',(23.3471361060646,-164.371601612476,182.627733835343))
#1688=CARTESIAN_POINT('',(14.528185635295,-165.516003484884,184.322369169545))
#1689=CARTESIAN_POINT('',(5.67279142990579,-166.001449045842,186.017004504854))
#1690=CARTESIAN_POINT('',(49.8692145070277,-157.964844843753,133.227879292266))
#1691=CARTESIAN_POINT('',(41.4095020030601,-160.626026138428,134.922514627574))
#1692=CARTESIAN_POINT('',(32.7524632223736,-162.662958705447,136.617149963059))
#1693=CARTESIAN_POINT('',(15.2360530809511,-165.439386828051,140.006420631113))
#1694=CARTESIAN_POINT('',(6.37494448489359,-166.179848307333,141.701055966597))
#1695=CARTESIAN_POINT('',(-2.49533184163825,-166.264747455023,143.395691301906))
#1696=CARTESIAN_POINT('',(41.9891822716702,-160.057588021272,90.6065660873436))
#1697=CARTESIAN_POINT('',(33.4266961280985,-162.331571240693,92.3012014226525))
#1698=CARTESIAN_POINT('',(24.6959703259962,-163.972301645797,93.9958367581366))
#1699=CARTESIAN_POINT('',(7.0877363693007,-165.951500568065,97.3851074261908))
#1700=CARTESIAN_POINT('',(-1.78963068172381,-166.289962841286,99.079742761675))
#1701=CARTESIAN_POINT('',(-10.6437988672364,-165.973572338384,100.774378096984))
#1702=EDGE_LOOP('',(#2682,#2683,#2684,#2685,#2686,#2687,#2688))
#1703=CARTESIAN_POINT('',(41.9891822716689,-160.057588021268,97.3934339126469))
#1704=CARTESIAN_POINT('',(33.4266961273608,-162.331571241306,95.698798577338))
#1705=CARTESIAN_POINT('',(24.6959703284501,-163.972301643732,94.0041632431357))
#1706=CARTESIAN_POINT('',(7.0877363668455,-165.95150057012,90.614892572518))
#1707=CARTESIAN_POINT('',(-1.7896306797602,-166.289962839633,88.9202572383156))
#1708=CARTESIAN_POINT('',(-10.6437988672364,-165.973572338379,87.2256219030068))
#1709=CARTESIAN_POINT('',(49.8692144999408,-157.964844849692,54.7721207077248))
#1710=CARTESIAN_POINT('',(41.4092128761467,-160.624816483408,53.0774853724159))
#1711=CARTESIAN_POINT('',(32.7504699321943,-162.663179354143,51.3828500382135))
#1712=CARTESIAN_POINT('',(15.238046350547,-165.43916616441,47.9935793675958))
#1713=CARTESIAN_POINT('',(6.3720991481933,-166.180784134774,46.2989440333935))
#1714=CARTESIAN_POINT('',(-2.49533181633397,-166.26474746598,44.6043086980847))
#1715=CARTESIAN_POINT('',(57.6066927738097,-155.335939890961,12.1508075078598))
#1716=CARTESIAN_POINT('',(49.2768247632939,-158.378924943824,10.4561721731918))
#1717=CARTESIAN_POINT('',(40.7186486866432,-160.803604393245,8.76153683770764))
#1718=CARTESIAN_POINT('',(23.3504227656166,-164.374652337644,5.37226616837168))
#1719=CARTESIAN_POINT('',(14.5293268166708,-165.516497986682,3.67790893996948))
#1720=CARTESIAN_POINT('',(5.67279141252899,-166.001449044318,1.9829954982196))
#1721=CARTESIAN_POINT('',(65.1303912743569,-152.195104583223,-30.4705057001456))
#1722=CARTESIAN_POINT('',(56.9550992609899,-155.607951312541,-32.1651410348136))
#1723=CARTESIAN_POINT('',(48.5273416469991,-158.416189413827,-33.8597763702978))
#1724=CARTESIAN_POINT('',(31.3499948688827,-162.762326034711,-37.2490470396338))
#1725=CARTESIAN_POINT('',(22.6005446765236,-164.300199256386,-38.9436823751179))
#1726=CARTESIAN_POINT('',(13.7853716527981,-165.186131052127,-40.6383177097859))
#1727=EDGE_LOOP('',(#2689,#2690,#2691,#2692,#2693,#2694,#2695))
#1728=CARTESIAN_POINT('',(109.937952989161,-125.262805895564,228.539679769936))
#1729=CARTESIAN_POINT('',(103.110673588069,-130.862598274076,226.862711204499))
#1730=CARTESIAN_POINT('',(95.8705322929514,-135.959125672439,225.18574263865))
#1731=CARTESIAN_POINT('',(80.7207841621572,-145.035528269967,221.831805507778))
#1732=CARTESIAN_POINT('',(72.8113011751551,-149.015340374347,220.154836941929))
#1733=CARTESIAN_POINT('',(64.6525762227086,-152.393766756431,218.477868376492))
#1734=CARTESIAN_POINT('',(116.193489552567,-120.131958425627,185.934092604164))
#1735=CARTESIAN_POINT('',(109.617794982644,-126.038396262898,184.257124038728))
#1736=CARTESIAN_POINT('',(102.607372906218,-131.461350948983,182.580155472878))
#1737=CARTESIAN_POINT('',(87.8649940764563,-141.216986815188,179.226218342006))
#1738=CARTESIAN_POINT('',(80.1359033907659,-145.554705991584,177.549249776157))
#1739=CARTESIAN_POINT('',(72.1280606053889,-149.29826371644,175.872281210721))
#1740=CARTESIAN_POINT('',(122.102435273851,-114.578789251248,143.328505455214))
#1741=CARTESIAN_POINT('',(115.798967475668,-120.773479215405,141.651536889777))
#1742=CARTESIAN_POINT('',(109.038423303066,-126.506358796686,139.974568323928))
#1743=CARTESIAN_POINT('',(94.7531525296558,-136.918471537237,136.620631193056))
#1744=CARTESIAN_POINT('',(87.2245912977503,-141.596239673492,134.943662627206))
#1745=CARTESIAN_POINT('',(79.3943721859446,-145.69802056206,133.26669406177))
#1746=CARTESIAN_POINT('',(127.61123022085,-108.653673475778,100.722918295605))
#1747=CARTESIAN_POINT('',(121.598943220109,-115.120329265162,99.0459497301685))
#1748=CARTESIAN_POINT('',(115.109895218317,-121.143807006744,97.3689811643193))
#1749=CARTESIAN_POINT('',(101.31830800267,-132.174279685474,94.0150440334468))
#1750=CARTESIAN_POINT('',(94.0158830353884,-137.181195459481,92.3380754675976))
#1751=CARTESIAN_POINT('',(86.3856359768513,-141.625708999218,90.6611069021614))
#1752=EDGE_LOOP('',(#2696,#2697,#2698,#2699))
#1753=AXIS2_PLACEMENT_3D('',#2700,#2701,#2702)
#1754=EDGE_LOOP('',(#2703,#2704,#2705,#2706,#2707,#2708,#2709))
#1755=CARTESIAN_POINT('',(127.611230220847,-108.653673475775,87.2770817043874))
#1756=CARTESIAN_POINT('',(121.598943219128,-115.12032926598,88.9540502698234))
#1757=CARTESIAN_POINT('',(115.109895218804,-121.14380700633,90.6310188356723))
#1758=CARTESIAN_POINT('',(101.318308002178,-132.174279685881,93.9849559665443))
#1759=CARTESIAN_POINT('',(94.0158830386708,-137.181195463391,95.6619245323932))
#1760=CARTESIAN_POINT('',(86.385635976849,-141.625708999214,97.3388930978293))
#1761=CARTESIAN_POINT('',(122.102435273847,-114.578789251242,44.6714945447784))
#1762=CARTESIAN_POINT('',(115.798967474686,-120.77347921622,46.3484631102144))
#1763=CARTESIAN_POINT('',(109.038423303552,-126.50635879627,48.0254316760633))
#1764=CARTESIAN_POINT('',(94.7531525291634,-136.918471537642,51.3793688069353))
#1765=CARTESIAN_POINT('',(87.2238790729973,-141.595391096155,53.0563373727843))
#1766=CARTESIAN_POINT('',(79.3943721903254,-145.698020574466,54.7333059382203))
#1767=CARTESIAN_POINT('',(116.193489552566,-120.131958425621,2.06590738966499))
#1768=CARTESIAN_POINT('',(109.617794982643,-126.038396262892,3.74287595573966))
#1769=CARTESIAN_POINT('',(102.606660663976,-131.460502350808,5.41984452094991))
#1770=CARTESIAN_POINT('',(87.8657062957669,-141.217835400412,8.77378165182199))
#1771=CARTESIAN_POINT('',(80.1356912447108,-145.554884047702,10.4507502176709))
#1772=CARTESIAN_POINT('',(72.128060607748,-149.298263714454,12.127718783107))
#1773=CARTESIAN_POINT('',(109.937952989159,-125.262805895556,-40.539679769944))
#1774=CARTESIAN_POINT('',(103.110673588067,-130.862598274068,-38.8627112038693))
#1775=CARTESIAN_POINT('',(95.8705322945921,-135.959125674388,-37.185742638659))
#1776=CARTESIAN_POINT('',(80.7207841605133,-145.035528268003,-33.8318055077869))
#1777=CARTESIAN_POINT('',(72.8113011751535,-149.015340374339,-32.154836941938))
#1778=CARTESIAN_POINT('',(64.652576222707,-152.393766756423,-30.4778683765019))
#1779=EDGE_LOOP('',(#2710,#2711,#2712,#2713))
#1780=AXIS2_PLACEMENT_3D('',#2714,#2715,#2716)
#1781=CARTESIAN_POINT('',(11.6809442785781,-165.385153559337,91.4999999999952))
#1782=VECTOR('',#2717,1.0)
#1783=CARTESIAN_POINT('',(67.1846957744714,-151.322521591502,218.999999999998))
#1784=VECTOR('',#2718,1.0)
#1785=CARTESIAN_POINT('',(111.681055187715,-123.814838737167,91.4999999999957))
#1786=VECTOR('',#2719,1.0)
#1787=CARTESIAN_POINT('',(62.5678927941457,-153.241779488059,-31.0000000000081))
#1788=VECTOR('',#2720,0.999999999999999)
#1789=FILL_AREA_STYLE('',(#2721))
#1790=EDGE_LOOP('',(#2722,#2723,#2724,#2725,#2726,#2727,#2728))
#1791=AXIS2_PLACEMENT_3D('',#2729,#2730,#2731)
#1792=EDGE_LOOP('',(#2732,#2733,#2734,#2735))
#1793=AXIS2_PLACEMENT_3D('',#2736,#2737,#2738)
#1794=EDGE_LOOP('',(#2739,#2740,#2741,#2742,#2743,#2744,#2745))
#1795=AXIS2_PLACEMENT_3D('',#2746,#2747,#2748)
#1796=EDGE_LOOP('',(#2749,#2750,#2751,#2752,#2753))
#1797=AXIS2_PLACEMENT_3D('',#2754,#2755,#2756)
#1798=EDGE_LOOP('',(#2757,#2758,#2759,#2760,#2761,#2762))
#1799=AXIS2_PLACEMENT_3D('',#2763,#2764,#2765)
#1800=EDGE_LOOP('',(#2766,#2767,#2768,#2769,#2770,#2771,#2772))
#1801=AXIS2_PLACEMENT_3D('',#2773,#2774,#2775)
#1802=CARTESIAN_POINT('',(81.9235486046546,-148.500593723184,91.5000000000006))
#1803=VECTOR('',#2776,1.0)
#1804=CARTESIAN_POINT('',(127.863081895711,-114.327661656825,219.0))
#1805=VECTOR('',#2777,1.0)
#1806=CARTESIAN_POINT('',(158.500593723184,-71.9235486046546,91.5000000000005))
#1807=VECTOR('',#2778,1.0)
#1808=CARTESIAN_POINT('',(127.863081895713,-114.327661656824,-30.9999999999984))
#1809=VECTOR('',#2779,1.0)
#1810=FILL_AREA_STYLE('',(#2780))
#1811=EDGE_LOOP('',(#2781,#2782,#2783,#2784,#2785,#2786,#2787))
#1812=CARTESIAN_POINT('',(162.400253906986,-54.635116994633,218.470505700138))
#1813=CARTESIAN_POINT('',(159.032696554075,-62.8291684820971,220.165141032883))
#1814=CARTESIAN_POINT('',(155.059096191859,-70.7742172463605,221.859776369649))
#1815=CARTESIAN_POINT('',(145.986060489456,-85.9936183089729,225.249047040266))
#1816=CARTESIAN_POINT('',(140.886705505356,-93.2678544545303,226.943682374468))
#1817=CARTESIAN_POINT('',(135.279885263162,-100.127571459931,228.638317709777))
#1818=CARTESIAN_POINT('',(159.301101635159,-62.1760811635932,175.849192482882))
#1819=CARTESIAN_POINT('',(155.561602639821,-70.2178058690489,177.544940243955))
#1820=CARTESIAN_POINT('',(151.230155031003,-77.9837874839881,179.238463164726))
#1821=CARTESIAN_POINT('',(141.465114457915,-92.7904236846585,182.627733835344))
#1822=CARTESIAN_POINT('',(136.038389101468,-99.8355776898702,184.322369169546))
#1823=CARTESIAN_POINT('',(130.119941656807,-106.440548830631,186.017004504855))
#1824=CARTESIAN_POINT('',(155.68879478982,-69.5062210395986,133.227879292267))
#1825=CARTESIAN_POINT('',(151.588614050808,-77.3698804574749,134.922514627576))
#1826=CARTESIAN_POINT('',(146.907492054948,-84.9316601152514,136.61714996306))
#1827=CARTESIAN_POINT('',(136.484750814874,-99.2808636612667,140.006420631114))
#1828=CARTESIAN_POINT('',(130.742586170979,-106.070198971577,141.701055966598))
#1829=CARTESIAN_POINT('',(124.530386392538,-112.402464276115,143.395691301907))
#1830=CARTESIAN_POINT('',(151.596563452337,-76.5580381612945,90.6065660873448))
#1831=CARTESIAN_POINT('',(147.149920391158,-84.2205791319863,92.3012014226536))
#1832=CARTESIAN_POINT('',(142.13653656736,-91.5543061468818,93.9958367581377))
#1833=CARTESIAN_POINT('',(131.085139911114,-105.404712761633,97.3851074261917))
#1834=CARTESIAN_POINT('',(125.047222438823,-111.921288171065,99.0797427616758))
#1835=CARTESIAN_POINT('',(118.562658202975,-117.958408666702,100.774378096985))
#1836=EDGE_LOOP('',(#2788,#2789,#2790,#2791,#2792,#2793,#2794))
#1837=CARTESIAN_POINT('',(151.596563452333,-76.5580381612922,97.3934339126481))
#1838=CARTESIAN_POINT('',(147.14992039107,-84.2205791329416,95.6987985773391))
#1839=CARTESIAN_POINT('',(142.136536567635,-91.5543061436865,94.0041632431367))
#1840=CARTESIAN_POINT('',(131.085139910831,-105.404712764822,90.6148925725188))
#1841=CARTESIAN_POINT('',(125.047222439042,-111.921288168507,88.9202572383164))
#1842=CARTESIAN_POINT('',(118.562658202972,-117.958408666698,87.2256219030075))
#1843=CARTESIAN_POINT('',(155.68879478901,-69.5062210488094,54.7721207077261))
#1844=CARTESIAN_POINT('',(151.58755425194,-77.3692295458079,53.0774853724171))
#1845=CARTESIAN_POINT('',(146.906238608136,-84.9332256064432,51.3828500382147))
#1846=CARTESIAN_POINT('',(136.486004236566,-99.2792981740616,47.9935793675968))
#1847=CARTESIAN_POINT('',(130.741235944034,-106.072872658382,46.2989440333944))
#1848=CARTESIAN_POINT('',(124.53038641818,-112.402464265969,44.6043086980854))
#1849=CARTESIAN_POINT('',(159.301101622333,-62.1760811686591,12.1508075078612))
#1850=CARTESIAN_POINT('',(155.562710831637,-70.2179026912127,10.4561721731931))
#1851=CARTESIAN_POINT('',(151.225673774138,-77.9839543104897,8.76153683770884))
#1852=CARTESIAN_POINT('',(141.469595665627,-92.7902568538544,5.37226616837272))
#1853=CARTESIAN_POINT('',(136.039545704134,-99.8351204183549,3.67790893997043))
#1854=CARTESIAN_POINT('',(130.119941643444,-106.44054884184,1.98299549822046))
#1855=CARTESIAN_POINT('',(162.400253906981,-54.6351169946271,-30.4705057001442))
#1856=CARTESIAN_POINT('',(159.032696551601,-62.8291684809104,-32.1651410348123))
#1857=CARTESIAN_POINT('',(155.059096197157,-70.774217244566,-33.8597763702965))
#1858=CARTESIAN_POINT('',(145.986060484148,-85.993618310755,-37.2490470396327))
#1859=CARTESIAN_POINT('',(140.886705505129,-93.2678544570777,-38.9436823751169))
#1860=CARTESIAN_POINT('',(135.279885263157,-100.127571459924,-40.6383177097849))
#1861=EDGE_LOOP('',(#2795,#2796,#2797,#2798,#2799,#2800,#2801))
#1862=CARTESIAN_POINT('',(175.039973608966,-3.90737522267092,228.539679769937))
#1863=CARTESIAN_POINT('',(174.172009211482,-12.694641948321,226.862711204501))
#1864=CARTESIAN_POINT('',(172.656245288841,-21.4179840387326,225.185742638652))
#1865=CARTESIAN_POINT('',(168.361741477779,-38.5484595007767,221.831805507779))
#1866=CARTESIAN_POINT('',(165.583044548846,-46.9554606834206,220.15483694193))
#1867=CARTESIAN_POINT('',(162.202863013646,-55.1134586276426,218.477868376494))
#1868=CARTESIAN_POINT('',(175.835248893685,4.14401414050072,185.934092604166))
#1869=CARTESIAN_POINT('',(175.362012919673,-4.68218632829437,184.257124038729))
#1870=CARTESIAN_POINT('',(174.239503963049,-13.4739113501137,182.58015547288))
#1871=CARTESIAN_POINT('',(170.713344197484,-30.7966236672387,179.226218342008))
#1872=CARTESIAN_POINT('',(168.31528240574,-39.3291467480091,177.549249776158))
#1873=CARTESIAN_POINT('',(165.299977522533,-47.638641737234,175.872281210722))
#1874=CARTESIAN_POINT('',(176.086820902589,12.2489533099636,143.328505455215))
#1875=CARTESIAN_POINT('',(176.009903358506,3.41142120387364,141.651536889779))
#1876=CARTESIAN_POINT('',(175.283234757199,-5.42276345273425,139.97456832393))
#1877=CARTESIAN_POINT('',(172.544498447557,-22.886450813021,136.620631193057))
#1878=CARTESIAN_POINT('',(170.528683317862,-31.5176290826436,134.943662627208))
#1879=CARTESIAN_POINT('',(167.892279366976,-39.9548271960259,133.266694061772))
#1880=CARTESIAN_POINT('',(175.792437621629,20.3339491173031,100.722918295607))
#1881=CARTESIAN_POINT('',(176.113724873238,11.5100040483668,99.0459497301703))
#1882=CARTESIAN_POINT('',(175.784516985125,2.66231224545599,97.3689811643211))
#1883=CARTESIAN_POINT('',(173.832114172438,-14.8895346288768,94.0150440334485))
#1884=CARTESIAN_POINT('',(172.208944055597,-23.5935529389777,92.3380754675993))
#1885=CARTESIAN_POINT('',(169.9562902814,-32.1316980392215,90.661106902163))
#1886=EDGE_LOOP('',(#2802,#2803,#2804,#2805))
#1887=AXIS2_PLACEMENT_3D('',#2806,#2807,#2808)
#1888=EDGE_LOOP('',(#2809,#2810,#2811,#2812,#2813,#2814,#2815))
#1889=CARTESIAN_POINT('',(175.792437621625,20.3339491173032,87.2770817043893))
#1890=CARTESIAN_POINT('',(176.113724873122,11.5100040470944,88.9540502698252))
#1891=CARTESIAN_POINT('',(175.784516985176,2.6623122460928,90.6310188356741))
#1892=CARTESIAN_POINT('',(173.832114172378,-14.8895346295126,93.984955966546))
#1893=CARTESIAN_POINT('',(172.208944060683,-23.5935529394214,95.6619245323949))
#1894=CARTESIAN_POINT('',(169.956290281396,-32.1316980392206,97.3388930978309))
#1895=CARTESIAN_POINT('',(176.086820902584,12.2489533099655,44.6714945447803))
#1896=CARTESIAN_POINT('',(176.00990335839,3.41142120260303,46.3484631102162))
#1897=CARTESIAN_POINT('',(175.283234757249,-5.42276345209562,48.0254316760651))
#1898=CARTESIAN_POINT('',(172.544498447496,-22.886450813655,51.379368806937))
#1899=CARTESIAN_POINT('',(170.527579664121,-31.5175326668065,53.0563373727859))
#1900=CARTESIAN_POINT('',(167.892279378847,-39.9548272017005,54.7333059382219))
#1901=CARTESIAN_POINT('',(175.835248893682,4.14401414050472,2.06590738966682))
#1902=CARTESIAN_POINT('',(175.36201291967,-4.68218632829045,3.74287595574145))
#1903=CARTESIAN_POINT('',(174.238400282208,-13.4738149319077,5.41984452095164))
#1904=CARTESIAN_POINT('',(170.714447852957,-30.7967200925007,8.77378165182361))
#1905=CARTESIAN_POINT('',(168.315258300516,-39.329422662611,10.4507502176725))
#1906=CARTESIAN_POINT('',(165.299977522798,-47.6386417341605,12.1277187831085))
#1907=CARTESIAN_POINT('',(175.039973608962,-3.9073752226651,-40.5396797699422))
#1908=CARTESIAN_POINT('',(174.172009211478,-12.6946419483153,-38.8627112038676))
#1909=CARTESIAN_POINT('',(172.656245291382,-21.4179840389492,-37.1857426386574))
#1910=CARTESIAN_POINT('',(168.36174147523,-38.5484595005488,-33.8318055077854))
#1911=CARTESIAN_POINT('',(165.583044548841,-46.9554606834149,-32.1548369419365))
#1912=CARTESIAN_POINT('',(162.202863013642,-55.113458627637,-30.4778683765005))
#1913=EDGE_LOOP('',(#2816,#2817,#2818,#2819))
#1914=AXIS2_PLACEMENT_3D('',#2820,#2821,#2822)
#1915=CARTESIAN_POINT('',(133.932560560787,-101.756356491207,91.4999999999961))
#1916=VECTOR('',#2823,1.0)
#1917=CARTESIAN_POINT('',(163.235857199038,-52.5654950013812,219.0))
#1918=VECTOR('',#2824,1.0)
#1919=CARTESIAN_POINT('',(175.248665597229,-1.65094844113298,91.4999999999975))
#1920=VECTOR('',#2825,1.0)
#1921=CARTESIAN_POINT('',(161.328404777751,-57.1871879696719,-31.0000000000067))
#1922=VECTOR('',#2826,0.999999999999999)
#1923=FILL_AREA_STYLE('',(#2827))
#1924=EDGE_LOOP('',(#2828,#2829,#2830,#2831,#2832,#2833,#2834))
#1925=AXIS2_PLACEMENT_3D('',#2835,#2836,#2837)
#1926=EDGE_LOOP('',(#2838,#2839,#2840,#2841))
#1927=AXIS2_PLACEMENT_3D('',#2842,#2843,#2844)
#1928=EDGE_LOOP('',(#2845,#2846,#2847,#2848,#2849,#2850,#2851))
#1929=AXIS2_PLACEMENT_3D('',#2852,#2853,#2854)
#1930=EDGE_LOOP('',(#2855,#2856,#2857,#2858,#2859))
#1931=AXIS2_PLACEMENT_3D('',#2860,#2861,#2862)
#1932=EDGE_LOOP('',(#2863,#2864,#2865,#2866,#2867,#2868))
#1933=AXIS2_PLACEMENT_3D('',#2869,#2870,#2871)
#1934=EDGE_LOOP('',(#2872,#2873,#2874,#2875,#2876,#2877,#2878))
#1935=AXIS2_PLACEMENT_3D('',#2879,#2880,#2881)
#1936=CARTESIAN_POINT('',(171.662395650467,-40.1481478865401,91.5000000000005))
#1937=VECTOR('',#2882,1.0)
#1938=CARTESIAN_POINT('',(179.982639167968,16.4999196252607,218.999999999999))
#1939=VECTOR('',#2883,1.0)
#1940=CARTESIAN_POINT('',(171.662395650467,68.1481478865401,91.5000000000003))
#1941=VECTOR('',#2884,1.0)
#1942=CARTESIAN_POINT('',(179.982639167969,16.4999196252632,-30.9999999999985))
#1943=VECTOR('',#2885,1.0)
#1944=FILL_AREA_STYLE('',(#2886))
#1945=EDGE_LOOP('',(#2887,#2888,#2889,#2890,#2891,#2892,#2893))
#1946=CARTESIAN_POINT('',(162.195104583228,83.1303912743549,218.47050570014))
#1947=CARTESIAN_POINT('',(165.607951315127,74.9550992618996,220.165141032885))
#1948=CARTESIAN_POINT('',(168.416189411347,66.5273416419825,221.85977636965))
#1949=CARTESIAN_POINT('',(172.762326037201,49.3499948738947,225.249047040268))
#1950=CARTESIAN_POINT('',(174.300199254743,40.6005446784846,226.94368237447))
#1951=CARTESIAN_POINT('',(175.186131052132,31.7853716527955,228.638317709779))
#1952=CARTESIAN_POINT('',(165.335939896446,75.6066927864602,175.849192482884))
#1953=CARTESIAN_POINT('',(168.378072870265,67.2761096169532,177.544940243957))
#1954=CARTESIAN_POINT('',(170.806655156209,58.7219353779098,179.238463164728))
#1955=CARTESIAN_POINT('',(174.371601612473,41.3471361060613,182.627733835346))
#1956=CARTESIAN_POINT('',(175.516003484881,32.5281856352917,184.322369169548))
#1957=CARTESIAN_POINT('',(176.001449045839,23.6727914299025,186.017004504857))
#1958=CARTESIAN_POINT('',(167.96484484375,67.8692145070252,133.227879292269))
#1959=CARTESIAN_POINT('',(170.626026138426,59.4095020030575,134.922514627578))
#1960=CARTESIAN_POINT('',(172.662958705444,50.7524632223711,136.617149963062))
#1961=CARTESIAN_POINT('',(175.439386828048,33.2360530809485,140.006420631116))
#1962=CARTESIAN_POINT('',(176.179848307331,24.3749444848909,141.7010559666))
#1963=CARTESIAN_POINT('',(176.26474745502,15.5046681583591,143.395691301908))
#1964=CARTESIAN_POINT('',(170.057588021271,59.9891822716684,90.6065660873469))
#1965=CARTESIAN_POINT('',(172.331571240691,51.4266961280966,92.3012014226556))
#1966=CARTESIAN_POINT('',(173.972301645796,42.6959703259943,93.9958367581396))
#1967=CARTESIAN_POINT('',(175.951500568063,25.0877363692987,97.3851074261936))
#1968=CARTESIAN_POINT('',(176.289962841284,16.2103693182742,99.0797427616776))
#1969=CARTESIAN_POINT('',(175.973572338382,7.3562011327616,100.774378096986))
#1970=EDGE_LOOP('',(#2894,#2895,#2896,#2897,#2898,#2899,#2900))
#1971=CARTESIAN_POINT('',(170.057588021266,59.9891822716669,97.3934339126501))
#1972=CARTESIAN_POINT('',(172.331571241304,51.4266961273589,95.6987985773411))
#1973=CARTESIAN_POINT('',(173.972301643731,42.6959703284482,94.0041632431387))
#1974=CARTESIAN_POINT('',(175.951500570118,25.0877363668437,90.6148925725207))
#1975=CARTESIAN_POINT('',(176.289962839631,16.210369320238,88.9202572383183))
#1976=CARTESIAN_POINT('',(175.973572338377,7.3562011327618,87.2256219030093))
#1977=CARTESIAN_POINT('',(167.964844849691,67.8692144999395,54.7721207077281))
#1978=CARTESIAN_POINT('',(170.624816483407,59.4092128761454,53.0774853724191))
#1979=CARTESIAN_POINT('',(172.663179354142,50.7504699321931,51.3828500382167))
#1980=CARTESIAN_POINT('',(175.439166164409,33.2380463505458,47.9935793675987))
#1981=CARTESIAN_POINT('',(176.180784134773,24.3720991481921,46.2989440333963))
#1982=CARTESIAN_POINT('',(176.264747465979,15.5046681836649,44.6043086980873))
#1983=CARTESIAN_POINT('',(165.33593989096,75.606692773809,12.1508075078632))
#1984=CARTESIAN_POINT('',(168.378924943824,67.2768247632933,10.4561721731951))
#1985=CARTESIAN_POINT('',(170.803604393244,58.7186486866426,8.76153683771087))
#1986=CARTESIAN_POINT('',(174.374652337643,41.350422765616,5.3722661683747))
#1987=CARTESIAN_POINT('',(175.516497986682,32.5293268166702,3.67790893997238))
#1988=CARTESIAN_POINT('',(176.001449044317,23.6727914125285,1.98299549822237))
#1989=CARTESIAN_POINT('',(162.195104583223,83.1303912743569,-30.4705057001421))
#1990=CARTESIAN_POINT('',(165.607951312541,74.9550992609899,-32.1651410348102))
#1991=CARTESIAN_POINT('',(168.416189413827,66.5273416469991,-33.8597763702945))
#1992=CARTESIAN_POINT('',(172.762326034711,49.3499948688828,-37.2490470396306))
#1993=CARTESIAN_POINT('',(174.300199256386,40.6005446765238,-38.9436823751149))
#1994=CARTESIAN_POINT('',(175.186131052128,31.7853716527983,-40.638317709783))
#1995=EDGE_LOOP('',(#2901,#2902,#2903,#2904,#2905,#2906,#2907))
#1996=CARTESIAN_POINT('',(135.26280589556,127.937952989157,228.539679769939))
#1997=CARTESIAN_POINT('',(140.862598274073,121.110673588065,226.862711204503))
#1998=CARTESIAN_POINT('',(145.959125672436,113.870532292947,225.185742638654))
#1999=CARTESIAN_POINT('',(155.035528269964,98.7207841621534,221.831805507781))
#2000=CARTESIAN_POINT('',(159.015340374343,90.8113011751512,220.154836941932))
#2001=CARTESIAN_POINT('',(162.393766756427,82.6525762227048,218.477868376496))
#2002=CARTESIAN_POINT('',(130.131958425624,134.193489552564,185.934092604168))
#2003=CARTESIAN_POINT('',(136.038396262895,127.617794982641,184.257124038731))
#2004=CARTESIAN_POINT('',(141.46135094898,120.607372906214,182.580155472882))
#2005=CARTESIAN_POINT('',(151.216986815184,105.864994076453,179.22621834201))
#2006=CARTESIAN_POINT('',(155.554705991581,98.1359033907627,177.549249776161))
#2007=CARTESIAN_POINT('',(159.298263716437,90.1280606053857,175.872281210724))
#2008=CARTESIAN_POINT('',(124.578789251245,140.102435273848,143.328505455217))
#2009=CARTESIAN_POINT('',(130.773479215402,133.798967475665,141.651536889781))
#2010=CARTESIAN_POINT('',(136.506358796684,127.038423303064,139.974568323932))
#2011=CARTESIAN_POINT('',(146.918471537235,112.753152529653,136.620631193059))
[truncated: 5,141 more rows]
