# Supplementary material for: Design of multi-row parallel-transmit coil arrays for enhanced SAR efficiency with deep brain electrodes at 3T: an electromagnetic simulation study
Source: MAGMA. 2024 Nov 14;38(1):107–20. doi: 10.1007/s10334-024-01212-4 (PMC11790791; doi:10.1007/s10334-024-01212-4)
Supplement: Supplementary file 6 — Supplementary file6 (STEP 297 KB) [file 10334_2024_1212_MOESM6_ESM.step]

ISO-10303-21
HEADER
FILE_DESCRIPTION(('STEP AP214'),'1')
FILE_NAME('Test.step','2024-10-07T10:34:30',('nka21'),(' '),'Spatial InterOp 3D',' ',' ')
FILE_SCHEMA(('AUTOMOTIVE_DESIGN { 1 0 10303 214 1 1 1 1 }'))
ENDSEC
DATA
#1=MECHANICAL_DESIGN_GEOMETRIC_PRESENTATION_REPRESENTATION(' ',(#28,#29,#30,#31,#32,#33,#34,#35,#36,#37,#38,#39,#40,#41,#42,#43,#44,#45,#46,#47,#48,#49,#50,#51,#52,#53,#54,#55,#56,#57,#58,#59,#60,#61,#62,#63,#64,#65,#66,#67,#68,#69,#70,#71,#72,#73,#74,#75,#76,#77,#78,#79,#80,#81,#82,#83,#84,#85,#86,#87,#88,#89,#90,#91,#92,#93,#94,#95,#96,#97,#98,#99,#100,#101,#102,#103,#104,#105,#106,#107,#108,#1…
#2=PRODUCT_DEFINITION_CONTEXT('',#118,'design')
#3=APPLICATION_PROTOCOL_DEFINITION('INTERNATIONAL STANDARD','automotive_design',1994,#118)
#4=PRODUCT_CATEGORY_RELATIONSHIP('NONE','NONE',#119,#120)
#5=SHAPE_DEFINITION_REPRESENTATION(#121,#122)
#6=SHAPE_DEFINITION_REPRESENTATION(#121,#123)
#7=SHAPE_DEFINITION_REPRESENTATION(#121,#124)
#8=SHAPE_DEFINITION_REPRESENTATION(#121,#125)
#9=SHAPE_DEFINITION_REPRESENTATION(#121,#126)
#10=SHAPE_DEFINITION_REPRESENTATION(#121,#127)
#11=SHAPE_DEFINITION_REPRESENTATION(#121,#128)
#12=SHAPE_DEFINITION_REPRESENTATION(#121,#129)
#13=SHAPE_DEFINITION_REPRESENTATION(#121,#130)
#14=SHAPE_DEFINITION_REPRESENTATION(#121,#131)
#15=SHAPE_DEFINITION_REPRESENTATION(#121,#132)
#16=SHAPE_DEFINITION_REPRESENTATION(#121,#133)
#17=SHAPE_DEFINITION_REPRESENTATION(#121,#134)
#18=SHAPE_DEFINITION_REPRESENTATION(#121,#135)
#19=SHAPE_DEFINITION_REPRESENTATION(#121,#136)
#20=SHAPE_DEFINITION_REPRESENTATION(#121,#137)
#21=SHAPE_DEFINITION_REPRESENTATION(#121,#138)
#22=SHAPE_DEFINITION_REPRESENTATION(#121,#139)
#23=SHAPE_DEFINITION_REPRESENTATION(#121,#140)
#24= (GEOMETRIC_REPRESENTATION_CONTEXT(3)GLOBAL_UNCERTAINTY_ASSIGNED_CONTEXT((#143))GLOBAL_UNIT_ASSIGNED_CONTEXT((#145,#146,#147))REPRESENTATION_CONTEXT('NONE','WORKSPACE'))
#28=STYLED_ITEM('',(#149),#150)
#29=STYLED_ITEM('',(#151),#152)
#30=STYLED_ITEM('',(#153),#154)
#31=STYLED_ITEM('',(#155),#156)
#32=STYLED_ITEM('',(#157),#158)
#33=STYLED_ITEM('',(#159),#160)
#34=STYLED_ITEM('',(#161),#162)
#35=STYLED_ITEM('',(#163),#164)
#36=STYLED_ITEM('',(#165),#166)
#37=STYLED_ITEM('',(#167),#168)
#38=STYLED_ITEM('',(#169),#170)
#39=STYLED_ITEM('',(#171),#172)
#40=STYLED_ITEM('',(#173),#174)
#41=STYLED_ITEM('',(#175),#176)
#42=STYLED_ITEM('',(#177),#178)
#43=STYLED_ITEM('',(#179),#180)
#44=STYLED_ITEM('',(#181),#182)
#45=STYLED_ITEM('',(#183),#184)
#46=STYLED_ITEM('',(#185),#186)
#47=STYLED_ITEM('',(#187),#188)
#48=STYLED_ITEM('',(#189),#190)
#49=STYLED_ITEM('',(#191),#192)
#50=STYLED_ITEM('',(#193),#194)
#51=STYLED_ITEM('',(#195),#196)
#52=STYLED_ITEM('',(#197),#198)
#53=STYLED_ITEM('',(#199),#200)
#54=STYLED_ITEM('',(#201),#202)
#55=STYLED_ITEM('',(#203),#204)
#56=STYLED_ITEM('',(#205),#206)
#57=STYLED_ITEM('',(#207),#208)
#58=STYLED_ITEM('',(#209),#210)
#59=STYLED_ITEM('',(#211),#212)
#60=STYLED_ITEM('',(#213),#214)
#61=STYLED_ITEM('',(#215),#216)
#62=STYLED_ITEM('',(#217),#218)
#63=STYLED_ITEM('',(#219),#220)
#64=STYLED_ITEM('',(#221),#222)
#65=STYLED_ITEM('',(#223),#224)
#66=STYLED_ITEM('',(#225),#226)
#67=STYLED_ITEM('',(#227),#228)
#68=STYLED_ITEM('',(#229),#230)
#69=STYLED_ITEM('',(#231),#232)
#70=STYLED_ITEM('',(#233),#234)
#71=STYLED_ITEM('',(#235),#236)
#72=STYLED_ITEM('',(#237),#238)
#73=STYLED_ITEM('',(#239),#240)
#74=STYLED_ITEM('',(#241),#242)
#75=STYLED_ITEM('',(#243),#244)
#76=STYLED_ITEM('',(#245),#246)
#77=STYLED_ITEM('',(#247),#248)
#78=STYLED_ITEM('',(#249),#250)
#79=STYLED_ITEM('',(#251),#252)
#80=STYLED_ITEM('',(#253),#254)
#81=STYLED_ITEM('',(#255),#256)
#82=STYLED_ITEM('',(#257),#258)
#83=STYLED_ITEM('',(#259),#260)
#84=STYLED_ITEM('',(#261),#262)
#85=STYLED_ITEM('',(#263),#264)
#86=STYLED_ITEM('',(#265),#266)
#87=STYLED_ITEM('',(#267),#268)
#88=STYLED_ITEM('',(#269),#270)
#89=STYLED_ITEM('',(#271),#272)
#90=STYLED_ITEM('',(#273),#274)
#91=STYLED_ITEM('',(#275),#276)
#92=STYLED_ITEM('',(#277),#278)
#93=STYLED_ITEM('',(#279),#280)
#94=STYLED_ITEM('',(#281),#282)
#95=STYLED_ITEM('',(#283),#284)
#96=STYLED_ITEM('',(#285),#286)
#97=STYLED_ITEM('',(#287),#288)
#98=STYLED_ITEM('',(#289),#290)
#99=STYLED_ITEM('',(#291),#292)
#100=STYLED_ITEM('',(#293),#294)
#101=STYLED_ITEM('',(#295),#296)
#102=STYLED_ITEM('',(#297),#298)
#103=STYLED_ITEM('',(#299),#300)
#104=STYLED_ITEM('',(#301),#302)
#105=STYLED_ITEM('',(#303),#304)
#106=STYLED_ITEM('',(#305),#306)
#107=STYLED_ITEM('',(#307),#308)
#108=STYLED_ITEM('',(#309),#310)
#109=STYLED_ITEM('',(#311),#312)
#110=STYLED_ITEM('',(#313),#314)
#111=STYLED_ITEM('',(#315),#316)
#112=STYLED_ITEM('',(#317),#318)
#113=STYLED_ITEM('',(#319),#320)
#114=STYLED_ITEM('',(#321),#322)
#115=STYLED_ITEM('',(#323),#324)
#116=STYLED_ITEM('',(#325),#326)
#117=STYLED_ITEM('',(#327),#328)
#118=APPLICATION_CONTEXT(' ')
#119=PRODUCT_CATEGORY('part','NONE')
#120=PRODUCT_RELATED_PRODUCT_CATEGORY('detail',' ',(#329))
#121=PRODUCT_DEFINITION_SHAPE('NONE','NONE',#330)
#122=MANIFOLD_SURFACE_SHAPE_REPRESENTATION('Ptx 18 - TripleRowShifted|P-Loop 1 - R 3|P-Loop',(#150,#331),#24)
#123=MANIFOLD_SURFACE_SHAPE_REPRESENTATION('Ptx 18 - TripleRowShifted|P-Loop 2 - R 3|P-Loop',(#160,#332),#24)
#124=MANIFOLD_SURFACE_SHAPE_REPRESENTATION('Ptx 18 - TripleRowShifted|P-Loop 3 - R 3|P-Loop',(#170,#333),#24)
#125=MANIFOLD_SURFACE_SHAPE_REPRESENTATION('Ptx 18 - TripleRowShifted|P-Loop 4 - R 3|P-Loop',(#180,#334),#24)
#126=MANIFOLD_SURFACE_SHAPE_REPRESENTATION('Ptx 18 - TripleRowShifted|P-Loop 5 - R 3|P-Loop',(#190,#335),#24)
#127=MANIFOLD_SURFACE_SHAPE_REPRESENTATION('Ptx 18 - TripleRowShifted|P-Loop 6 - R 3|P-Loop',(#200,#336),#24)
#128=MANIFOLD_SURFACE_SHAPE_REPRESENTATION('Ptx 18 - TripleRowShifted|P-Loop 1 - R 1|P-Loop',(#210,#337),#24)
#129=MANIFOLD_SURFACE_SHAPE_REPRESENTATION('Ptx 18 - TripleRowShifted|P-Loop 2 - R 1|P-Loop',(#220,#338),#24)
#130=MANIFOLD_SURFACE_SHAPE_REPRESENTATION('Ptx 18 - TripleRowShifted|P-Loop 3 - R 1|P-Loop',(#230,#339),#24)
#131=MANIFOLD_SURFACE_SHAPE_REPRESENTATION('Ptx 18 - TripleRowShifted|P-Loop 4 - R 1|P-Loop',(#240,#340),#24)
#132=MANIFOLD_SURFACE_SHAPE_REPRESENTATION('Ptx 18 - TripleRowShifted|P-Loop 5 - R 1|P-Loop',(#250,#341),#24)
#133=MANIFOLD_SURFACE_SHAPE_REPRESENTATION('Ptx 18 - TripleRowShifted|P-Loop 6 - R 1|P-Loop',(#260,#342),#24)
#134=MANIFOLD_SURFACE_SHAPE_REPRESENTATION('Ptx 18 - TripleRowShifted|P-Loop 1 - R 2|P-Loop',(#270,#343),#24)
#135=MANIFOLD_SURFACE_SHAPE_REPRESENTATION('Ptx 18 - TripleRowShifted|P-Loop 2 - R 2|P-Loop',(#280,#344),#24)
#136=MANIFOLD_SURFACE_SHAPE_REPRESENTATION('Ptx 18 - TripleRowShifted|P-Loop 3 - R 2|P-Loop',(#290,#345),#24)
#137=MANIFOLD_SURFACE_SHAPE_REPRESENTATION('Ptx 18 - TripleRowShifted|P-Loop 4 - R 2|P-Loop',(#300,#346),#24)
#138=MANIFOLD_SURFACE_SHAPE_REPRESENTATION('Ptx 18 - TripleRowShifted|P-Loop 5 - R 2|P-Loop',(#310,#347),#24)
#139=MANIFOLD_SURFACE_SHAPE_REPRESENTATION('Ptx 18 - TripleRowShifted|P-Loop 6 - R 2|P-Loop',(#320,#348),#24)
#140=GEOMETRICALLY_BOUNDED_SURFACE_SHAPE_REPRESENTATION('1',(#349,#350),#24)
#143=UNCERTAINTY_MEASURE_WITH_UNIT(LENGTH_MEASURE(1.0E-06),#145,'','')
#145= (CONVERSION_BASED_UNIT('MILLIMETRE',#353)LENGTH_UNIT()NAMED_UNIT(#356))
#146= (NAMED_UNIT(#358)PLANE_ANGLE_UNIT()SI_UNIT($,.RADIAN.))
#147= (NAMED_UNIT(#358)SOLID_ANGLE_UNIT()SI_UNIT($,.STERADIAN.))
#149=PRESENTATION_STYLE_ASSIGNMENT((#364))
#150=SHELL_BASED_SURFACE_MODEL('Ptx 18 - TripleRowShifted|P-Loop 1 - R 3|P-Loop',(#365))
#151=PRESENTATION_STYLE_ASSIGNMENT((#366))
#152=COMPOSITE_CURVE('Ptx 18 - TripleRowShifted|P-Loop 1 - R 3|Gap line (left)',(#367),.U.)
#153=PRESENTATION_STYLE_ASSIGNMENT((#368))
#154=COMPOSITE_CURVE('Ptx 18 - TripleRowShifted|P-Loop 1 - R 3|Gap line (right)',(#369),.U.)
#155=PRESENTATION_STYLE_ASSIGNMENT((#370))
#156=COMPOSITE_CURVE('Ptx 18 - TripleRowShifted|P-Loop 1 - R 3|Gap line (bottom)',(#371),.U.)
#157=PRESENTATION_STYLE_ASSIGNMENT((#372))
#158=COMPOSITE_CURVE('Ptx 18 - TripleRowShifted|P-Loop 1 - R 3|Gap line (top)',(#373),.U.)
#159=PRESENTATION_STYLE_ASSIGNMENT((#374))
#160=SHELL_BASED_SURFACE_MODEL('Ptx 18 - TripleRowShifted|P-Loop 2 - R 3|P-Loop',(#375))
#161=PRESENTATION_STYLE_ASSIGNMENT((#376))
#162=COMPOSITE_CURVE('Ptx 18 - TripleRowShifted|P-Loop 2 - R 3|Gap line (left)',(#377),.U.)
#163=PRESENTATION_STYLE_ASSIGNMENT((#378))
#164=COMPOSITE_CURVE('Ptx 18 - TripleRowShifted|P-Loop 2 - R 3|Gap line (right)',(#379),.U.)
#165=PRESENTATION_STYLE_ASSIGNMENT((#380))
#166=COMPOSITE_CURVE('Ptx 18 - TripleRowShifted|P-Loop 2 - R 3|Gap line (bottom)',(#381),.U.)
#167=PRESENTATION_STYLE_ASSIGNMENT((#382))
#168=COMPOSITE_CURVE('Ptx 18 - TripleRowShifted|P-Loop 2 - R 3|Gap line (top)',(#383),.U.)
#169=PRESENTATION_STYLE_ASSIGNMENT((#384))
#170=SHELL_BASED_SURFACE_MODEL('Ptx 18 - TripleRowShifted|P-Loop 3 - R 3|P-Loop',(#385))
#171=PRESENTATION_STYLE_ASSIGNMENT((#386))
#172=COMPOSITE_CURVE('Ptx 18 - TripleRowShifted|P-Loop 3 - R 3|Gap line (left)',(#387),.U.)
#173=PRESENTATION_STYLE_ASSIGNMENT((#388))
#174=COMPOSITE_CURVE('Ptx 18 - TripleRowShifted|P-Loop 3 - R 3|Gap line (right)',(#389),.U.)
#175=PRESENTATION_STYLE_ASSIGNMENT((#390))
#176=COMPOSITE_CURVE('Ptx 18 - TripleRowShifted|P-Loop 3 - R 3|Gap line (bottom)',(#391),.U.)
#177=PRESENTATION_STYLE_ASSIGNMENT((#392))
#178=COMPOSITE_CURVE('Ptx 18 - TripleRowShifted|P-Loop 3 - R 3|Gap line (top)',(#393),.U.)
#179=PRESENTATION_STYLE_ASSIGNMENT((#394))
#180=SHELL_BASED_SURFACE_MODEL('Ptx 18 - TripleRowShifted|P-Loop 4 - R 3|P-Loop',(#395))
#181=PRESENTATION_STYLE_ASSIGNMENT((#396))
#182=COMPOSITE_CURVE('Ptx 18 - TripleRowShifted|P-Loop 4 - R 3|Gap line (left)',(#397),.U.)
#183=PRESENTATION_STYLE_ASSIGNMENT((#398))
#184=COMPOSITE_CURVE('Ptx 18 - TripleRowShifted|P-Loop 4 - R 3|Gap line (right)',(#399),.U.)
#185=PRESENTATION_STYLE_ASSIGNMENT((#400))
#186=COMPOSITE_CURVE('Ptx 18 - TripleRowShifted|P-Loop 4 - R 3|Gap line (bottom)',(#401),.U.)
#187=PRESENTATION_STYLE_ASSIGNMENT((#402))
#188=COMPOSITE_CURVE('Ptx 18 - TripleRowShifted|P-Loop 4 - R 3|Gap line (top)',(#403),.U.)
#189=PRESENTATION_STYLE_ASSIGNMENT((#404))
#190=SHELL_BASED_SURFACE_MODEL('Ptx 18 - TripleRowShifted|P-Loop 5 - R 3|P-Loop',(#405))
#191=PRESENTATION_STYLE_ASSIGNMENT((#406))
#192=COMPOSITE_CURVE('Ptx 18 - TripleRowShifted|P-Loop 5 - R 3|Gap line (left)',(#407),.U.)
#193=PRESENTATION_STYLE_ASSIGNMENT((#408))
#194=COMPOSITE_CURVE('Ptx 18 - TripleRowShifted|P-Loop 5 - R 3|Gap line (right)',(#409),.U.)
#195=PRESENTATION_STYLE_ASSIGNMENT((#410))
#196=COMPOSITE_CURVE('Ptx 18 - TripleRowShifted|P-Loop 5 - R 3|Gap line (bottom)',(#411),.U.)
#197=PRESENTATION_STYLE_ASSIGNMENT((#412))
#198=COMPOSITE_CURVE('Ptx 18 - TripleRowShifted|P-Loop 5 - R 3|Gap line (top)',(#413),.U.)
#199=PRESENTATION_STYLE_ASSIGNMENT((#414))
#200=SHELL_BASED_SURFACE_MODEL('Ptx 18 - TripleRowShifted|P-Loop 6 - R 3|P-Loop',(#415))
#201=PRESENTATION_STYLE_ASSIGNMENT((#416))
#202=COMPOSITE_CURVE('Ptx 18 - TripleRowShifted|P-Loop 6 - R 3|Gap line (left)',(#417),.U.)
#203=PRESENTATION_STYLE_ASSIGNMENT((#418))
#204=COMPOSITE_CURVE('Ptx 18 - TripleRowShifted|P-Loop 6 - R 3|Gap line (right)',(#419),.U.)
#205=PRESENTATION_STYLE_ASSIGNMENT((#420))
#206=COMPOSITE_CURVE('Ptx 18 - TripleRowShifted|P-Loop 6 - R 3|Gap line (bottom)',(#421),.U.)
#207=PRESENTATION_STYLE_ASSIGNMENT((#422))
#208=COMPOSITE_CURVE('Ptx 18 - TripleRowShifted|P-Loop 6 - R 3|Gap line (top)',(#423),.U.)
#209=PRESENTATION_STYLE_ASSIGNMENT((#424))
#210=SHELL_BASED_SURFACE_MODEL('Ptx 18 - TripleRowShifted|P-Loop 1 - R 1|P-Loop',(#425))
#211=PRESENTATION_STYLE_ASSIGNMENT((#426))
#212=COMPOSITE_CURVE('Ptx 18 - TripleRowShifted|P-Loop 1 - R 1|Gap line (left)',(#427),.U.)
#213=PRESENTATION_STYLE_ASSIGNMENT((#428))
#214=COMPOSITE_CURVE('Ptx 18 - TripleRowShifted|P-Loop 1 - R 1|Gap line (right)',(#429),.U.)
#215=PRESENTATION_STYLE_ASSIGNMENT((#430))
#216=COMPOSITE_CURVE('Ptx 18 - TripleRowShifted|P-Loop 1 - R 1|Gap line (bottom)',(#431),.U.)
#217=PRESENTATION_STYLE_ASSIGNMENT((#432))
#218=COMPOSITE_CURVE('Ptx 18 - TripleRowShifted|P-Loop 1 - R 1|Gap line (top)',(#433),.U.)
#219=PRESENTATION_STYLE_ASSIGNMENT((#434))
#220=SHELL_BASED_SURFACE_MODEL('Ptx 18 - TripleRowShifted|P-Loop 2 - R 1|P-Loop',(#435))
#221=PRESENTATION_STYLE_ASSIGNMENT((#436))
#222=COMPOSITE_CURVE('Ptx 18 - TripleRowShifted|P-Loop 2 - R 1|Gap line (left)',(#437),.U.)
#223=PRESENTATION_STYLE_ASSIGNMENT((#438))
#224=COMPOSITE_CURVE('Ptx 18 - TripleRowShifted|P-Loop 2 - R 1|Gap line (right)',(#439),.U.)
#225=PRESENTATION_STYLE_ASSIGNMENT((#440))
#226=COMPOSITE_CURVE('Ptx 18 - TripleRowShifted|P-Loop 2 - R 1|Gap line (bottom)',(#441),.U.)
#227=PRESENTATION_STYLE_ASSIGNMENT((#442))
#228=COMPOSITE_CURVE('Ptx 18 - TripleRowShifted|P-Loop 2 - R 1|Gap line (top)',(#443),.U.)
#229=PRESENTATION_STYLE_ASSIGNMENT((#444))
#230=SHELL_BASED_SURFACE_MODEL('Ptx 18 - TripleRowShifted|P-Loop 3 - R 1|P-Loop',(#445))
#231=PRESENTATION_STYLE_ASSIGNMENT((#446))
#232=COMPOSITE_CURVE('Ptx 18 - TripleRowShifted|P-Loop 3 - R 1|Gap line (left)',(#447),.U.)
#233=PRESENTATION_STYLE_ASSIGNMENT((#448))
#234=COMPOSITE_CURVE('Ptx 18 - TripleRowShifted|P-Loop 3 - R 1|Gap line (right)',(#449),.U.)
#235=PRESENTATION_STYLE_ASSIGNMENT((#450))
#236=COMPOSITE_CURVE('Ptx 18 - TripleRowShifted|P-Loop 3 - R 1|Gap line (bottom)',(#451),.U.)
#237=PRESENTATION_STYLE_ASSIGNMENT((#452))
#238=COMPOSITE_CURVE('Ptx 18 - TripleRowShifted|P-Loop 3 - R 1|Gap line (top)',(#453),.U.)
#239=PRESENTATION_STYLE_ASSIGNMENT((#454))
#240=SHELL_BASED_SURFACE_MODEL('Ptx 18 - TripleRowShifted|P-Loop 4 - R 1|P-Loop',(#455))
#241=PRESENTATION_STYLE_ASSIGNMENT((#456))
#242=COMPOSITE_CURVE('Ptx 18 - TripleRowShifted|P-Loop 4 - R 1|Gap line (left)',(#457),.U.)
#243=PRESENTATION_STYLE_ASSIGNMENT((#458))
#244=COMPOSITE_CURVE('Ptx 18 - TripleRowShifted|P-Loop 4 - R 1|Gap line (right)',(#459),.U.)
#245=PRESENTATION_STYLE_ASSIGNMENT((#460))
#246=COMPOSITE_CURVE('Ptx 18 - TripleRowShifted|P-Loop 4 - R 1|Gap line (bottom)',(#461),.U.)
#247=PRESENTATION_STYLE_ASSIGNMENT((#462))
#248=COMPOSITE_CURVE('Ptx 18 - TripleRowShifted|P-Loop 4 - R 1|Gap line (top)',(#463),.U.)
#249=PRESENTATION_STYLE_ASSIGNMENT((#464))
#250=SHELL_BASED_SURFACE_MODEL('Ptx 18 - TripleRowShifted|P-Loop 5 - R 1|P-Loop',(#465))
#251=PRESENTATION_STYLE_ASSIGNMENT((#466))
#252=COMPOSITE_CURVE('Ptx 18 - TripleRowShifted|P-Loop 5 - R 1|Gap line (left)',(#467),.U.)
#253=PRESENTATION_STYLE_ASSIGNMENT((#468))
#254=COMPOSITE_CURVE('Ptx 18 - TripleRowShifted|P-Loop 5 - R 1|Gap line (right)',(#469),.U.)
#255=PRESENTATION_STYLE_ASSIGNMENT((#470))
#256=COMPOSITE_CURVE('Ptx 18 - TripleRowShifted|P-Loop 5 - R 1|Gap line (bottom)',(#471),.U.)
#257=PRESENTATION_STYLE_ASSIGNMENT((#472))
#258=COMPOSITE_CURVE('Ptx 18 - TripleRowShifted|P-Loop 5 - R 1|Gap line (top)',(#473),.U.)
#259=PRESENTATION_STYLE_ASSIGNMENT((#474))
#260=SHELL_BASED_SURFACE_MODEL('Ptx 18 - TripleRowShifted|P-Loop 6 - R 1|P-Loop',(#475))
#261=PRESENTATION_STYLE_ASSIGNMENT((#476))
#262=COMPOSITE_CURVE('Ptx 18 - TripleRowShifted|P-Loop 6 - R 1|Gap line (left)',(#477),.U.)
#263=PRESENTATION_STYLE_ASSIGNMENT((#478))
#264=COMPOSITE_CURVE('Ptx 18 - TripleRowShifted|P-Loop 6 - R 1|Gap line (right)',(#479),.U.)
#265=PRESENTATION_STYLE_ASSIGNMENT((#480))
#266=COMPOSITE_CURVE('Ptx 18 - TripleRowShifted|P-Loop 6 - R 1|Gap line (bottom)',(#481),.U.)
#267=PRESENTATION_STYLE_ASSIGNMENT((#482))
#268=COMPOSITE_CURVE('Ptx 18 - TripleRowShifted|P-Loop 6 - R 1|Gap line (top)',(#483),.U.)
#269=PRESENTATION_STYLE_ASSIGNMENT((#484))
#270=SHELL_BASED_SURFACE_MODEL('Ptx 18 - TripleRowShifted|P-Loop 1 - R 2|P-Loop',(#485))
#271=PRESENTATION_STYLE_ASSIGNMENT((#486))
#272=COMPOSITE_CURVE('Ptx 18 - TripleRowShifted|P-Loop 1 - R 2|Gap line (left)',(#487),.U.)
#273=PRESENTATION_STYLE_ASSIGNMENT((#488))
#274=COMPOSITE_CURVE('Ptx 18 - TripleRowShifted|P-Loop 1 - R 2|Gap line (right)',(#489),.U.)
#275=PRESENTATION_STYLE_ASSIGNMENT((#490))
#276=COMPOSITE_CURVE('Ptx 18 - TripleRowShifted|P-Loop 1 - R 2|Gap line (bottom)',(#491),.U.)
#277=PRESENTATION_STYLE_ASSIGNMENT((#492))
#278=COMPOSITE_CURVE('Ptx 18 - TripleRowShifted|P-Loop 1 - R 2|Gap line (top)',(#493),.U.)
#279=PRESENTATION_STYLE_ASSIGNMENT((#494))
#280=SHELL_BASED_SURFACE_MODEL('Ptx 18 - TripleRowShifted|P-Loop 2 - R 2|P-Loop',(#495))
#281=PRESENTATION_STYLE_ASSIGNMENT((#496))
#282=COMPOSITE_CURVE('Ptx 18 - TripleRowShifted|P-Loop 2 - R 2|Gap line (left)',(#497),.U.)
#283=PRESENTATION_STYLE_ASSIGNMENT((#498))
#284=COMPOSITE_CURVE('Ptx 18 - TripleRowShifted|P-Loop 2 - R 2|Gap line (right)',(#499),.U.)
#285=PRESENTATION_STYLE_ASSIGNMENT((#500))
#286=COMPOSITE_CURVE('Ptx 18 - TripleRowShifted|P-Loop 2 - R 2|Gap line (bottom)',(#501),.U.)
#287=PRESENTATION_STYLE_ASSIGNMENT((#502))
#288=COMPOSITE_CURVE('Ptx 18 - TripleRowShifted|P-Loop 2 - R 2|Gap line (top)',(#503),.U.)
#289=PRESENTATION_STYLE_ASSIGNMENT((#504))
#290=SHELL_BASED_SURFACE_MODEL('Ptx 18 - TripleRowShifted|P-Loop 3 - R 2|P-Loop',(#505))
#291=PRESENTATION_STYLE_ASSIGNMENT((#506))
#292=COMPOSITE_CURVE('Ptx 18 - TripleRowShifted|P-Loop 3 - R 2|Gap line (left)',(#507),.U.)
#293=PRESENTATION_STYLE_ASSIGNMENT((#508))
#294=COMPOSITE_CURVE('Ptx 18 - TripleRowShifted|P-Loop 3 - R 2|Gap line (right)',(#509),.U.)
#295=PRESENTATION_STYLE_ASSIGNMENT((#510))
#296=COMPOSITE_CURVE('Ptx 18 - TripleRowShifted|P-Loop 3 - R 2|Gap line (bottom)',(#511),.U.)
#297=PRESENTATION_STYLE_ASSIGNMENT((#512))
#298=COMPOSITE_CURVE('Ptx 18 - TripleRowShifted|P-Loop 3 - R 2|Gap line (top)',(#513),.U.)
#299=PRESENTATION_STYLE_ASSIGNMENT((#514))
#300=SHELL_BASED_SURFACE_MODEL('Ptx 18 - TripleRowShifted|P-Loop 4 - R 2|P-Loop',(#515))
#301=PRESENTATION_STYLE_ASSIGNMENT((#516))
#302=COMPOSITE_CURVE('Ptx 18 - TripleRowShifted|P-Loop 4 - R 2|Gap line (left)',(#517),.U.)
#303=PRESENTATION_STYLE_ASSIGNMENT((#518))
#304=COMPOSITE_CURVE('Ptx 18 - TripleRowShifted|P-Loop 4 - R 2|Gap line (right)',(#519),.U.)
#305=PRESENTATION_STYLE_ASSIGNMENT((#520))
#306=COMPOSITE_CURVE('Ptx 18 - TripleRowShifted|P-Loop 4 - R 2|Gap line (bottom)',(#521),.U.)
#307=PRESENTATION_STYLE_ASSIGNMENT((#522))
#308=COMPOSITE_CURVE('Ptx 18 - TripleRowShifted|P-Loop 4 - R 2|Gap line (top)',(#523),.U.)
#309=PRESENTATION_STYLE_ASSIGNMENT((#524))
#310=SHELL_BASED_SURFACE_MODEL('Ptx 18 - TripleRowShifted|P-Loop 5 - R 2|P-Loop',(#525))
#311=PRESENTATION_STYLE_ASSIGNMENT((#526))
#312=COMPOSITE_CURVE('Ptx 18 - TripleRowShifted|P-Loop 5 - R 2|Gap line (left)',(#527),.U.)
#313=PRESENTATION_STYLE_ASSIGNMENT((#528))
#314=COMPOSITE_CURVE('Ptx 18 - TripleRowShifted|P-Loop 5 - R 2|Gap line (right)',(#529),.U.)
#315=PRESENTATION_STYLE_ASSIGNMENT((#530))
#316=COMPOSITE_CURVE('Ptx 18 - TripleRowShifted|P-Loop 5 - R 2|Gap line (bottom)',(#531),.U.)
#317=PRESENTATION_STYLE_ASSIGNMENT((#532))
#318=COMPOSITE_CURVE('Ptx 18 - TripleRowShifted|P-Loop 5 - R 2|Gap line (top)',(#533),.U.)
#319=PRESENTATION_STYLE_ASSIGNMENT((#534))
#320=SHELL_BASED_SURFACE_MODEL('Ptx 18 - TripleRowShifted|P-Loop 6 - R 2|P-Loop',(#535))
#321=PRESENTATION_STYLE_ASSIGNMENT((#536))
#322=COMPOSITE_CURVE('Ptx 18 - TripleRowShifted|P-Loop 6 - R 2|Gap line (left)',(#537),.U.)
#323=PRESENTATION_STYLE_ASSIGNMENT((#538))
#324=COMPOSITE_CURVE('Ptx 18 - TripleRowShifted|P-Loop 6 - R 2|Gap line (right)',(#539),.U.)
#325=PRESENTATION_STYLE_ASSIGNMENT((#540))
#326=COMPOSITE_CURVE('Ptx 18 - TripleRowShifted|P-Loop 6 - R 2|Gap line (bottom)',(#541),.U.)
#327=PRESENTATION_STYLE_ASSIGNMENT((#542))
#328=COMPOSITE_CURVE('Ptx 18 - TripleRowShifted|P-Loop 6 - R 2|Gap line (top)',(#543),.U.)
#329=PRODUCT('Ptx 18 - TripleRowShifted|P-Loop 1 - R 3|P-Loop','','PART--DESC',(#544))
#330=PRODUCT_DEFINITION('','NONE',#545,#2)
#331=AXIS2_PLACEMENT_3D('',#546,#547,#548)
#332=AXIS2_PLACEMENT_3D('',#549,#550,#551)
#333=AXIS2_PLACEMENT_3D('',#552,#553,#554)
#334=AXIS2_PLACEMENT_3D('',#555,#556,#557)
#335=AXIS2_PLACEMENT_3D('',#558,#559,#560)
#336=AXIS2_PLACEMENT_3D('',#561,#562,#563)
#337=AXIS2_PLACEMENT_3D('',#564,#565,#566)
#338=AXIS2_PLACEMENT_3D('',#567,#568,#569)
#339=AXIS2_PLACEMENT_3D('',#570,#571,#572)
#340=AXIS2_PLACEMENT_3D('',#573,#574,#575)
#341=AXIS2_PLACEMENT_3D('',#576,#577,#578)
#342=AXIS2_PLACEMENT_3D('',#579,#580,#581)
#343=AXIS2_PLACEMENT_3D('',#582,#583,#584)
#344=AXIS2_PLACEMENT_3D('',#585,#586,#587)
#345=AXIS2_PLACEMENT_3D('',#588,#589,#590)
#346=AXIS2_PLACEMENT_3D('',#591,#592,#593)
#347=AXIS2_PLACEMENT_3D('',#594,#595,#596)
#348=AXIS2_PLACEMENT_3D('',#597,#598,#599)
#349=GEOMETRIC_SET('1',(#152,#154,#156,#158,#162,#164,#166,#168,#172,#174,#176,#178,#182,#184,#186,#188,#192,#194,#196,#198,#202,#204,#206,#208,#212,#214,#216,#218,#222,#224,#226,#228,#232,#234,#236,#238,#242,#244,#246,#248,#252,#254,#256,#258,#262,#264,#266,#268,#272,#274,#276,#278,#282,#284,#286,#288,#292,#294,#296,#298,#302,#304,#306,#308,#312,#314,#316,#318,#322,#324,#326,#328))
#350=AXIS2_PLACEMENT_3D('',#600,#601,#602)
#353=LENGTH_MEASURE_WITH_UNIT(LENGTH_MEASURE(1.0),#603)
#356=DIMENSIONAL_EXPONENTS(1.0,0.0,0.0,0.0,0.0,0.0,0.0)
#358=DIMENSIONAL_EXPONENTS(0.0,0.0,0.0,0.0,0.0,0.0,0.0)
#364=SURFACE_STYLE_USAGE(.BOTH.,#604)
#365=CLOSED_SHELL('',(#605,#606,#607,#608))
#366=CURVE_STYLE('',#609,POSITIVE_LENGTH_MEASURE(1.0E-06),#610)
#367=COMPOSITE_CURVE_SEGMENT(.CONTINUOUS.,.T.,#611)
#368=CURVE_STYLE('',#612,POSITIVE_LENGTH_MEASURE(1.0E-06),#613)
#369=COMPOSITE_CURVE_SEGMENT(.CONTINUOUS.,.T.,#614)
#370=CURVE_STYLE('',#615,POSITIVE_LENGTH_MEASURE(1.0E-06),#616)
#371=COMPOSITE_CURVE_SEGMENT(.CONTINUOUS.,.T.,#617)
#372=CURVE_STYLE('',#618,POSITIVE_LENGTH_MEASURE(1.0E-06),#619)
#373=COMPOSITE_CURVE_SEGMENT(.CONTINUOUS.,.T.,#620)
#374=SURFACE_STYLE_USAGE(.BOTH.,#621)
#375=CLOSED_SHELL('',(#622,#623,#624,#625))
#376=CURVE_STYLE('',#626,POSITIVE_LENGTH_MEASURE(1.0E-06),#627)
#377=COMPOSITE_CURVE_SEGMENT(.CONTINUOUS.,.T.,#628)
#378=CURVE_STYLE('',#629,POSITIVE_LENGTH_MEASURE(1.0E-06),#630)
#379=COMPOSITE_CURVE_SEGMENT(.CONTINUOUS.,.T.,#631)
#380=CURVE_STYLE('',#632,POSITIVE_LENGTH_MEASURE(1.0E-06),#633)
#381=COMPOSITE_CURVE_SEGMENT(.CONTINUOUS.,.T.,#634)
#382=CURVE_STYLE('',#635,POSITIVE_LENGTH_MEASURE(1.0E-06),#636)
#383=COMPOSITE_CURVE_SEGMENT(.CONTINUOUS.,.T.,#637)
#384=SURFACE_STYLE_USAGE(.BOTH.,#638)
#385=CLOSED_SHELL('',(#639,#640,#641,#642))
#386=CURVE_STYLE('',#643,POSITIVE_LENGTH_MEASURE(1.0E-06),#644)
#387=COMPOSITE_CURVE_SEGMENT(.CONTINUOUS.,.T.,#645)
#388=CURVE_STYLE('',#646,POSITIVE_LENGTH_MEASURE(1.0E-06),#647)
#389=COMPOSITE_CURVE_SEGMENT(.CONTINUOUS.,.T.,#648)
#390=CURVE_STYLE('',#649,POSITIVE_LENGTH_MEASURE(1.0E-06),#650)
#391=COMPOSITE_CURVE_SEGMENT(.CONTINUOUS.,.T.,#651)
#392=CURVE_STYLE('',#652,POSITIVE_LENGTH_MEASURE(1.0E-06),#653)
#393=COMPOSITE_CURVE_SEGMENT(.CONTINUOUS.,.T.,#654)
#394=SURFACE_STYLE_USAGE(.BOTH.,#655)
#395=CLOSED_SHELL('',(#656,#657,#658,#659))
#396=CURVE_STYLE('',#660,POSITIVE_LENGTH_MEASURE(1.0E-06),#661)
#397=COMPOSITE_CURVE_SEGMENT(.CONTINUOUS.,.T.,#662)
#398=CURVE_STYLE('',#663,POSITIVE_LENGTH_MEASURE(1.0E-06),#664)
#399=COMPOSITE_CURVE_SEGMENT(.CONTINUOUS.,.T.,#665)
#400=CURVE_STYLE('',#666,POSITIVE_LENGTH_MEASURE(1.0E-06),#667)
#401=COMPOSITE_CURVE_SEGMENT(.CONTINUOUS.,.T.,#668)
#402=CURVE_STYLE('',#669,POSITIVE_LENGTH_MEASURE(1.0E-06),#670)
#403=COMPOSITE_CURVE_SEGMENT(.CONTINUOUS.,.T.,#671)
#404=SURFACE_STYLE_USAGE(.BOTH.,#672)
#405=CLOSED_SHELL('',(#673,#674,#675,#676))
#406=CURVE_STYLE('',#677,POSITIVE_LENGTH_MEASURE(1.0E-06),#678)
#407=COMPOSITE_CURVE_SEGMENT(.CONTINUOUS.,.T.,#679)
#408=CURVE_STYLE('',#680,POSITIVE_LENGTH_MEASURE(1.0E-06),#681)
#409=COMPOSITE_CURVE_SEGMENT(.CONTINUOUS.,.T.,#682)
#410=CURVE_STYLE('',#683,POSITIVE_LENGTH_MEASURE(1.0E-06),#684)
#411=COMPOSITE_CURVE_SEGMENT(.CONTINUOUS.,.T.,#685)
#412=CURVE_STYLE('',#686,POSITIVE_LENGTH_MEASURE(1.0E-06),#687)
#413=COMPOSITE_CURVE_SEGMENT(.CONTINUOUS.,.T.,#688)
#414=SURFACE_STYLE_USAGE(.BOTH.,#689)
#415=CLOSED_SHELL('',(#690,#691,#692,#693))
#416=CURVE_STYLE('',#694,POSITIVE_LENGTH_MEASURE(1.0E-06),#695)
#417=COMPOSITE_CURVE_SEGMENT(.CONTINUOUS.,.T.,#696)
#418=CURVE_STYLE('',#697,POSITIVE_LENGTH_MEASURE(1.0E-06),#698)
#419=COMPOSITE_CURVE_SEGMENT(.CONTINUOUS.,.T.,#699)
#420=CURVE_STYLE('',#700,POSITIVE_LENGTH_MEASURE(1.0E-06),#701)
#421=COMPOSITE_CURVE_SEGMENT(.CONTINUOUS.,.T.,#702)
#422=CURVE_STYLE('',#703,POSITIVE_LENGTH_MEASURE(1.0E-06),#704)
#423=COMPOSITE_CURVE_SEGMENT(.CONTINUOUS.,.T.,#705)
#424=SURFACE_STYLE_USAGE(.BOTH.,#706)
#425=CLOSED_SHELL('',(#707,#708,#709,#710))
#426=CURVE_STYLE('',#711,POSITIVE_LENGTH_MEASURE(1.0E-06),#712)
#427=COMPOSITE_CURVE_SEGMENT(.CONTINUOUS.,.T.,#713)
#428=CURVE_STYLE('',#714,POSITIVE_LENGTH_MEASURE(1.0E-06),#715)
#429=COMPOSITE_CURVE_SEGMENT(.CONTINUOUS.,.T.,#716)
#430=CURVE_STYLE('',#717,POSITIVE_LENGTH_MEASURE(1.0E-06),#718)
#431=COMPOSITE_CURVE_SEGMENT(.CONTINUOUS.,.T.,#719)
#432=CURVE_STYLE('',#720,POSITIVE_LENGTH_MEASURE(1.0E-06),#721)
#433=COMPOSITE_CURVE_SEGMENT(.CONTINUOUS.,.T.,#722)
#434=SURFACE_STYLE_USAGE(.BOTH.,#723)
#435=CLOSED_SHELL('',(#724,#725,#726,#727))
#436=CURVE_STYLE('',#728,POSITIVE_LENGTH_MEASURE(1.0E-06),#729)
#437=COMPOSITE_CURVE_SEGMENT(.CONTINUOUS.,.T.,#730)
#438=CURVE_STYLE('',#731,POSITIVE_LENGTH_MEASURE(1.0E-06),#732)
#439=COMPOSITE_CURVE_SEGMENT(.CONTINUOUS.,.T.,#733)
#440=CURVE_STYLE('',#734,POSITIVE_LENGTH_MEASURE(1.0E-06),#735)
#441=COMPOSITE_CURVE_SEGMENT(.CONTINUOUS.,.T.,#736)
#442=CURVE_STYLE('',#737,POSITIVE_LENGTH_MEASURE(1.0E-06),#738)
#443=COMPOSITE_CURVE_SEGMENT(.CONTINUOUS.,.T.,#739)
#444=SURFACE_STYLE_USAGE(.BOTH.,#740)
#445=CLOSED_SHELL('',(#741,#742,#743,#744))
#446=CURVE_STYLE('',#745,POSITIVE_LENGTH_MEASURE(1.0E-06),#746)
#447=COMPOSITE_CURVE_SEGMENT(.CONTINUOUS.,.T.,#747)
#448=CURVE_STYLE('',#748,POSITIVE_LENGTH_MEASURE(1.0E-06),#749)
#449=COMPOSITE_CURVE_SEGMENT(.CONTINUOUS.,.T.,#750)
#450=CURVE_STYLE('',#751,POSITIVE_LENGTH_MEASURE(1.0E-06),#752)
#451=COMPOSITE_CURVE_SEGMENT(.CONTINUOUS.,.T.,#753)
#452=CURVE_STYLE('',#754,POSITIVE_LENGTH_MEASURE(1.0E-06),#755)
#453=COMPOSITE_CURVE_SEGMENT(.CONTINUOUS.,.T.,#756)
#454=SURFACE_STYLE_USAGE(.BOTH.,#757)
#455=CLOSED_SHELL('',(#758,#759,#760,#761))
#456=CURVE_STYLE('',#762,POSITIVE_LENGTH_MEASURE(1.0E-06),#763)
#457=COMPOSITE_CURVE_SEGMENT(.CONTINUOUS.,.T.,#764)
#458=CURVE_STYLE('',#765,POSITIVE_LENGTH_MEASURE(1.0E-06),#766)
#459=COMPOSITE_CURVE_SEGMENT(.CONTINUOUS.,.T.,#767)
#460=CURVE_STYLE('',#768,POSITIVE_LENGTH_MEASURE(1.0E-06),#769)
#461=COMPOSITE_CURVE_SEGMENT(.CONTINUOUS.,.T.,#770)
#462=CURVE_STYLE('',#771,POSITIVE_LENGTH_MEASURE(1.0E-06),#772)
#463=COMPOSITE_CURVE_SEGMENT(.CONTINUOUS.,.T.,#773)
#464=SURFACE_STYLE_USAGE(.BOTH.,#774)
#465=CLOSED_SHELL('',(#775,#776,#777,#778))
#466=CURVE_STYLE('',#779,POSITIVE_LENGTH_MEASURE(1.0E-06),#780)
#467=COMPOSITE_CURVE_SEGMENT(.CONTINUOUS.,.T.,#781)
#468=CURVE_STYLE('',#782,POSITIVE_LENGTH_MEASURE(1.0E-06),#783)
#469=COMPOSITE_CURVE_SEGMENT(.CONTINUOUS.,.T.,#784)
#470=CURVE_STYLE('',#785,POSITIVE_LENGTH_MEASURE(1.0E-06),#786)
#471=COMPOSITE_CURVE_SEGMENT(.CONTINUOUS.,.T.,#787)
#472=CURVE_STYLE('',#788,POSITIVE_LENGTH_MEASURE(1.0E-06),#789)
#473=COMPOSITE_CURVE_SEGMENT(.CONTINUOUS.,.T.,#790)
#474=SURFACE_STYLE_USAGE(.BOTH.,#791)
#475=CLOSED_SHELL('',(#792,#793,#794,#795))
#476=CURVE_STYLE('',#796,POSITIVE_LENGTH_MEASURE(1.0E-06),#797)
#477=COMPOSITE_CURVE_SEGMENT(.CONTINUOUS.,.T.,#798)
#478=CURVE_STYLE('',#799,POSITIVE_LENGTH_MEASURE(1.0E-06),#800)
#479=COMPOSITE_CURVE_SEGMENT(.CONTINUOUS.,.T.,#801)
#480=CURVE_STYLE('',#802,POSITIVE_LENGTH_MEASURE(1.0E-06),#803)
#481=COMPOSITE_CURVE_SEGMENT(.CONTINUOUS.,.T.,#804)
#482=CURVE_STYLE('',#805,POSITIVE_LENGTH_MEASURE(1.0E-06),#806)
#483=COMPOSITE_CURVE_SEGMENT(.CONTINUOUS.,.T.,#807)
#484=SURFACE_STYLE_USAGE(.BOTH.,#808)
#485=CLOSED_SHELL('',(#809,#810,#811,#812))
#486=CURVE_STYLE('',#813,POSITIVE_LENGTH_MEASURE(1.0E-06),#814)
#487=COMPOSITE_CURVE_SEGMENT(.CONTINUOUS.,.T.,#815)
#488=CURVE_STYLE('',#816,POSITIVE_LENGTH_MEASURE(1.0E-06),#817)
#489=COMPOSITE_CURVE_SEGMENT(.CONTINUOUS.,.T.,#818)
#490=CURVE_STYLE('',#819,POSITIVE_LENGTH_MEASURE(1.0E-06),#820)
#491=COMPOSITE_CURVE_SEGMENT(.CONTINUOUS.,.T.,#821)
#492=CURVE_STYLE('',#822,POSITIVE_LENGTH_MEASURE(1.0E-06),#823)
#493=COMPOSITE_CURVE_SEGMENT(.CONTINUOUS.,.T.,#824)
#494=SURFACE_STYLE_USAGE(.BOTH.,#825)
#495=CLOSED_SHELL('',(#826,#827,#828,#829))
#496=CURVE_STYLE('',#830,POSITIVE_LENGTH_MEASURE(1.0E-06),#831)
#497=COMPOSITE_CURVE_SEGMENT(.CONTINUOUS.,.T.,#832)
#498=CURVE_STYLE('',#833,POSITIVE_LENGTH_MEASURE(1.0E-06),#834)
#499=COMPOSITE_CURVE_SEGMENT(.CONTINUOUS.,.T.,#835)
#500=CURVE_STYLE('',#836,POSITIVE_LENGTH_MEASURE(1.0E-06),#837)
#501=COMPOSITE_CURVE_SEGMENT(.CONTINUOUS.,.T.,#838)
#502=CURVE_STYLE('',#839,POSITIVE_LENGTH_MEASURE(1.0E-06),#840)
#503=COMPOSITE_CURVE_SEGMENT(.CONTINUOUS.,.T.,#841)
#504=SURFACE_STYLE_USAGE(.BOTH.,#842)
#505=CLOSED_SHELL('',(#843,#844,#845,#846))
#506=CURVE_STYLE('',#847,POSITIVE_LENGTH_MEASURE(1.0E-06),#848)
#507=COMPOSITE_CURVE_SEGMENT(.CONTINUOUS.,.T.,#849)
#508=CURVE_STYLE('',#850,POSITIVE_LENGTH_MEASURE(1.0E-06),#851)
#509=COMPOSITE_CURVE_SEGMENT(.CONTINUOUS.,.T.,#852)
#510=CURVE_STYLE('',#853,POSITIVE_LENGTH_MEASURE(1.0E-06),#854)
#511=COMPOSITE_CURVE_SEGMENT(.CONTINUOUS.,.T.,#855)
#512=CURVE_STYLE('',#856,POSITIVE_LENGTH_MEASURE(1.0E-06),#857)
#513=COMPOSITE_CURVE_SEGMENT(.CONTINUOUS.,.T.,#858)
#514=SURFACE_STYLE_USAGE(.BOTH.,#859)
#515=CLOSED_SHELL('',(#860,#861,#862,#863))
#516=CURVE_STYLE('',#864,POSITIVE_LENGTH_MEASURE(1.0E-06),#865)
#517=COMPOSITE_CURVE_SEGMENT(.CONTINUOUS.,.T.,#866)
#518=CURVE_STYLE('',#867,POSITIVE_LENGTH_MEASURE(1.0E-06),#868)
#519=COMPOSITE_CURVE_SEGMENT(.CONTINUOUS.,.T.,#869)
#520=CURVE_STYLE('',#870,POSITIVE_LENGTH_MEASURE(1.0E-06),#871)
#521=COMPOSITE_CURVE_SEGMENT(.CONTINUOUS.,.T.,#872)
#522=CURVE_STYLE('',#873,POSITIVE_LENGTH_MEASURE(1.0E-06),#874)
#523=COMPOSITE_CURVE_SEGMENT(.CONTINUOUS.,.T.,#875)
#524=SURFACE_STYLE_USAGE(.BOTH.,#876)
#525=CLOSED_SHELL('',(#877,#878,#879,#880))
#526=CURVE_STYLE('',#881,POSITIVE_LENGTH_MEASURE(1.0E-06),#882)
#527=COMPOSITE_CURVE_SEGMENT(.CONTINUOUS.,.T.,#883)
#528=CURVE_STYLE('',#884,POSITIVE_LENGTH_MEASURE(1.0E-06),#885)
#529=COMPOSITE_CURVE_SEGMENT(.CONTINUOUS.,.T.,#886)
#530=CURVE_STYLE('',#887,POSITIVE_LENGTH_MEASURE(1.0E-06),#888)
#531=COMPOSITE_CURVE_SEGMENT(.CONTINUOUS.,.T.,#889)
#532=CURVE_STYLE('',#890,POSITIVE_LENGTH_MEASURE(1.0E-06),#891)
#533=COMPOSITE_CURVE_SEGMENT(.CONTINUOUS.,.T.,#892)
#534=SURFACE_STYLE_USAGE(.BOTH.,#893)
#535=CLOSED_SHELL('',(#894,#895,#896,#897))
#536=CURVE_STYLE('',#898,POSITIVE_LENGTH_MEASURE(1.0E-06),#899)
#537=COMPOSITE_CURVE_SEGMENT(.CONTINUOUS.,.T.,#900)
#538=CURVE_STYLE('',#901,POSITIVE_LENGTH_MEASURE(1.0E-06),#902)
#539=COMPOSITE_CURVE_SEGMENT(.CONTINUOUS.,.T.,#903)
#540=CURVE_STYLE('',#904,POSITIVE_LENGTH_MEASURE(1.0E-06),#905)
#541=COMPOSITE_CURVE_SEGMENT(.CONTINUOUS.,.T.,#906)
#542=CURVE_STYLE('',#907,POSITIVE_LENGTH_MEASURE(1.0E-06),#908)
#543=COMPOSITE_CURVE_SEGMENT(.CONTINUOUS.,.T.,#909)
#544=PRODUCT_CONTEXT('',#118,'mechanical')
#545=PRODUCT_DEFINITION_FORMATION_WITH_SPECIFIED_SOURCE(' ','NONE',#329,.NOT_KNOWN.)
#546=CARTESIAN_POINT('',(0.0,0.0,0.0))
#547=DIRECTION('',(0.0,0.0,1.0))
#548=DIRECTION('',(1.0,0.0,0.0))
#549=CARTESIAN_POINT('',(0.0,0.0,0.0))
#550=DIRECTION('',(0.0,0.0,1.0))
#551=DIRECTION('',(1.0,0.0,0.0))
#552=CARTESIAN_POINT('',(0.0,0.0,0.0))
#553=DIRECTION('',(0.0,0.0,1.0))
#554=DIRECTION('',(1.0,0.0,0.0))
#555=CARTESIAN_POINT('',(0.0,0.0,0.0))
#556=DIRECTION('',(0.0,0.0,1.0))
#557=DIRECTION('',(1.0,0.0,0.0))
#558=CARTESIAN_POINT('',(0.0,0.0,0.0))
#559=DIRECTION('',(0.0,0.0,1.0))
#560=DIRECTION('',(1.0,0.0,0.0))
#561=CARTESIAN_POINT('',(0.0,0.0,0.0))
#562=DIRECTION('',(0.0,0.0,1.0))
#563=DIRECTION('',(1.0,0.0,0.0))
#564=CARTESIAN_POINT('',(0.0,0.0,0.0))
#565=DIRECTION('',(0.0,0.0,1.0))
#566=DIRECTION('',(1.0,0.0,0.0))
#567=CARTESIAN_POINT('',(0.0,0.0,0.0))
#568=DIRECTION('',(0.0,0.0,1.0))
#569=DIRECTION('',(1.0,0.0,0.0))
#570=CARTESIAN_POINT('',(0.0,0.0,0.0))
#571=DIRECTION('',(0.0,0.0,1.0))
#572=DIRECTION('',(1.0,0.0,0.0))
#573=CARTESIAN_POINT('',(0.0,0.0,0.0))
#574=DIRECTION('',(0.0,0.0,1.0))
#575=DIRECTION('',(1.0,0.0,0.0))
#576=CARTESIAN_POINT('',(0.0,0.0,0.0))
#577=DIRECTION('',(0.0,0.0,1.0))
#578=DIRECTION('',(1.0,0.0,0.0))
#579=CARTESIAN_POINT('',(0.0,0.0,0.0))
#580=DIRECTION('',(0.0,0.0,1.0))
#581=DIRECTION('',(1.0,0.0,0.0))
#582=CARTESIAN_POINT('',(0.0,0.0,0.0))
#583=DIRECTION('',(0.0,0.0,1.0))
#584=DIRECTION('',(1.0,0.0,0.0))
#585=CARTESIAN_POINT('',(0.0,0.0,0.0))
#586=DIRECTION('',(0.0,0.0,1.0))
#587=DIRECTION('',(1.0,0.0,0.0))
#588=CARTESIAN_POINT('',(0.0,0.0,0.0))
#589=DIRECTION('',(0.0,0.0,1.0))
#590=DIRECTION('',(1.0,0.0,0.0))
#591=CARTESIAN_POINT('',(0.0,0.0,0.0))
#592=DIRECTION('',(0.0,0.0,1.0))
#593=DIRECTION('',(1.0,0.0,0.0))
#594=CARTESIAN_POINT('',(0.0,0.0,0.0))
#595=DIRECTION('',(0.0,0.0,1.0))
#596=DIRECTION('',(1.0,0.0,0.0))
#597=CARTESIAN_POINT('',(0.0,0.0,0.0))
#598=DIRECTION('',(0.0,0.0,1.0))
#599=DIRECTION('',(1.0,0.0,0.0))
#600=CARTESIAN_POINT('',(0.0,0.0,0.0))
#601=DIRECTION('',(0.0,0.0,1.0))
#602=DIRECTION('',(1.0,0.0,0.0))
#603= (NAMED_UNIT(#356)LENGTH_UNIT()SI_UNIT(.MILLI.,.METRE.))
#604=SURFACE_SIDE_STYLE('',(#911))
#605=FACE_SURFACE('',(#912),#913,.F.)
#606=FACE_SURFACE('',(#914),#915,.F.)
#607=FACE_SURFACE('',(#916),#917,.F.)
#608=FACE_SURFACE('',(#918),#919,.F.)
#609=DRAUGHTING_PRE_DEFINED_CURVE_FONT('continuous')
#610=COLOUR_RGB('',0.0,0.274509817361832,1.0)
#611=TRIMMED_CURVE('',#920,(PARAMETER_VALUE(0.0)),(PARAMETER_VALUE(5.0)),.T.,.UNSPECIFIED.)
#612=DRAUGHTING_PRE_DEFINED_CURVE_FONT('continuous')
#613=COLOUR_RGB('',0.0,0.274509817361832,1.0)
#614=TRIMMED_CURVE('',#921,(PARAMETER_VALUE(0.0)),(PARAMETER_VALUE(5.0)),.T.,.UNSPECIFIED.)
#615=DRAUGHTING_PRE_DEFINED_CURVE_FONT('continuous')
#616=COLOUR_RGB('',0.0,0.274509817361832,1.0)
#617=TRIMMED_CURVE('',#922,(PARAMETER_VALUE(0.0)),(PARAMETER_VALUE(5.0)),.T.,.UNSPECIFIED.)
#618=DRAUGHTING_PRE_DEFINED_CURVE_FONT('continuous')
#619=COLOUR_RGB('',0.0,0.274509817361832,1.0)
#620=TRIMMED_CURVE('',#923,(PARAMETER_VALUE(0.0)),(PARAMETER_VALUE(5.0)),.T.,.UNSPECIFIED.)
#621=SURFACE_SIDE_STYLE('',(#924))
#622=FACE_SURFACE('',(#925),#926,.F.)
#623=FACE_SURFACE('',(#927),#928,.F.)
#624=FACE_SURFACE('',(#929),#930,.F.)
#625=FACE_SURFACE('',(#931),#932,.F.)
#626=DRAUGHTING_PRE_DEFINED_CURVE_FONT('continuous')
#627=COLOUR_RGB('',0.0,0.274509817361832,1.0)
#628=TRIMMED_CURVE('',#933,(PARAMETER_VALUE(0.0)),(PARAMETER_VALUE(5.0)),.T.,.UNSPECIFIED.)
#629=DRAUGHTING_PRE_DEFINED_CURVE_FONT('continuous')
#630=COLOUR_RGB('',0.0,0.274509817361832,1.0)
#631=TRIMMED_CURVE('',#934,(PARAMETER_VALUE(0.0)),(PARAMETER_VALUE(5.0)),.T.,.UNSPECIFIED.)
#632=DRAUGHTING_PRE_DEFINED_CURVE_FONT('continuous')
#633=COLOUR_RGB('',0.0,0.274509817361832,1.0)
#634=TRIMMED_CURVE('',#935,(PARAMETER_VALUE(0.0)),(PARAMETER_VALUE(5.0)),.T.,.UNSPECIFIED.)
#635=DRAUGHTING_PRE_DEFINED_CURVE_FONT('continuous')
#636=COLOUR_RGB('',0.0,0.274509817361832,1.0)
#637=TRIMMED_CURVE('',#936,(PARAMETER_VALUE(0.0)),(PARAMETER_VALUE(5.0)),.T.,.UNSPECIFIED.)
#638=SURFACE_SIDE_STYLE('',(#937))
#639=FACE_SURFACE('',(#938),#939,.F.)
#640=FACE_SURFACE('',(#940),#941,.F.)
#641=FACE_SURFACE('',(#942),#943,.F.)
#642=FACE_SURFACE('',(#944),#945,.F.)
#643=DRAUGHTING_PRE_DEFINED_CURVE_FONT('continuous')
#644=COLOUR_RGB('',0.0,0.274509817361832,1.0)
#645=TRIMMED_CURVE('',#946,(PARAMETER_VALUE(0.0)),(PARAMETER_VALUE(5.0)),.T.,.UNSPECIFIED.)
#646=DRAUGHTING_PRE_DEFINED_CURVE_FONT('continuous')
#647=COLOUR_RGB('',0.0,0.274509817361832,1.0)
#648=TRIMMED_CURVE('',#947,(PARAMETER_VALUE(0.0)),(PARAMETER_VALUE(5.0)),.T.,.UNSPECIFIED.)
#649=DRAUGHTING_PRE_DEFINED_CURVE_FONT('continuous')
#650=COLOUR_RGB('',0.0,0.274509817361832,1.0)
#651=TRIMMED_CURVE('',#948,(PARAMETER_VALUE(0.0)),(PARAMETER_VALUE(5.0)),.T.,.UNSPECIFIED.)
#652=DRAUGHTING_PRE_DEFINED_CURVE_FONT('continuous')
#653=COLOUR_RGB('',0.0,0.274509817361832,1.0)
#654=TRIMMED_CURVE('',#949,(PARAMETER_VALUE(0.0)),(PARAMETER_VALUE(5.0)),.T.,.UNSPECIFIED.)
#655=SURFACE_SIDE_STYLE('',(#950))
#656=FACE_SURFACE('',(#951),#952,.F.)
#657=FACE_SURFACE('',(#953),#954,.F.)
#658=FACE_SURFACE('',(#955),#956,.F.)
#659=FACE_SURFACE('',(#957),#958,.F.)
#660=DRAUGHTING_PRE_DEFINED_CURVE_FONT('continuous')
#661=COLOUR_RGB('',0.0,0.274509817361832,1.0)
#662=TRIMMED_CURVE('',#959,(PARAMETER_VALUE(0.0)),(PARAMETER_VALUE(5.0)),.T.,.UNSPECIFIED.)
#663=DRAUGHTING_PRE_DEFINED_CURVE_FONT('continuous')
#664=COLOUR_RGB('',0.0,0.274509817361832,1.0)
#665=TRIMMED_CURVE('',#960,(PARAMETER_VALUE(0.0)),(PARAMETER_VALUE(5.0)),.T.,.UNSPECIFIED.)
#666=DRAUGHTING_PRE_DEFINED_CURVE_FONT('continuous')
#667=COLOUR_RGB('',0.0,0.274509817361832,1.0)
#668=TRIMMED_CURVE('',#961,(PARAMETER_VALUE(0.0)),(PARAMETER_VALUE(5.0)),.T.,.UNSPECIFIED.)
#669=DRAUGHTING_PRE_DEFINED_CURVE_FONT('continuous')
#670=COLOUR_RGB('',0.0,0.274509817361832,1.0)
#671=TRIMMED_CURVE('',#962,(PARAMETER_VALUE(0.0)),(PARAMETER_VALUE(5.0)),.T.,.UNSPECIFIED.)
#672=SURFACE_SIDE_STYLE('',(#963))
#673=FACE_SURFACE('',(#964),#965,.F.)
#674=FACE_SURFACE('',(#966),#967,.F.)
#675=FACE_SURFACE('',(#968),#969,.F.)
#676=FACE_SURFACE('',(#970),#971,.F.)
#677=DRAUGHTING_PRE_DEFINED_CURVE_FONT('continuous')
#678=COLOUR_RGB('',0.0,0.274509817361832,1.0)
#679=TRIMMED_CURVE('',#972,(PARAMETER_VALUE(0.0)),(PARAMETER_VALUE(5.0)),.T.,.UNSPECIFIED.)
#680=DRAUGHTING_PRE_DEFINED_CURVE_FONT('continuous')
#681=COLOUR_RGB('',0.0,0.274509817361832,1.0)
#682=TRIMMED_CURVE('',#973,(PARAMETER_VALUE(0.0)),(PARAMETER_VALUE(5.0)),.T.,.UNSPECIFIED.)
#683=DRAUGHTING_PRE_DEFINED_CURVE_FONT('continuous')
#684=COLOUR_RGB('',0.0,0.274509817361832,1.0)
#685=TRIMMED_CURVE('',#974,(PARAMETER_VALUE(0.0)),(PARAMETER_VALUE(5.0)),.T.,.UNSPECIFIED.)
#686=DRAUGHTING_PRE_DEFINED_CURVE_FONT('continuous')
#687=COLOUR_RGB('',0.0,0.274509817361832,1.0)
#688=TRIMMED_CURVE('',#975,(PARAMETER_VALUE(0.0)),(PARAMETER_VALUE(5.0)),.T.,.UNSPECIFIED.)
#689=SURFACE_SIDE_STYLE('',(#976))
#690=FACE_SURFACE('',(#977),#978,.F.)
#691=FACE_SURFACE('',(#979),#980,.F.)
#692=FACE_SURFACE('',(#981),#982,.F.)
#693=FACE_SURFACE('',(#983),#984,.F.)
#694=DRAUGHTING_PRE_DEFINED_CURVE_FONT('continuous')
#695=COLOUR_RGB('',0.0,0.274509817361832,1.0)
#696=TRIMMED_CURVE('',#985,(PARAMETER_VALUE(0.0)),(PARAMETER_VALUE(5.0)),.T.,.UNSPECIFIED.)
#697=DRAUGHTING_PRE_DEFINED_CURVE_FONT('continuous')
#698=COLOUR_RGB('',0.0,0.274509817361832,1.0)
#699=TRIMMED_CURVE('',#986,(PARAMETER_VALUE(0.0)),(PARAMETER_VALUE(5.0)),.T.,.UNSPECIFIED.)
#700=DRAUGHTING_PRE_DEFINED_CURVE_FONT('continuous')
#701=COLOUR_RGB('',0.0,0.274509817361832,1.0)
#702=TRIMMED_CURVE('',#987,(PARAMETER_VALUE(0.0)),(PARAMETER_VALUE(5.0)),.T.,.UNSPECIFIED.)
#703=DRAUGHTING_PRE_DEFINED_CURVE_FONT('continuous')
#704=COLOUR_RGB('',0.0,0.274509817361832,1.0)
#705=TRIMMED_CURVE('',#988,(PARAMETER_VALUE(0.0)),(PARAMETER_VALUE(5.0)),.T.,.UNSPECIFIED.)
#706=SURFACE_SIDE_STYLE('',(#989))
#707=FACE_SURFACE('',(#990),#991,.F.)
#708=FACE_SURFACE('',(#992),#993,.F.)
#709=FACE_SURFACE('',(#994),#995,.F.)
#710=FACE_SURFACE('',(#996),#997,.F.)
#711=DRAUGHTING_PRE_DEFINED_CURVE_FONT('continuous')
#712=COLOUR_RGB('',0.0,0.274509817361832,1.0)
#713=TRIMMED_CURVE('',#998,(PARAMETER_VALUE(0.0)),(PARAMETER_VALUE(5.0)),.T.,.UNSPECIFIED.)
#714=DRAUGHTING_PRE_DEFINED_CURVE_FONT('continuous')
#715=COLOUR_RGB('',0.0,0.274509817361832,1.0)
#716=TRIMMED_CURVE('',#999,(PARAMETER_VALUE(0.0)),(PARAMETER_VALUE(5.0)),.T.,.UNSPECIFIED.)
#717=DRAUGHTING_PRE_DEFINED_CURVE_FONT('continuous')
#718=COLOUR_RGB('',0.0,0.274509817361832,1.0)
#719=TRIMMED_CURVE('',#1000,(PARAMETER_VALUE(0.0)),(PARAMETER_VALUE(5.0)),.T.,.UNSPECIFIED.)
#720=DRAUGHTING_PRE_DEFINED_CURVE_FONT('continuous')
#721=COLOUR_RGB('',0.0,0.274509817361832,1.0)
#722=TRIMMED_CURVE('',#1001,(PARAMETER_VALUE(0.0)),(PARAMETER_VALUE(5.0)),.T.,.UNSPECIFIED.)
#723=SURFACE_SIDE_STYLE('',(#1002))
#724=FACE_SURFACE('',(#1003),#1004,.F.)
#725=FACE_SURFACE('',(#1005),#1006,.F.)
#726=FACE_SURFACE('',(#1007),#1008,.F.)
#727=FACE_SURFACE('',(#1009),#1010,.F.)
#728=DRAUGHTING_PRE_DEFINED_CURVE_FONT('continuous')
#729=COLOUR_RGB('',0.0,0.274509817361832,1.0)
#730=TRIMMED_CURVE('',#1011,(PARAMETER_VALUE(0.0)),(PARAMETER_VALUE(5.0)),.T.,.UNSPECIFIED.)
#731=DRAUGHTING_PRE_DEFINED_CURVE_FONT('continuous')
#732=COLOUR_RGB('',0.0,0.274509817361832,1.0)
#733=TRIMMED_CURVE('',#1012,(PARAMETER_VALUE(0.0)),(PARAMETER_VALUE(5.0)),.T.,.UNSPECIFIED.)
#734=DRAUGHTING_PRE_DEFINED_CURVE_FONT('continuous')
#735=COLOUR_RGB('',0.0,0.274509817361832,1.0)
#736=TRIMMED_CURVE('',#1013,(PARAMETER_VALUE(0.0)),(PARAMETER_VALUE(5.0)),.T.,.UNSPECIFIED.)
#737=DRAUGHTING_PRE_DEFINED_CURVE_FONT('continuous')
#738=COLOUR_RGB('',0.0,0.274509817361832,1.0)
#739=TRIMMED_CURVE('',#1014,(PARAMETER_VALUE(0.0)),(PARAMETER_VALUE(5.0)),.T.,.UNSPECIFIED.)
#740=SURFACE_SIDE_STYLE('',(#1015))
#741=FACE_SURFACE('',(#1016),#1017,.F.)
#742=FACE_SURFACE('',(#1018),#1019,.F.)
#743=FACE_SURFACE('',(#1020),#1021,.F.)
#744=FACE_SURFACE('',(#1022),#1023,.F.)
#745=DRAUGHTING_PRE_DEFINED_CURVE_FONT('continuous')
#746=COLOUR_RGB('',0.0,0.274509817361832,1.0)
#747=TRIMMED_CURVE('',#1024,(PARAMETER_VALUE(0.0)),(PARAMETER_VALUE(5.0)),.T.,.UNSPECIFIED.)
#748=DRAUGHTING_PRE_DEFINED_CURVE_FONT('continuous')
#749=COLOUR_RGB('',0.0,0.274509817361832,1.0)
#750=TRIMMED_CURVE('',#1025,(PARAMETER_VALUE(0.0)),(PARAMETER_VALUE(5.0)),.T.,.UNSPECIFIED.)
#751=DRAUGHTING_PRE_DEFINED_CURVE_FONT('continuous')
#752=COLOUR_RGB('',0.0,0.274509817361832,1.0)
#753=TRIMMED_CURVE('',#1026,(PARAMETER_VALUE(0.0)),(PARAMETER_VALUE(5.0)),.T.,.UNSPECIFIED.)
#754=DRAUGHTING_PRE_DEFINED_CURVE_FONT('continuous')
#755=COLOUR_RGB('',0.0,0.274509817361832,1.0)
#756=TRIMMED_CURVE('',#1027,(PARAMETER_VALUE(0.0)),(PARAMETER_VALUE(5.0)),.T.,.UNSPECIFIED.)
#757=SURFACE_SIDE_STYLE('',(#1028))
#758=FACE_SURFACE('',(#1029),#1030,.F.)
#759=FACE_SURFACE('',(#1031),#1032,.F.)
#760=FACE_SURFACE('',(#1033),#1034,.F.)
#761=FACE_SURFACE('',(#1035),#1036,.F.)
#762=DRAUGHTING_PRE_DEFINED_CURVE_FONT('continuous')
#763=COLOUR_RGB('',0.0,0.274509817361832,1.0)
#764=TRIMMED_CURVE('',#1037,(PARAMETER_VALUE(0.0)),(PARAMETER_VALUE(5.0)),.T.,.UNSPECIFIED.)
#765=DRAUGHTING_PRE_DEFINED_CURVE_FONT('continuous')
#766=COLOUR_RGB('',0.0,0.274509817361832,1.0)
#767=TRIMMED_CURVE('',#1038,(PARAMETER_VALUE(0.0)),(PARAMETER_VALUE(5.0)),.T.,.UNSPECIFIED.)
#768=DRAUGHTING_PRE_DEFINED_CURVE_FONT('continuous')
#769=COLOUR_RGB('',0.0,0.274509817361832,1.0)
#770=TRIMMED_CURVE('',#1039,(PARAMETER_VALUE(0.0)),(PARAMETER_VALUE(5.0)),.T.,.UNSPECIFIED.)
#771=DRAUGHTING_PRE_DEFINED_CURVE_FONT('continuous')
#772=COLOUR_RGB('',0.0,0.274509817361832,1.0)
#773=TRIMMED_CURVE('',#1040,(PARAMETER_VALUE(0.0)),(PARAMETER_VALUE(5.0)),.T.,.UNSPECIFIED.)
#774=SURFACE_SIDE_STYLE('',(#1041))
#775=FACE_SURFACE('',(#1042),#1043,.F.)
#776=FACE_SURFACE('',(#1044),#1045,.F.)
#777=FACE_SURFACE('',(#1046),#1047,.F.)
#778=FACE_SURFACE('',(#1048),#1049,.F.)
#779=DRAUGHTING_PRE_DEFINED_CURVE_FONT('continuous')
#780=COLOUR_RGB('',0.0,0.274509817361832,1.0)
#781=TRIMMED_CURVE('',#1050,(PARAMETER_VALUE(0.0)),(PARAMETER_VALUE(5.0)),.T.,.UNSPECIFIED.)
#782=DRAUGHTING_PRE_DEFINED_CURVE_FONT('continuous')
#783=COLOUR_RGB('',0.0,0.274509817361832,1.0)
#784=TRIMMED_CURVE('',#1051,(PARAMETER_VALUE(0.0)),(PARAMETER_VALUE(5.0)),.T.,.UNSPECIFIED.)
#785=DRAUGHTING_PRE_DEFINED_CURVE_FONT('continuous')
#786=COLOUR_RGB('',0.0,0.274509817361832,1.0)
#787=TRIMMED_CURVE('',#1052,(PARAMETER_VALUE(0.0)),(PARAMETER_VALUE(5.0)),.T.,.UNSPECIFIED.)
#788=DRAUGHTING_PRE_DEFINED_CURVE_FONT('continuous')
#789=COLOUR_RGB('',0.0,0.274509817361832,1.0)
#790=TRIMMED_CURVE('',#1053,(PARAMETER_VALUE(0.0)),(PARAMETER_VALUE(5.0)),.T.,.UNSPECIFIED.)
#791=SURFACE_SIDE_STYLE('',(#1054))
#792=FACE_SURFACE('',(#1055),#1056,.F.)
#793=FACE_SURFACE('',(#1057),#1058,.F.)
#794=FACE_SURFACE('',(#1059),#1060,.F.)
#795=FACE_SURFACE('',(#1061),#1062,.F.)
#796=DRAUGHTING_PRE_DEFINED_CURVE_FONT('continuous')
#797=COLOUR_RGB('',0.0,0.274509817361832,1.0)
#798=TRIMMED_CURVE('',#1063,(PARAMETER_VALUE(0.0)),(PARAMETER_VALUE(5.0)),.T.,.UNSPECIFIED.)
#799=DRAUGHTING_PRE_DEFINED_CURVE_FONT('continuous')
#800=COLOUR_RGB('',0.0,0.274509817361832,1.0)
#801=TRIMMED_CURVE('',#1064,(PARAMETER_VALUE(0.0)),(PARAMETER_VALUE(5.0)),.T.,.UNSPECIFIED.)
#802=DRAUGHTING_PRE_DEFINED_CURVE_FONT('continuous')
#803=COLOUR_RGB('',0.0,0.274509817361832,1.0)
#804=TRIMMED_CURVE('',#1065,(PARAMETER_VALUE(0.0)),(PARAMETER_VALUE(5.0)),.T.,.UNSPECIFIED.)
#805=DRAUGHTING_PRE_DEFINED_CURVE_FONT('continuous')
#806=COLOUR_RGB('',0.0,0.274509817361832,1.0)
#807=TRIMMED_CURVE('',#1066,(PARAMETER_VALUE(0.0)),(PARAMETER_VALUE(5.0)),.T.,.UNSPECIFIED.)
#808=SURFACE_SIDE_STYLE('',(#1067))
#809=FACE_SURFACE('',(#1068),#1069,.F.)
#810=FACE_SURFACE('',(#1070),#1071,.F.)
#811=FACE_SURFACE('',(#1072),#1073,.F.)
#812=FACE_SURFACE('',(#1074),#1075,.F.)
#813=DRAUGHTING_PRE_DEFINED_CURVE_FONT('continuous')
#814=COLOUR_RGB('',0.0,0.274509817361832,1.0)
#815=TRIMMED_CURVE('',#1076,(PARAMETER_VALUE(0.0)),(PARAMETER_VALUE(5.0)),.T.,.UNSPECIFIED.)
#816=DRAUGHTING_PRE_DEFINED_CURVE_FONT('continuous')
#817=COLOUR_RGB('',0.0,0.274509817361832,1.0)
#818=TRIMMED_CURVE('',#1077,(PARAMETER_VALUE(0.0)),(PARAMETER_VALUE(5.0)),.T.,.UNSPECIFIED.)
#819=DRAUGHTING_PRE_DEFINED_CURVE_FONT('continuous')
#820=COLOUR_RGB('',0.0,0.274509817361832,1.0)
#821=TRIMMED_CURVE('',#1078,(PARAMETER_VALUE(0.0)),(PARAMETER_VALUE(5.0)),.T.,.UNSPECIFIED.)
#822=DRAUGHTING_PRE_DEFINED_CURVE_FONT('continuous')
#823=COLOUR_RGB('',0.0,0.274509817361832,1.0)
#824=TRIMMED_CURVE('',#1079,(PARAMETER_VALUE(0.0)),(PARAMETER_VALUE(5.0)),.T.,.UNSPECIFIED.)
#825=SURFACE_SIDE_STYLE('',(#1080))
#826=FACE_SURFACE('',(#1081),#1082,.F.)
#827=FACE_SURFACE('',(#1083),#1084,.F.)
#828=FACE_SURFACE('',(#1085),#1086,.F.)
#829=FACE_SURFACE('',(#1087),#1088,.F.)
#830=DRAUGHTING_PRE_DEFINED_CURVE_FONT('continuous')
#831=COLOUR_RGB('',0.0,0.274509817361832,1.0)
#832=TRIMMED_CURVE('',#1089,(PARAMETER_VALUE(0.0)),(PARAMETER_VALUE(5.0)),.T.,.UNSPECIFIED.)
#833=DRAUGHTING_PRE_DEFINED_CURVE_FONT('continuous')
#834=COLOUR_RGB('',0.0,0.274509817361832,1.0)
#835=TRIMMED_CURVE('',#1090,(PARAMETER_VALUE(0.0)),(PARAMETER_VALUE(5.0)),.T.,.UNSPECIFIED.)
#836=DRAUGHTING_PRE_DEFINED_CURVE_FONT('continuous')
#837=COLOUR_RGB('',0.0,0.274509817361832,1.0)
#838=TRIMMED_CURVE('',#1091,(PARAMETER_VALUE(0.0)),(PARAMETER_VALUE(5.0)),.T.,.UNSPECIFIED.)
#839=DRAUGHTING_PRE_DEFINED_CURVE_FONT('continuous')
#840=COLOUR_RGB('',0.0,0.274509817361832,1.0)
#841=TRIMMED_CURVE('',#1092,(PARAMETER_VALUE(0.0)),(PARAMETER_VALUE(5.0)),.T.,.UNSPECIFIED.)
#842=SURFACE_SIDE_STYLE('',(#1093))
#843=FACE_SURFACE('',(#1094),#1095,.F.)
#844=FACE_SURFACE('',(#1096),#1097,.F.)
#845=FACE_SURFACE('',(#1098),#1099,.F.)
#846=FACE_SURFACE('',(#1100),#1101,.F.)
#847=DRAUGHTING_PRE_DEFINED_CURVE_FONT('continuous')
#848=COLOUR_RGB('',0.0,0.274509817361832,1.0)
#849=TRIMMED_CURVE('',#1102,(PARAMETER_VALUE(0.0)),(PARAMETER_VALUE(5.0)),.T.,.UNSPECIFIED.)
#850=DRAUGHTING_PRE_DEFINED_CURVE_FONT('continuous')
#851=COLOUR_RGB('',0.0,0.274509817361832,1.0)
#852=TRIMMED_CURVE('',#1103,(PARAMETER_VALUE(0.0)),(PARAMETER_VALUE(5.0)),.T.,.UNSPECIFIED.)
#853=DRAUGHTING_PRE_DEFINED_CURVE_FONT('continuous')
#854=COLOUR_RGB('',0.0,0.274509817361832,1.0)
#855=TRIMMED_CURVE('',#1104,(PARAMETER_VALUE(0.0)),(PARAMETER_VALUE(5.0)),.T.,.UNSPECIFIED.)
#856=DRAUGHTING_PRE_DEFINED_CURVE_FONT('continuous')
#857=COLOUR_RGB('',0.0,0.274509817361832,1.0)
#858=TRIMMED_CURVE('',#1105,(PARAMETER_VALUE(0.0)),(PARAMETER_VALUE(5.0)),.T.,.UNSPECIFIED.)
#859=SURFACE_SIDE_STYLE('',(#1106))
#860=FACE_SURFACE('',(#1107),#1108,.F.)
#861=FACE_SURFACE('',(#1109),#1110,.F.)
#862=FACE_SURFACE('',(#1111),#1112,.F.)
#863=FACE_SURFACE('',(#1113),#1114,.F.)
#864=DRAUGHTING_PRE_DEFINED_CURVE_FONT('continuous')
#865=COLOUR_RGB('',0.0,0.274509817361832,1.0)
#866=TRIMMED_CURVE('',#1115,(PARAMETER_VALUE(0.0)),(PARAMETER_VALUE(5.0)),.T.,.UNSPECIFIED.)
#867=DRAUGHTING_PRE_DEFINED_CURVE_FONT('continuous')
#868=COLOUR_RGB('',0.0,0.274509817361832,1.0)
#869=TRIMMED_CURVE('',#1116,(PARAMETER_VALUE(0.0)),(PARAMETER_VALUE(5.0)),.T.,.UNSPECIFIED.)
#870=DRAUGHTING_PRE_DEFINED_CURVE_FONT('continuous')
#871=COLOUR_RGB('',0.0,0.274509817361832,1.0)
#872=TRIMMED_CURVE('',#1117,(PARAMETER_VALUE(0.0)),(PARAMETER_VALUE(5.0)),.T.,.UNSPECIFIED.)
#873=DRAUGHTING_PRE_DEFINED_CURVE_FONT('continuous')
#874=COLOUR_RGB('',0.0,0.274509817361832,1.0)
#875=TRIMMED_CURVE('',#1118,(PARAMETER_VALUE(0.0)),(PARAMETER_VALUE(5.0)),.T.,.UNSPECIFIED.)
#876=SURFACE_SIDE_STYLE('',(#1119))
#877=FACE_SURFACE('',(#1120),#1121,.F.)
#878=FACE_SURFACE('',(#1122),#1123,.F.)
#879=FACE_SURFACE('',(#1124),#1125,.F.)
#880=FACE_SURFACE('',(#1126),#1127,.F.)
#881=DRAUGHTING_PRE_DEFINED_CURVE_FONT('continuous')
#882=COLOUR_RGB('',0.0,0.274509817361832,1.0)
#883=TRIMMED_CURVE('',#1128,(PARAMETER_VALUE(0.0)),(PARAMETER_VALUE(5.0)),.T.,.UNSPECIFIED.)
#884=DRAUGHTING_PRE_DEFINED_CURVE_FONT('continuous')
#885=COLOUR_RGB('',0.0,0.274509817361832,1.0)
#886=TRIMMED_CURVE('',#1129,(PARAMETER_VALUE(0.0)),(PARAMETER_VALUE(5.0)),.T.,.UNSPECIFIED.)
#887=DRAUGHTING_PRE_DEFINED_CURVE_FONT('continuous')
#888=COLOUR_RGB('',0.0,0.274509817361832,1.0)
#889=TRIMMED_CURVE('',#1130,(PARAMETER_VALUE(0.0)),(PARAMETER_VALUE(5.0)),.T.,.UNSPECIFIED.)
#890=DRAUGHTING_PRE_DEFINED_CURVE_FONT('continuous')
#891=COLOUR_RGB('',0.0,0.274509817361832,1.0)
#892=TRIMMED_CURVE('',#1131,(PARAMETER_VALUE(0.0)),(PARAMETER_VALUE(5.0)),.T.,.UNSPECIFIED.)
#893=SURFACE_SIDE_STYLE('',(#1132))
#894=FACE_SURFACE('',(#1133),#1134,.F.)
#895=FACE_SURFACE('',(#1135),#1136,.F.)
#896=FACE_SURFACE('',(#1137),#1138,.F.)
#897=FACE_SURFACE('',(#1139),#1140,.F.)
#898=DRAUGHTING_PRE_DEFINED_CURVE_FONT('continuous')
#899=COLOUR_RGB('',0.0,0.274509817361832,1.0)
#900=TRIMMED_CURVE('',#1141,(PARAMETER_VALUE(0.0)),(PARAMETER_VALUE(5.0)),.T.,.UNSPECIFIED.)
#901=DRAUGHTING_PRE_DEFINED_CURVE_FONT('continuous')
#902=COLOUR_RGB('',0.0,0.274509817361832,1.0)
#903=TRIMMED_CURVE('',#1142,(PARAMETER_VALUE(0.0)),(PARAMETER_VALUE(5.0)),.T.,.UNSPECIFIED.)
#904=DRAUGHTING_PRE_DEFINED_CURVE_FONT('continuous')
#905=COLOUR_RGB('',0.0,0.274509817361832,1.0)
#906=TRIMMED_CURVE('',#1143,(PARAMETER_VALUE(0.0)),(PARAMETER_VALUE(5.0)),.T.,.UNSPECIFIED.)
#907=DRAUGHTING_PRE_DEFINED_CURVE_FONT('continuous')
#908=COLOUR_RGB('',0.0,0.274509817361832,1.0)
#909=TRIMMED_CURVE('',#1144,(PARAMETER_VALUE(0.0)),(PARAMETER_VALUE(5.0)),.T.,.UNSPECIFIED.)
#911=SURFACE_STYLE_FILL_AREA(#1145)
#912=FACE_BOUND('',#1146,.T.)
#913=PLANE('',#1147)
#914=FACE_BOUND('',#1148,.T.)
#915=PLANE('',#1149)
#916=FACE_BOUND('',#1150,.T.)
#917=PLANE('',#1151)
#918=FACE_BOUND('',#1152,.T.)
#919=PLANE('',#1153)
#920=LINE('',#1154,#1155)
#921=LINE('',#1156,#1157)
#922=LINE('',#1158,#1159)
#923=LINE('',#1160,#1161)
#924=SURFACE_STYLE_FILL_AREA(#1162)
#925=FACE_BOUND('',#1163,.T.)
#926=PLANE('',#1164)
#927=FACE_BOUND('',#1165,.T.)
#928=PLANE('',#1166)
#929=FACE_BOUND('',#1167,.T.)
#930=PLANE('',#1168)
#931=FACE_BOUND('',#1169,.T.)
#932=PLANE('',#1170)
#933=LINE('',#1171,#1172)
#934=LINE('',#1173,#1174)
#935=LINE('',#1175,#1176)
#936=LINE('',#1177,#1178)
#937=SURFACE_STYLE_FILL_AREA(#1179)
#938=FACE_BOUND('',#1180,.T.)
#939=PLANE('',#1181)
#940=FACE_BOUND('',#1182,.T.)
#941=PLANE('',#1183)
#942=FACE_BOUND('',#1184,.T.)
#943=PLANE('',#1185)
#944=FACE_BOUND('',#1186,.T.)
#945=PLANE('',#1187)
#946=LINE('',#1188,#1189)
#947=LINE('',#1190,#1191)
#948=LINE('',#1192,#1193)
#949=LINE('',#1194,#1195)
#950=SURFACE_STYLE_FILL_AREA(#1196)
#951=FACE_BOUND('',#1197,.T.)
#952=PLANE('',#1198)
#953=FACE_BOUND('',#1199,.T.)
#954=PLANE('',#1200)
#955=FACE_BOUND('',#1201,.T.)
#956=PLANE('',#1202)
#957=FACE_BOUND('',#1203,.T.)
#958=PLANE('',#1204)
#959=LINE('',#1205,#1206)
#960=LINE('',#1207,#1208)
#961=LINE('',#1209,#1210)
#962=LINE('',#1211,#1212)
#963=SURFACE_STYLE_FILL_AREA(#1213)
#964=FACE_BOUND('',#1214,.T.)
#965=PLANE('',#1215)
#966=FACE_BOUND('',#1216,.T.)
#967=PLANE('',#1217)
#968=FACE_BOUND('',#1218,.T.)
#969=PLANE('',#1219)
#970=FACE_BOUND('',#1220,.T.)
#971=PLANE('',#1221)
#972=LINE('',#1222,#1223)
#973=LINE('',#1224,#1225)
#974=LINE('',#1226,#1227)
#975=LINE('',#1228,#1229)
#976=SURFACE_STYLE_FILL_AREA(#1230)
#977=FACE_BOUND('',#1231,.T.)
#978=PLANE('',#1232)
#979=FACE_BOUND('',#1233,.T.)
#980=PLANE('',#1234)
#981=FACE_BOUND('',#1235,.T.)
#982=PLANE('',#1236)
#983=FACE_BOUND('',#1237,.T.)
#984=PLANE('',#1238)
#985=LINE('',#1239,#1240)
#986=LINE('',#1241,#1242)
#987=LINE('',#1243,#1244)
#988=LINE('',#1245,#1246)
#989=SURFACE_STYLE_FILL_AREA(#1247)
#990=FACE_BOUND('',#1248,.T.)
#991=PLANE('',#1249)
#992=FACE_BOUND('',#1250,.T.)
#993=PLANE('',#1251)
#994=FACE_BOUND('',#1252,.T.)
#995=PLANE('',#1253)
#996=FACE_BOUND('',#1254,.T.)
#997=PLANE('',#1255)
#998=LINE('',#1256,#1257)
#999=LINE('',#1258,#1259)
#1000=LINE('',#1260,#1261)
#1001=LINE('',#1262,#1263)
#1002=SURFACE_STYLE_FILL_AREA(#1264)
#1003=FACE_BOUND('',#1265,.T.)
#1004=PLANE('',#1266)
#1005=FACE_BOUND('',#1267,.T.)
#1006=PLANE('',#1268)
#1007=FACE_BOUND('',#1269,.T.)
#1008=PLANE('',#1270)
#1009=FACE_BOUND('',#1271,.T.)
#1010=PLANE('',#1272)
#1011=LINE('',#1273,#1274)
#1012=LINE('',#1275,#1276)
#1013=LINE('',#1277,#1278)
#1014=LINE('',#1279,#1280)
#1015=SURFACE_STYLE_FILL_AREA(#1281)
#1016=FACE_BOUND('',#1282,.T.)
#1017=PLANE('',#1283)
#1018=FACE_BOUND('',#1284,.T.)
#1019=PLANE('',#1285)
#1020=FACE_BOUND('',#1286,.T.)
#1021=PLANE('',#1287)
#1022=FACE_BOUND('',#1288,.T.)
#1023=PLANE('',#1289)
#1024=LINE('',#1290,#1291)
#1025=LINE('',#1292,#1293)
#1026=LINE('',#1294,#1295)
#1027=LINE('',#1296,#1297)
#1028=SURFACE_STYLE_FILL_AREA(#1298)
#1029=FACE_BOUND('',#1299,.T.)
#1030=PLANE('',#1300)
#1031=FACE_BOUND('',#1301,.T.)
#1032=PLANE('',#1302)
#1033=FACE_BOUND('',#1303,.T.)
#1034=PLANE('',#1304)
#1035=FACE_BOUND('',#1305,.T.)
#1036=PLANE('',#1306)
#1037=LINE('',#1307,#1308)
#1038=LINE('',#1309,#1310)
#1039=LINE('',#1311,#1312)
#1040=LINE('',#1313,#1314)
#1041=SURFACE_STYLE_FILL_AREA(#1315)
#1042=FACE_BOUND('',#1316,.T.)
#1043=PLANE('',#1317)
#1044=FACE_BOUND('',#1318,.T.)
#1045=PLANE('',#1319)
#1046=FACE_BOUND('',#1320,.T.)
#1047=PLANE('',#1321)
#1048=FACE_BOUND('',#1322,.T.)
#1049=PLANE('',#1323)
#1050=LINE('',#1324,#1325)
#1051=LINE('',#1326,#1327)
#1052=LINE('',#1328,#1329)
#1053=LINE('',#1330,#1331)
#1054=SURFACE_STYLE_FILL_AREA(#1332)
#1055=FACE_BOUND('',#1333,.T.)
#1056=PLANE('',#1334)
#1057=FACE_BOUND('',#1335,.T.)
#1058=PLANE('',#1336)
#1059=FACE_BOUND('',#1337,.T.)
#1060=PLANE('',#1338)
#1061=FACE_BOUND('',#1339,.T.)
#1062=PLANE('',#1340)
#1063=LINE('',#1341,#1342)
#1064=LINE('',#1343,#1344)
#1065=LINE('',#1345,#1346)
#1066=LINE('',#1347,#1348)
#1067=SURFACE_STYLE_FILL_AREA(#1349)
#1068=FACE_BOUND('',#1350,.T.)
#1069=PLANE('',#1351)
#1070=FACE_BOUND('',#1352,.T.)
#1071=PLANE('',#1353)
#1072=FACE_BOUND('',#1354,.T.)
#1073=PLANE('',#1355)
#1074=FACE_BOUND('',#1356,.T.)
#1075=PLANE('',#1357)
#1076=LINE('',#1358,#1359)
#1077=LINE('',#1360,#1361)
#1078=LINE('',#1362,#1363)
#1079=LINE('',#1364,#1365)
#1080=SURFACE_STYLE_FILL_AREA(#1366)
#1081=FACE_BOUND('',#1367,.T.)
#1082=PLANE('',#1368)
#1083=FACE_BOUND('',#1369,.T.)
#1084=PLANE('',#1370)
#1085=FACE_BOUND('',#1371,.T.)
#1086=PLANE('',#1372)
#1087=FACE_BOUND('',#1373,.T.)
#1088=PLANE('',#1374)
#1089=LINE('',#1375,#1376)
#1090=LINE('',#1377,#1378)
#1091=LINE('',#1379,#1380)
#1092=LINE('',#1381,#1382)
#1093=SURFACE_STYLE_FILL_AREA(#1383)
#1094=FACE_BOUND('',#1384,.T.)
#1095=PLANE('',#1385)
#1096=FACE_BOUND('',#1386,.T.)
#1097=PLANE('',#1387)
#1098=FACE_BOUND('',#1388,.T.)
#1099=PLANE('',#1389)
#1100=FACE_BOUND('',#1390,.T.)
#1101=PLANE('',#1391)
#1102=LINE('',#1392,#1393)
#1103=LINE('',#1394,#1395)
#1104=LINE('',#1396,#1397)
#1105=LINE('',#1398,#1399)
#1106=SURFACE_STYLE_FILL_AREA(#1400)
#1107=FACE_BOUND('',#1401,.T.)
#1108=PLANE('',#1402)
#1109=FACE_BOUND('',#1403,.T.)
#1110=PLANE('',#1404)
#1111=FACE_BOUND('',#1405,.T.)
#1112=PLANE('',#1406)
#1113=FACE_BOUND('',#1407,.T.)
#1114=PLANE('',#1408)
#1115=LINE('',#1409,#1410)
#1116=LINE('',#1411,#1412)
#1117=LINE('',#1413,#1414)
#1118=LINE('',#1415,#1416)
#1119=SURFACE_STYLE_FILL_AREA(#1417)
#1120=FACE_BOUND('',#1418,.T.)
#1121=PLANE('',#1419)
#1122=FACE_BOUND('',#1420,.T.)
#1123=PLANE('',#1421)
#1124=FACE_BOUND('',#1422,.T.)
#1125=PLANE('',#1423)
#1126=FACE_BOUND('',#1424,.T.)
#1127=PLANE('',#1425)
#1128=LINE('',#1426,#1427)
#1129=LINE('',#1428,#1429)
#1130=LINE('',#1430,#1431)
#1131=LINE('',#1432,#1433)
#1132=SURFACE_STYLE_FILL_AREA(#1434)
#1133=FACE_BOUND('',#1435,.T.)
#1134=PLANE('',#1436)
#1135=FACE_BOUND('',#1437,.T.)
#1136=PLANE('',#1438)
#1137=FACE_BOUND('',#1439,.T.)
#1138=PLANE('',#1440)
#1139=FACE_BOUND('',#1441,.T.)
#1140=PLANE('',#1442)
#1141=LINE('',#1443,#1444)
#1142=LINE('',#1445,#1446)
#1143=LINE('',#1447,#1448)
#1144=LINE('',#1449,#1450)
#1145=FILL_AREA_STYLE('',(#1451))
#1146=EDGE_LOOP('',(#1452,#1453,#1454,#1455,#1456,#1457,#1458))
#1147=AXIS2_PLACEMENT_3D('',#1459,#1460,#1461)
#1148=EDGE_LOOP('',(#1462,#1463,#1464,#1465,#1466,#1467,#1468))
#1149=AXIS2_PLACEMENT_3D('',#1469,#1470,#1471)
#1150=EDGE_LOOP('',(#1472,#1473,#1474,#1475,#1476,#1477,#1478))
#1151=AXIS2_PLACEMENT_3D('',#1479,#1480,#1481)
#1152=EDGE_LOOP('',(#1482,#1483,#1484,#1485,#1486,#1487,#1488))
#1153=AXIS2_PLACEMENT_3D('',#1489,#1490,#1491)
#1154=CARTESIAN_POINT('',(-36.3830531731183,-184.964570633033,182.25))
#1155=VECTOR('',#1492,1.0)
#1156=CARTESIAN_POINT('',(-183.219637652172,-78.2815473419494,182.25))
#1157=VECTOR('',#1493,1.0)
#1158=CARTESIAN_POINT('',(-107.778802926708,-133.092522118222,150.5))
#1159=VECTOR('',#1494,1.0)
#1160=CARTESIAN_POINT('',(-107.778802926708,-133.092522118222,219.0))
#1161=VECTOR('',#1495,1.0)
#1162=FILL_AREA_STYLE('',(#1496))
#1163=EDGE_LOOP('',(#1497,#1498,#1499,#1500,#1501,#1502,#1503))
#1164=AXIS2_PLACEMENT_3D('',#1504,#1505,#1506)
#1165=EDGE_LOOP('',(#1507,#1508,#1509,#1510,#1511,#1512,#1513))
#1166=AXIS2_PLACEMENT_3D('',#1514,#1515,#1516)
#1167=EDGE_LOOP('',(#1517,#1518,#1519,#1520,#1521,#1522,#1523))
#1168=AXIS2_PLACEMENT_3D('',#1524,#1525,#1526)
#1169=EDGE_LOOP('',(#1527,#1528,#1529,#1530,#1531,#1532,#1533))
#1170=AXIS2_PLACEMENT_3D('',#1534,#1535,#1536)
#1171=CARTESIAN_POINT('',(-192.499899207828,-57.4377386164938,182.25))
#1172=VECTOR('',#1537,1.0)
#1173=CARTESIAN_POINT('',(-173.52798312475,123.067985392848,182.25))
#1174=VECTOR('',#1538,1.0)
#1175=CARTESIAN_POINT('',(-183.275262324458,30.3288186497563,150.5))
#1176=VECTOR('',#1539,1.0)
#1177=CARTESIAN_POINT('',(-183.275262324458,30.3288186497563,219.0))
#1178=VECTOR('',#1540,1.0)
#1179=FILL_AREA_STYLE('',(#1541))
#1180=EDGE_LOOP('',(#1542,#1543,#1544,#1545,#1546,#1547,#1548))
#1181=AXIS2_PLACEMENT_3D('',#1549,#1550,#1551)
#1182=EDGE_LOOP('',(#1552,#1553,#1554,#1555,#1556,#1557,#1558))
#1183=AXIS2_PLACEMENT_3D('',#1559,#1560,#1561)
#1184=EDGE_LOOP('',(#1562,#1563,#1564,#1565,#1566,#1567,#1568))
#1185=AXIS2_PLACEMENT_3D('',#1569,#1570,#1571)
#1186=EDGE_LOOP('',(#1572,#1573,#1574,#1575,#1576,#1577,#1578))
#1187=AXIS2_PLACEMENT_3D('',#1579,#1580,#1581)
#1188=CARTESIAN_POINT('',(-160.11684603471,141.526832016539,182.25))
#1189=VECTOR('',#1582,1.0)
#1190=CARTESIAN_POINT('',(5.6916545274218,215.349532734797,182.25))
#1191=VECTOR('',#1583,1.0)
#1192=CARTESIAN_POINT('',(-79.4964593977507,177.421340767978,150.5))
#1193=VECTOR('',#1584,1.0)
#1194=CARTESIAN_POINT('',(-79.4964593977507,177.421340767978,219.0))
#1195=VECTOR('',#1585,1.0)
#1196=FILL_AREA_STYLE('',(#1586))
#1197=EDGE_LOOP('',(#1587,#1588,#1589,#1590,#1591,#1592,#1593))
#1198=AXIS2_PLACEMENT_3D('',#1594,#1595,#1596)
#1199=EDGE_LOOP('',(#1597,#1598,#1599,#1600,#1601,#1602,#1603))
#1200=AXIS2_PLACEMENT_3D('',#1604,#1605,#1606)
#1201=EDGE_LOOP('',(#1607,#1608,#1609,#1610,#1611,#1612,#1613))
#1202=AXIS2_PLACEMENT_3D('',#1614,#1615,#1616)
#1203=EDGE_LOOP('',(#1617,#1618,#1619,#1620,#1621,#1622,#1623))
#1204=AXIS2_PLACEMENT_3D('',#1624,#1625,#1626)
#1205=CARTESIAN_POINT('',(28.383053173118,212.964570633033,182.25))
#1206=VECTOR('',#1627,1.0)
#1207=CARTESIAN_POINT('',(175.219637652171,106.281547341949,182.25))
#1208=VECTOR('',#1628,1.0)
#1209=CARTESIAN_POINT('',(99.7788029267074,161.092522118222,150.5))
#1210=VECTOR('',#1629,1.0)
#1211=CARTESIAN_POINT('',(99.7788029267074,161.092522118222,219.0))
#1212=VECTOR('',#1630,1.0)
#1213=FILL_AREA_STYLE('',(#1631))
#1214=EDGE_LOOP('',(#1632,#1633,#1634,#1635,#1636,#1637,#1638))
#1215=AXIS2_PLACEMENT_3D('',#1639,#1640,#1641)
#1216=EDGE_LOOP('',(#1642,#1643,#1644,#1645,#1646,#1647,#1648))
#1217=AXIS2_PLACEMENT_3D('',#1649,#1650,#1651)
#1218=EDGE_LOOP('',(#1652,#1653,#1654,#1655,#1656,#1657,#1658))
#1219=AXIS2_PLACEMENT_3D('',#1659,#1660,#1661)
#1220=EDGE_LOOP('',(#1662,#1663,#1664,#1665,#1666,#1667,#1668))
#1221=AXIS2_PLACEMENT_3D('',#1669,#1670,#1671)
#1222=CARTESIAN_POINT('',(184.499899207829,85.4377386164936,182.25))
#1223=VECTOR('',#1672,1.0)
#1224=CARTESIAN_POINT('',(165.52798312475,-95.0679853928481,182.25))
#1225=VECTOR('',#1673,1.0)
#1226=CARTESIAN_POINT('',(175.275262324458,-2.32881864975653,150.5))
#1227=VECTOR('',#1674,1.0)
#1228=CARTESIAN_POINT('',(175.275262324458,-2.32881864975657,219.0))
#1229=VECTOR('',#1675,1.0)
#1230=FILL_AREA_STYLE('',(#1676))
#1231=EDGE_LOOP('',(#1677,#1678,#1679,#1680,#1681,#1682,#1683))
#1232=AXIS2_PLACEMENT_3D('',#1684,#1685,#1686)
#1233=EDGE_LOOP('',(#1687,#1688,#1689,#1690,#1691,#1692,#1693))
#1234=AXIS2_PLACEMENT_3D('',#1694,#1695,#1696)
#1235=EDGE_LOOP('',(#1697,#1698,#1699,#1700,#1701,#1702,#1703))
#1236=AXIS2_PLACEMENT_3D('',#1704,#1705,#1706)
#1237=EDGE_LOOP('',(#1707,#1708,#1709,#1710,#1711,#1712,#1713))
#1238=AXIS2_PLACEMENT_3D('',#1714,#1715,#1716)
#1239=CARTESIAN_POINT('',(152.11684603471,-113.52683201654,182.25))
#1240=VECTOR('',#1717,1.0)
#1241=CARTESIAN_POINT('',(-13.6916545274221,-187.349532734797,182.25))
#1242=VECTOR('',#1718,1.0)
#1243=CARTESIAN_POINT('',(71.4964593977505,-149.421340767979,150.5))
#1244=VECTOR('',#1719,1.0)
#1245=CARTESIAN_POINT('',(71.4964593977505,-149.421340767979,219.0))
#1246=VECTOR('',#1720,1.0)
#1247=FILL_AREA_STYLE('',(#1721))
#1248=EDGE_LOOP('',(#1722,#1723,#1724,#1725,#1726,#1727,#1728))
#1249=AXIS2_PLACEMENT_3D('',#1729,#1730,#1731)
#1250=EDGE_LOOP('',(#1732,#1733,#1734,#1735,#1736,#1737,#1738))
#1251=AXIS2_PLACEMENT_3D('',#1739,#1740,#1741)
#1252=EDGE_LOOP('',(#1742,#1743,#1744,#1745,#1746,#1747,#1748))
#1253=AXIS2_PLACEMENT_3D('',#1749,#1750,#1751)
#1254=EDGE_LOOP('',(#1752,#1753,#1754,#1755,#1756,#1757,#1758))
#1255=AXIS2_PLACEMENT_3D('',#1759,#1760,#1761)
#1256=CARTESIAN_POINT('',(-36.3830531731183,-184.964570633033,0.750000000000058))
#1257=VECTOR('',#1762,1.0)
#1258=CARTESIAN_POINT('',(-183.219637652172,-78.2815473419493,0.750000000000028))
#1259=VECTOR('',#1763,1.0)
#1260=CARTESIAN_POINT('',(-107.778802926708,-133.092522118222,-31.0))
#1261=VECTOR('',#1764,1.0)
#1262=CARTESIAN_POINT('',(-107.778802926708,-133.092522118222,37.5))
#1263=VECTOR('',#1765,1.0)
#1264=FILL_AREA_STYLE('',(#1766))
#1265=EDGE_LOOP('',(#1767,#1768,#1769,#1770,#1771,#1772,#1773))
#1266=AXIS2_PLACEMENT_3D('',#1774,#1775,#1776)
#1267=EDGE_LOOP('',(#1777,#1778,#1779,#1780,#1781,#1782,#1783))
#1268=AXIS2_PLACEMENT_3D('',#1784,#1785,#1786)
#1269=EDGE_LOOP('',(#1787,#1788,#1789,#1790,#1791,#1792,#1793))
#1270=AXIS2_PLACEMENT_3D('',#1794,#1795,#1796)
#1271=EDGE_LOOP('',(#1797,#1798,#1799,#1800,#1801,#1802,#1803))
#1272=AXIS2_PLACEMENT_3D('',#1804,#1805,#1806)
#1273=CARTESIAN_POINT('',(-192.499899207829,-57.4377386164938,0.750000000000085))
#1274=VECTOR('',#1807,1.0)
#1275=CARTESIAN_POINT('',(-173.52798312475,123.067985392848,0.750000000000115))
#1276=VECTOR('',#1808,1.0)
#1277=CARTESIAN_POINT('',(-183.275262324458,30.3288186497564,-30.9999999999999))
#1278=VECTOR('',#1809,1.0)
#1279=CARTESIAN_POINT('',(-183.275262324458,30.3288186497564,37.5000000000001))
#1280=VECTOR('',#1810,1.0)
#1281=FILL_AREA_STYLE('',(#1811))
#1282=EDGE_LOOP('',(#1812,#1813,#1814,#1815,#1816,#1817,#1818))
#1283=AXIS2_PLACEMENT_3D('',#1819,#1820,#1821)
#1284=EDGE_LOOP('',(#1822,#1823,#1824,#1825,#1826,#1827,#1828))
#1285=AXIS2_PLACEMENT_3D('',#1829,#1830,#1831)
#1286=EDGE_LOOP('',(#1832,#1833,#1834,#1835,#1836,#1837,#1838))
#1287=AXIS2_PLACEMENT_3D('',#1839,#1840,#1841)
#1288=EDGE_LOOP('',(#1842,#1843,#1844,#1845,#1846,#1847,#1848))
#1289=AXIS2_PLACEMENT_3D('',#1849,#1850,#1851)
#1290=CARTESIAN_POINT('',(-160.11684603471,141.526832016539,0.750000000000142))
#1291=VECTOR('',#1852,1.0)
#1292=CARTESIAN_POINT('',(5.69165452742178,215.349532734797,0.750000000000142))
#1293=VECTOR('',#1853,1.0)
#1294=CARTESIAN_POINT('',(-79.4964593977508,177.421340767978,-30.9999999999999))
#1295=VECTOR('',#1854,1.0)
#1296=CARTESIAN_POINT('',(-79.4964593977507,177.421340767978,37.5000000000001))
#1297=VECTOR('',#1855,1.0)
#1298=FILL_AREA_STYLE('',(#1856))
#1299=EDGE_LOOP('',(#1857,#1858,#1859,#1860,#1861,#1862,#1863))
#1300=AXIS2_PLACEMENT_3D('',#1864,#1865,#1866)
#1301=EDGE_LOOP('',(#1867,#1868,#1869,#1870,#1871,#1872,#1873))
#1302=AXIS2_PLACEMENT_3D('',#1874,#1875,#1876)
#1303=EDGE_LOOP('',(#1877,#1878,#1879,#1880,#1881,#1882,#1883))
#1304=AXIS2_PLACEMENT_3D('',#1884,#1885,#1886)
#1305=EDGE_LOOP('',(#1887,#1888,#1889,#1890,#1891,#1892,#1893))
#1306=AXIS2_PLACEMENT_3D('',#1894,#1895,#1896)
#1307=CARTESIAN_POINT('',(28.383053173118,212.964570633033,0.750000000000249))
#1308=VECTOR('',#1897,1.0)
#1309=CARTESIAN_POINT('',(175.219637652171,106.28154734195,0.750000000000149))
#1310=VECTOR('',#1898,1.0)
#1311=CARTESIAN_POINT('',(99.7788029267073,161.092522118222,-30.9999999999998))
#1312=VECTOR('',#1899,1.0)
#1313=CARTESIAN_POINT('',(99.7788029267074,161.092522118222,37.5000000000002))
#1314=VECTOR('',#1900,1.0)
#1315=FILL_AREA_STYLE('',(#1901))
#1316=EDGE_LOOP('',(#1902,#1903,#1904,#1905,#1906,#1907,#1908))
#1317=AXIS2_PLACEMENT_3D('',#1909,#1910,#1911)
#1318=EDGE_LOOP('',(#1912,#1913,#1914,#1915,#1916,#1917,#1918))
#1319=AXIS2_PLACEMENT_3D('',#1919,#1920,#1921)
#1320=EDGE_LOOP('',(#1922,#1923,#1924,#1925,#1926,#1927,#1928))
#1321=AXIS2_PLACEMENT_3D('',#1929,#1930,#1931)
#1322=EDGE_LOOP('',(#1932,#1933,#1934,#1935,#1936,#1937,#1938))
#1323=AXIS2_PLACEMENT_3D('',#1939,#1940,#1941)
#1324=CARTESIAN_POINT('',(184.499899207828,85.4377386164937,0.750000000000052))
#1325=VECTOR('',#1942,1.0)
#1326=CARTESIAN_POINT('',(165.52798312475,-95.067985392848,0.749999999999921))
#1327=VECTOR('',#1943,1.0)
#1328=CARTESIAN_POINT('',(175.275262324458,-2.32881864975647,-31.0))
#1329=VECTOR('',#1944,1.0)
#1330=CARTESIAN_POINT('',(175.275262324458,-2.32881864975651,37.5))
#1331=VECTOR('',#1945,1.0)
#1332=FILL_AREA_STYLE('',(#1946))
#1333=EDGE_LOOP('',(#1947,#1948,#1949,#1950,#1951,#1952,#1953))
#1334=AXIS2_PLACEMENT_3D('',#1954,#1955,#1956)
#1335=EDGE_LOOP('',(#1957,#1958,#1959,#1960,#1961,#1962,#1963))
#1336=AXIS2_PLACEMENT_3D('',#1964,#1965,#1966)
#1337=EDGE_LOOP('',(#1967,#1968,#1969,#1970,#1971,#1972,#1973))
#1338=AXIS2_PLACEMENT_3D('',#1974,#1975,#1976)
#1339=EDGE_LOOP('',(#1977,#1978,#1979,#1980,#1981,#1982,#1983))
#1340=AXIS2_PLACEMENT_3D('',#1984,#1985,#1986)
#1341=CARTESIAN_POINT('',(152.11684603471,-113.52683201654,0.749999999999984))
#1342=VECTOR('',#1987,1.0)
#1343=CARTESIAN_POINT('',(-13.6916545274221,-187.349532734797,0.749999999999989))
#1344=VECTOR('',#1988,1.0)
#1345=CARTESIAN_POINT('',(71.4964593977505,-149.421340767979,-31.0))
#1346=VECTOR('',#1989,1.0)
#1347=CARTESIAN_POINT('',(71.4964593977505,-149.421340767979,37.5))
#1348=VECTOR('',#1990,1.0)
#1349=FILL_AREA_STYLE('',(#1991))
#1350=EDGE_LOOP('',(#1992,#1993,#1994,#1995,#1996,#1997,#1998))
#1351=AXIS2_PLACEMENT_3D('',#1999,#2000,#2001)
#1352=EDGE_LOOP('',(#2002,#2003,#2004,#2005,#2006,#2007,#2008))
#1353=AXIS2_PLACEMENT_3D('',#2009,#2010,#2011)
#1354=EDGE_LOOP('',(#2012,#2013,#2014,#2015,#2016,#2017,#2018))
#1355=AXIS2_PLACEMENT_3D('',#2019,#2020,#2021)
#1356=EDGE_LOOP('',(#2022,#2023,#2024,#2025,#2026,#2027,#2028))
#1357=AXIS2_PLACEMENT_3D('',#2029,#2030,#2031)
#1358=CARTESIAN_POINT('',(67.4377386164934,-174.499899207829,91.5))
#1359=VECTOR('',#2032,1.0)
#1360=CARTESIAN_POINT('',(-113.067985392848,-155.52798312475,91.5))
#1361=VECTOR('',#2033,1.0)
#1362=CARTESIAN_POINT('',(-20.3288186497567,-165.275262324459,59.75))
#1363=VECTOR('',#2034,1.0)
#1364=CARTESIAN_POINT('',(-20.3288186497567,-165.275262324459,128.25))
#1365=VECTOR('',#2035,1.0)
#1366=FILL_AREA_STYLE('',(#2036))
#1367=EDGE_LOOP('',(#2037,#2038,#2039,#2040,#2041,#2042,#2043))
#1368=AXIS2_PLACEMENT_3D('',#2044,#2045,#2046)
#1369=EDGE_LOOP('',(#2047,#2048,#2049,#2050,#2051,#2052,#2053))
#1370=AXIS2_PLACEMENT_3D('',#2054,#2055,#2056)
#1371=EDGE_LOOP('',(#2057,#2058,#2059,#2060,#2061,#2062,#2063))
#1372=AXIS2_PLACEMENT_3D('',#2064,#2065,#2066)
#1373=EDGE_LOOP('',(#2067,#2068,#2069,#2070,#2071,#2072,#2073))
#1374=AXIS2_PLACEMENT_3D('',#2074,#2075,#2076)
#1375=CARTESIAN_POINT('',(-131.526832016539,-142.116846034711,91.5000000000003))
#1376=VECTOR('',#2077,1.0)
#1377=CARTESIAN_POINT('',(-205.349532734797,23.6916545274209,91.5000000000003))
#1378=VECTOR('',#2078,1.0)
#1379=CARTESIAN_POINT('',(-167.421340767978,-61.4964593977515,59.7500000000003))
#1380=VECTOR('',#2079,1.0)
#1381=CARTESIAN_POINT('',(-167.421340767978,-61.4964593977515,128.25))
#1382=VECTOR('',#2080,1.0)
#1383=FILL_AREA_STYLE('',(#2081))
#1384=EDGE_LOOP('',(#2082,#2083,#2084,#2085,#2086,#2087,#2088))
#1385=AXIS2_PLACEMENT_3D('',#2089,#2090,#2091)
#1386=EDGE_LOOP('',(#2092,#2093,#2094,#2095,#2096,#2097,#2098))
#1387=AXIS2_PLACEMENT_3D('',#2099,#2100,#2101)
#1388=EDGE_LOOP('',(#2102,#2103,#2104,#2105,#2106,#2107,#2108))
#1389=AXIS2_PLACEMENT_3D('',#2109,#2110,#2111)
#1390=EDGE_LOOP('',(#2112,#2113,#2114,#2115,#2116,#2117,#2118))
#1391=AXIS2_PLACEMENT_3D('',#2119,#2120,#2121)
#1392=CARTESIAN_POINT('',(-202.964570633032,46.3830531731181,91.5000000000001))
#1393=VECTOR('',#2122,1.0)
#1394=CARTESIAN_POINT('',(-96.2815473419484,193.219637652171,91.5000000000001))
#1395=VECTOR('',#2123,1.0)
#1396=CARTESIAN_POINT('',(-151.092522118221,117.778802926707,59.7500000000001))
#1397=VECTOR('',#2124,1.0)
#1398=CARTESIAN_POINT('',(-151.092522118221,117.778802926707,128.25))
#1399=VECTOR('',#2125,1.0)
#1400=FILL_AREA_STYLE('',(#2126))
#1401=EDGE_LOOP('',(#2127,#2128,#2129,#2130,#2131,#2132,#2133))
#1402=AXIS2_PLACEMENT_3D('',#2134,#2135,#2136)
#1403=EDGE_LOOP('',(#2137,#2138,#2139,#2140,#2141,#2142,#2143))
#1404=AXIS2_PLACEMENT_3D('',#2144,#2145,#2146)
#1405=EDGE_LOOP('',(#2147,#2148,#2149,#2150,#2151,#2152,#2153))
#1406=AXIS2_PLACEMENT_3D('',#2154,#2155,#2156)
#1407=EDGE_LOOP('',(#2157,#2158,#2159,#2160,#2161,#2162,#2163))
#1408=AXIS2_PLACEMENT_3D('',#2164,#2165,#2166)
#1409=CARTESIAN_POINT('',(-75.4377386164953,202.499899207829,91.5000000000004))
#1410=VECTOR('',#2167,1.0)
#1411=CARTESIAN_POINT('',(105.067985392847,183.527983124751,91.5000000000003))
#1412=VECTOR('',#2168,1.0)
#1413=CARTESIAN_POINT('',(12.328818649755,193.275262324459,59.7500000000003))
#1414=VECTOR('',#2169,1.0)
#1415=CARTESIAN_POINT('',(12.328818649755,193.275262324459,128.25))
#1416=VECTOR('',#2170,1.0)
#1417=FILL_AREA_STYLE('',(#2171))
#1418=EDGE_LOOP('',(#2172,#2173,#2174,#2175,#2176,#2177,#2178))
#1419=AXIS2_PLACEMENT_3D('',#2179,#2180,#2181)
#1420=EDGE_LOOP('',(#2182,#2183,#2184,#2185,#2186,#2187,#2188))
#1421=AXIS2_PLACEMENT_3D('',#2189,#2190,#2191)
#1422=EDGE_LOOP('',(#2192,#2193,#2194,#2195,#2196,#2197,#2198))
#1423=AXIS2_PLACEMENT_3D('',#2199,#2200,#2201)
#1424=EDGE_LOOP('',(#2202,#2203,#2204,#2205,#2206,#2207,#2208))
#1425=AXIS2_PLACEMENT_3D('',#2209,#2210,#2211)
#1426=CARTESIAN_POINT('',(123.526832016538,170.116846034711,91.4999999999996))
#1427=VECTOR('',#2212,1.0)
#1428=CARTESIAN_POINT('',(197.349532734797,4.30834547257903,91.4999999999995))
#1429=VECTOR('',#2213,1.0)
#1430=CARTESIAN_POINT('',(159.421340767978,89.4964593977513,59.7499999999996))
#1431=VECTOR('',#2214,1.0)
#1432=CARTESIAN_POINT('',(159.421340767978,89.4964593977513,128.25))
#1433=VECTOR('',#2215,1.0)
#1434=FILL_AREA_STYLE('',(#2216))
#1435=EDGE_LOOP('',(#2217,#2218,#2219,#2220,#2221,#2222,#2223))
#1436=AXIS2_PLACEMENT_3D('',#2224,#2225,#2226)
#1437=EDGE_LOOP('',(#2227,#2228,#2229,#2230,#2231,#2232,#2233))
#1438=AXIS2_PLACEMENT_3D('',#2234,#2235,#2236)
#1439=EDGE_LOOP('',(#2237,#2238,#2239,#2240,#2241,#2242,#2243))
#1440=AXIS2_PLACEMENT_3D('',#2244,#2245,#2246)
#1441=EDGE_LOOP('',(#2247,#2248,#2249,#2250,#2251,#2252,#2253))
#1442=AXIS2_PLACEMENT_3D('',#2254,#2255,#2256)
#1443=CARTESIAN_POINT('',(194.964570633032,-18.383053173118,91.4999999999998))
#1444=VECTOR('',#2257,1.0)
#1445=CARTESIAN_POINT('',(88.281547341949,-165.219637652171,91.4999999999997))
#1446=VECTOR('',#2258,1.0)
#1447=CARTESIAN_POINT('',(143.092522118222,-89.7788029267073,59.7499999999998))
#1448=VECTOR('',#2259,1.0)
#1449=CARTESIAN_POINT('',(143.092522118222,-89.7788029267073,128.25))
#1450=VECTOR('',#2260,1.0)
#1451=FILL_AREA_STYLE_COLOUR('',#2261)
#1452=ORIENTED_EDGE('',*,*,#2262,.T.)
#1453=ORIENTED_EDGE('',*,*,#2263,.T.)
#1454=ORIENTED_EDGE('',*,*,#2264,.T.)
#1455=ORIENTED_EDGE('',*,*,#2265,.T.)
#1456=ORIENTED_EDGE('',*,*,#2266,.T.)
#1457=ORIENTED_EDGE('',*,*,#2267,.T.)
#1458=ORIENTED_EDGE('',*,*,#2268,.T.)
#1459=CARTESIAN_POINT('',(-178.364257214685,-81.8091877194282,156.519212888126))
#1460=DIRECTION('',(0.587785252292471,0.809016994374949,1.11022302462516E-16))
#1461=DIRECTION('',(-0.809016994374949,0.587785252292471,-1.66533453693773E-16))
#1462=ORIENTED_EDGE('',*,*,#2269,.T.)
#1463=ORIENTED_EDGE('',*,*,#2270,.T.)
#1464=ORIENTED_EDGE('',*,*,#2271,.T.)
#1465=ORIENTED_EDGE('',*,*,#2272,.T.)
#1466=ORIENTED_EDGE('',*,*,#2273,.T.)
#1467=ORIENTED_EDGE('',*,*,#2274,.T.)
#1468=ORIENTED_EDGE('',*,*,#2275,.T.)
#1469=CARTESIAN_POINT('',(-178.364257214685,-81.8091877194282,156.519212888126))
#1470=DIRECTION('',(0.587785252292471,0.809016994374949,1.11022302462516E-16))
#1471=DIRECTION('',(-0.809016994374949,0.587785252292471,-1.66533453693773E-16))
#1472=ORIENTED_EDGE('',*,*,#2276,.T.)
#1473=ORIENTED_EDGE('',*,*,#2277,.T.)
#1474=ORIENTED_EDGE('',*,*,#2278,.T.)
#1475=ORIENTED_EDGE('',*,*,#2279,.T.)
#1476=ORIENTED_EDGE('',*,*,#2280,.T.)
#1477=ORIENTED_EDGE('',*,*,#2281,.T.)
#1478=ORIENTED_EDGE('',*,*,#2282,.T.)
#1479=CARTESIAN_POINT('',(-178.364257214685,-81.8091877194282,156.519212888126))
#1480=DIRECTION('',(0.587785252292471,0.809016994374949,1.11022302462516E-16))
#1481=DIRECTION('',(-0.809016994374949,0.587785252292471,-1.66533453693773E-16))
#1482=ORIENTED_EDGE('',*,*,#2283,.T.)
#1483=ORIENTED_EDGE('',*,*,#2284,.T.)
#1484=ORIENTED_EDGE('',*,*,#2285,.T.)
#1485=ORIENTED_EDGE('',*,*,#2286,.T.)
#1486=ORIENTED_EDGE('',*,*,#2287,.T.)
#1487=ORIENTED_EDGE('',*,*,#2288,.T.)
#1488=ORIENTED_EDGE('',*,*,#2289,.T.)
#1489=CARTESIAN_POINT('',(-178.364257214685,-81.8091877194282,156.519212888126))
#1490=DIRECTION('',(0.587785252292471,0.809016994374949,1.11022302462516E-16))
#1491=DIRECTION('',(-0.809016994374949,0.587785252292471,-1.66533453693773E-16))
#1492=DIRECTION('',(-2.22044604925031E-16,-1.11022302462516E-16,1.0))
#1493=DIRECTION('',(-2.22044604925031E-16,-1.11022302462516E-16,1.0))
#1494=DIRECTION('',(-0.809016994374949,0.587785252292471,-1.66533453693774E-16))
#1495=DIRECTION('',(-0.809016994374949,0.587785252292471,-1.66533453693774E-16))
#1496=FILL_AREA_STYLE_COLOUR('',#2290)
#1497=ORIENTED_EDGE('',*,*,#2291,.T.)
#1498=ORIENTED_EDGE('',*,*,#2292,.T.)
#1499=ORIENTED_EDGE('',*,*,#2293,.T.)
#1500=ORIENTED_EDGE('',*,*,#2294,.T.)
#1501=ORIENTED_EDGE('',*,*,#2295,.T.)
#1502=ORIENTED_EDGE('',*,*,#2296,.T.)
#1503=ORIENTED_EDGE('',*,*,#2297,.T.)
#1504=CARTESIAN_POINT('',(-174.155319088319,117.099282400207,156.519212888126))
#1505=DIRECTION('',(0.994521895368274,-0.10452846326765,0.0))
#1506=DIRECTION('',(0.10452846326765,0.994521895368274,1.66533453693774E-16))
#1507=ORIENTED_EDGE('',*,*,#2298,.T.)
#1508=ORIENTED_EDGE('',*,*,#2299,.T.)
#1509=ORIENTED_EDGE('',*,*,#2300,.T.)
#1510=ORIENTED_EDGE('',*,*,#2301,.T.)
#1511=ORIENTED_EDGE('',*,*,#2302,.T.)
#1512=ORIENTED_EDGE('',*,*,#2303,.T.)
#1513=ORIENTED_EDGE('',*,*,#2304,.T.)
#1514=CARTESIAN_POINT('',(-174.155319088319,117.099282400207,156.519212888126))
#1515=DIRECTION('',(0.994521895368274,-0.10452846326765,0.0))
#1516=DIRECTION('',(0.10452846326765,0.994521895368274,1.66533453693774E-16))
#1517=ORIENTED_EDGE('',*,*,#2305,.T.)
#1518=ORIENTED_EDGE('',*,*,#2306,.T.)
#1519=ORIENTED_EDGE('',*,*,#2307,.T.)
#1520=ORIENTED_EDGE('',*,*,#2308,.T.)
#1521=ORIENTED_EDGE('',*,*,#2309,.T.)
#1522=ORIENTED_EDGE('',*,*,#2310,.T.)
#1523=ORIENTED_EDGE('',*,*,#2311,.T.)
#1524=CARTESIAN_POINT('',(-174.155319088319,117.099282400207,156.519212888126))
#1525=DIRECTION('',(0.994521895368274,-0.10452846326765,0.0))
#1526=DIRECTION('',(0.10452846326765,0.994521895368274,1.66533453693774E-16))
#1527=ORIENTED_EDGE('',*,*,#2312,.T.)
#1528=ORIENTED_EDGE('',*,*,#2313,.T.)
#1529=ORIENTED_EDGE('',*,*,#2314,.T.)
#1530=ORIENTED_EDGE('',*,*,#2315,.T.)
#1531=ORIENTED_EDGE('',*,*,#2316,.T.)
#1532=ORIENTED_EDGE('',*,*,#2317,.T.)
#1533=ORIENTED_EDGE('',*,*,#2318,.T.)
#1534=CARTESIAN_POINT('',(-174.155319088319,117.099282400207,156.519212888126))
#1535=DIRECTION('',(0.994521895368274,-0.10452846326765,0.0))
#1536=DIRECTION('',(0.10452846326765,0.994521895368274,1.66533453693774E-16))
#1537=DIRECTION('',(-5.55111512312578E-17,-2.22044604925031E-16,1.0))
#1538=DIRECTION('',(-5.55111512312578E-17,-2.22044604925031E-16,1.0))
#1539=DIRECTION('',(0.104528463267651,0.994521895368274,1.66533453693774E-16))
#1540=DIRECTION('',(0.104528463267651,0.994521895368274,1.66533453693774E-16))
#1541=FILL_AREA_STYLE_COLOUR('',#2319)
#1542=ORIENTED_EDGE('',*,*,#2320,.T.)
#1543=ORIENTED_EDGE('',*,*,#2321,.T.)
#1544=ORIENTED_EDGE('',*,*,#2322,.T.)
#1545=ORIENTED_EDGE('',*,*,#2323,.T.)
#1546=ORIENTED_EDGE('',*,*,#2324,.T.)
#1547=ORIENTED_EDGE('',*,*,#2325,.T.)
#1548=ORIENTED_EDGE('',*,*,#2326,.T.)
#1549=CARTESIAN_POINT('',(0.208938126366334,212.908470119635,156.519212888126))
#1550=DIRECTION('',(0.406736643075801,-0.9135454576426,-6.93889390390723E-16))
#1551=DIRECTION('',(0.9135454576426,0.406736643075801,7.70371977754894E-32))
#1552=ORIENTED_EDGE('',*,*,#2327,.T.)
#1553=ORIENTED_EDGE('',*,*,#2328,.T.)
#1554=ORIENTED_EDGE('',*,*,#2329,.T.)
#1555=ORIENTED_EDGE('',*,*,#2330,.T.)
#1556=ORIENTED_EDGE('',*,*,#2331,.T.)
#1557=ORIENTED_EDGE('',*,*,#2332,.T.)
#1558=ORIENTED_EDGE('',*,*,#2333,.T.)
#1559=CARTESIAN_POINT('',(0.208938126366334,212.908470119635,156.519212888126))
#1560=DIRECTION('',(0.406736643075801,-0.9135454576426,-6.93889390390723E-16))
#1561=DIRECTION('',(0.9135454576426,0.406736643075801,7.70371977754894E-32))
#1562=ORIENTED_EDGE('',*,*,#2334,.T.)
#1563=ORIENTED_EDGE('',*,*,#2335,.T.)
#1564=ORIENTED_EDGE('',*,*,#2336,.T.)
#1565=ORIENTED_EDGE('',*,*,#2337,.T.)
#1566=ORIENTED_EDGE('',*,*,#2338,.T.)
#1567=ORIENTED_EDGE('',*,*,#2339,.T.)
#1568=ORIENTED_EDGE('',*,*,#2340,.T.)
#1569=CARTESIAN_POINT('',(0.208938126366334,212.908470119635,156.519212888126))
#1570=DIRECTION('',(0.406736643075801,-0.9135454576426,-6.93889390390723E-16))
#1571=DIRECTION('',(0.9135454576426,0.406736643075801,7.70371977754894E-32))
#1572=ORIENTED_EDGE('',*,*,#2341,.T.)
#1573=ORIENTED_EDGE('',*,*,#2342,.T.)
#1574=ORIENTED_EDGE('',*,*,#2343,.T.)
#1575=ORIENTED_EDGE('',*,*,#2344,.T.)
#1576=ORIENTED_EDGE('',*,*,#2345,.T.)
#1577=ORIENTED_EDGE('',*,*,#2346,.T.)
#1578=ORIENTED_EDGE('',*,*,#2347,.T.)
#1579=CARTESIAN_POINT('',(0.208938126366334,212.908470119635,156.519212888126))
#1580=DIRECTION('',(0.406736643075801,-0.9135454576426,-6.93889390390723E-16))
#1581=DIRECTION('',(0.9135454576426,0.406736643075801,7.70371977754894E-32))
#1582=DIRECTION('',(4.16333634234434E-16,-5.96744875736022E-16,1.0))
#1583=DIRECTION('',(4.16333634234434E-16,-5.96744875736022E-16,1.0))
#1584=DIRECTION('',(0.9135454576426,0.406736643075801,0.0))
#1585=DIRECTION('',(0.9135454576426,0.406736643075801,0.0))
#1586=FILL_AREA_STYLE_COLOUR('',#2348)
#1587=ORIENTED_EDGE('',*,*,#2349,.T.)
#1588=ORIENTED_EDGE('',*,*,#2350,.T.)
#1589=ORIENTED_EDGE('',*,*,#2351,.T.)
#1590=ORIENTED_EDGE('',*,*,#2352,.T.)
#1591=ORIENTED_EDGE('',*,*,#2353,.T.)
#1592=ORIENTED_EDGE('',*,*,#2354,.T.)
#1593=ORIENTED_EDGE('',*,*,#2355,.T.)
#1594=CARTESIAN_POINT('',(170.364257214685,109.809187719428,156.519212888126))
#1595=DIRECTION('',(-0.58778525229247,-0.80901699437495,-5.68989300120393E-16))
#1596=DIRECTION('',(0.80901699437495,-0.58778525229247,-5.55111512312578E-16))
#1597=ORIENTED_EDGE('',*,*,#2356,.T.)
#1598=ORIENTED_EDGE('',*,*,#2357,.T.)
#1599=ORIENTED_EDGE('',*,*,#2358,.T.)
#1600=ORIENTED_EDGE('',*,*,#2359,.T.)
#1601=ORIENTED_EDGE('',*,*,#2360,.T.)
#1602=ORIENTED_EDGE('',*,*,#2361,.T.)
#1603=ORIENTED_EDGE('',*,*,#2362,.T.)
#1604=CARTESIAN_POINT('',(170.364257214685,109.809187719428,156.519212888126))
#1605=DIRECTION('',(-0.58778525229247,-0.80901699437495,-5.68989300120393E-16))
#1606=DIRECTION('',(0.80901699437495,-0.58778525229247,-5.55111512312578E-16))
#1607=ORIENTED_EDGE('',*,*,#2363,.T.)
#1608=ORIENTED_EDGE('',*,*,#2364,.T.)
#1609=ORIENTED_EDGE('',*,*,#2365,.T.)
#1610=ORIENTED_EDGE('',*,*,#2366,.T.)
#1611=ORIENTED_EDGE('',*,*,#2367,.T.)
#1612=ORIENTED_EDGE('',*,*,#2368,.T.)
#1613=ORIENTED_EDGE('',*,*,#2369,.T.)
#1614=CARTESIAN_POINT('',(170.364257214685,109.809187719428,156.519212888126))
#1615=DIRECTION('',(-0.58778525229247,-0.80901699437495,-5.68989300120393E-16))
#1616=DIRECTION('',(0.80901699437495,-0.58778525229247,-5.55111512312578E-16))
#1617=ORIENTED_EDGE('',*,*,#2370,.T.)
#1618=ORIENTED_EDGE('',*,*,#2371,.T.)
#1619=ORIENTED_EDGE('',*,*,#2372,.T.)
#1620=ORIENTED_EDGE('',*,*,#2373,.T.)
#1621=ORIENTED_EDGE('',*,*,#2374,.T.)
#1622=ORIENTED_EDGE('',*,*,#2375,.T.)
#1623=ORIENTED_EDGE('',*,*,#2376,.T.)
#1624=CARTESIAN_POINT('',(170.364257214685,109.809187719428,156.519212888126))
#1625=DIRECTION('',(-0.58778525229247,-0.80901699437495,-5.68989300120393E-16))
#1626=DIRECTION('',(0.80901699437495,-0.58778525229247,-5.55111512312578E-16))
#1627=DIRECTION('',(1.11022302462516E-16,-7.91033905045424E-16,1.0))
#1628=DIRECTION('',(1.11022302462516E-16,-7.91033905045424E-16,1.0))
#1629=DIRECTION('',(0.80901699437495,-0.58778525229247,-5.55111512312578E-16))
#1630=DIRECTION('',(0.80901699437495,-0.58778525229247,-5.55111512312578E-16))
#1631=FILL_AREA_STYLE_COLOUR('',#2377)
#1632=ORIENTED_EDGE('',*,*,#2378,.T.)
#1633=ORIENTED_EDGE('',*,*,#2379,.T.)
#1634=ORIENTED_EDGE('',*,*,#2380,.T.)
#1635=ORIENTED_EDGE('',*,*,#2381,.T.)
#1636=ORIENTED_EDGE('',*,*,#2382,.T.)
#1637=ORIENTED_EDGE('',*,*,#2383,.T.)
#1638=ORIENTED_EDGE('',*,*,#2384,.T.)
#1639=CARTESIAN_POINT('',(166.155319088319,-89.0992824002077,156.519212888126))
#1640=DIRECTION('',(-0.994521895368274,0.104528463267651,0.0))
#1641=DIRECTION('',(-0.104528463267651,-0.994521895368274,-7.21644966006352E-16))
#1642=ORIENTED_EDGE('',*,*,#2385,.T.)
#1643=ORIENTED_EDGE('',*,*,#2386,.T.)
#1644=ORIENTED_EDGE('',*,*,#2387,.T.)
#1645=ORIENTED_EDGE('',*,*,#2388,.T.)
#1646=ORIENTED_EDGE('',*,*,#2389,.T.)
#1647=ORIENTED_EDGE('',*,*,#2390,.T.)
#1648=ORIENTED_EDGE('',*,*,#2391,.T.)
#1649=CARTESIAN_POINT('',(166.155319088319,-89.0992824002077,156.519212888126))
#1650=DIRECTION('',(-0.994521895368274,0.104528463267651,0.0))
#1651=DIRECTION('',(-0.104528463267651,-0.994521895368274,-7.21644966006352E-16))
#1652=ORIENTED_EDGE('',*,*,#2392,.T.)
#1653=ORIENTED_EDGE('',*,*,#2393,.T.)
#1654=ORIENTED_EDGE('',*,*,#2394,.T.)
#1655=ORIENTED_EDGE('',*,*,#2395,.T.)
#1656=ORIENTED_EDGE('',*,*,#2396,.T.)
#1657=ORIENTED_EDGE('',*,*,#2397,.T.)
#1658=ORIENTED_EDGE('',*,*,#2398,.T.)
#1659=CARTESIAN_POINT('',(166.155319088319,-89.0992824002077,156.519212888126))
#1660=DIRECTION('',(-0.994521895368274,0.104528463267651,0.0))
#1661=DIRECTION('',(-0.104528463267651,-0.994521895368274,-7.21644966006352E-16))
#1662=ORIENTED_EDGE('',*,*,#2399,.T.)
#1663=ORIENTED_EDGE('',*,*,#2400,.T.)
#1664=ORIENTED_EDGE('',*,*,#2401,.T.)
#1665=ORIENTED_EDGE('',*,*,#2402,.T.)
#1666=ORIENTED_EDGE('',*,*,#2403,.T.)
#1667=ORIENTED_EDGE('',*,*,#2404,.T.)
#1668=ORIENTED_EDGE('',*,*,#2405,.T.)
#1669=CARTESIAN_POINT('',(166.155319088319,-89.0992824002077,156.519212888126))
#1670=DIRECTION('',(-0.994521895368274,0.104528463267651,0.0))
#1671=DIRECTION('',(-0.104528463267651,-0.994521895368274,-7.21644966006352E-16))
#1672=DIRECTION('',(-1.66533453693774E-16,-6.66133814775094E-16,1.0))
#1673=DIRECTION('',(-1.66533453693774E-16,-6.66133814775094E-16,1.0))
#1674=DIRECTION('',(-0.104528463267651,-0.994521895368274,-7.21644966006352E-16))
#1675=DIRECTION('',(-0.104528463267651,-0.994521895368274,-7.21644966006352E-16))
#1676=FILL_AREA_STYLE_COLOUR('',#2406)
#1677=ORIENTED_EDGE('',*,*,#2407,.T.)
#1678=ORIENTED_EDGE('',*,*,#2408,.T.)
#1679=ORIENTED_EDGE('',*,*,#2409,.T.)
#1680=ORIENTED_EDGE('',*,*,#2410,.T.)
#1681=ORIENTED_EDGE('',*,*,#2411,.T.)
#1682=ORIENTED_EDGE('',*,*,#2412,.T.)
#1683=ORIENTED_EDGE('',*,*,#2413,.T.)
#1684=CARTESIAN_POINT('',(-8.2089162240903,-184.908327399786,156.519212888126))
#1685=DIRECTION('',(-0.406737110999793,0.913545249309273,2.22044604925031E-16))
#1686=DIRECTION('',(-0.913545249309273,-0.406737110999793,-2.77555756156289E-17))
#1687=ORIENTED_EDGE('',*,*,#2414,.T.)
#1688=ORIENTED_EDGE('',*,*,#2415,.T.)
#1689=ORIENTED_EDGE('',*,*,#2416,.T.)
#1690=ORIENTED_EDGE('',*,*,#2417,.T.)
#1691=ORIENTED_EDGE('',*,*,#2418,.T.)
#1692=ORIENTED_EDGE('',*,*,#2419,.T.)
#1693=ORIENTED_EDGE('',*,*,#2420,.T.)
#1694=CARTESIAN_POINT('',(-8.2089162240903,-184.908327399786,156.519212888126))
#1695=DIRECTION('',(-0.406737110999793,0.913545249309273,2.22044604925031E-16))
#1696=DIRECTION('',(-0.913545249309273,-0.406737110999793,-2.77555756156289E-17))
#1697=ORIENTED_EDGE('',*,*,#2421,.T.)
#1698=ORIENTED_EDGE('',*,*,#2422,.T.)
#1699=ORIENTED_EDGE('',*,*,#2423,.T.)
#1700=ORIENTED_EDGE('',*,*,#2424,.T.)
#1701=ORIENTED_EDGE('',*,*,#2425,.T.)
#1702=ORIENTED_EDGE('',*,*,#2426,.T.)
#1703=ORIENTED_EDGE('',*,*,#2427,.T.)
#1704=CARTESIAN_POINT('',(-8.2089162240903,-184.908327399786,156.519212888126))
#1705=DIRECTION('',(-0.406737110999793,0.913545249309273,2.22044604925031E-16))
#1706=DIRECTION('',(-0.913545249309273,-0.406737110999793,-2.77555756156289E-17))
#1707=ORIENTED_EDGE('',*,*,#2428,.T.)
#1708=ORIENTED_EDGE('',*,*,#2429,.T.)
#1709=ORIENTED_EDGE('',*,*,#2430,.T.)
#1710=ORIENTED_EDGE('',*,*,#2431,.T.)
#1711=ORIENTED_EDGE('',*,*,#2432,.T.)
#1712=ORIENTED_EDGE('',*,*,#2433,.T.)
#1713=ORIENTED_EDGE('',*,*,#2434,.T.)
#1714=CARTESIAN_POINT('',(-8.2089162240903,-184.908327399786,156.519212888126))
#1715=DIRECTION('',(-0.406737110999793,0.913545249309273,2.22044604925031E-16))
#1716=DIRECTION('',(-0.913545249309273,-0.406737110999793,-2.77555756156289E-17))
#1717=DIRECTION('',(1.38777878078145E-16,-4.44089209850063E-16,1.0))
#1718=DIRECTION('',(1.38777878078145E-16,-4.44089209850063E-16,1.0))
#1719=DIRECTION('',(-0.913545457642601,-0.4067366430758,2.77555756156289E-17))
#1720=DIRECTION('',(-0.913545457642601,-0.4067366430758,2.77555756156289E-17))
#1721=FILL_AREA_STYLE_COLOUR('',#2435)
#1722=ORIENTED_EDGE('',*,*,#2436,.T.)
#1723=ORIENTED_EDGE('',*,*,#2437,.T.)
#1724=ORIENTED_EDGE('',*,*,#2438,.T.)
#1725=ORIENTED_EDGE('',*,*,#2439,.T.)
#1726=ORIENTED_EDGE('',*,*,#2440,.T.)
#1727=ORIENTED_EDGE('',*,*,#2441,.T.)
#1728=ORIENTED_EDGE('',*,*,#2442,.T.)
#1729=CARTESIAN_POINT('',(-178.364257214685,-81.8091877194282,-24.9807871118743))
#1730=DIRECTION('',(0.587785252292471,0.809016994374949,1.11022302462516E-16))
#1731=DIRECTION('',(-0.809016994374949,0.587785252292471,-1.66533453693773E-16))
#1732=ORIENTED_EDGE('',*,*,#2443,.T.)
#1733=ORIENTED_EDGE('',*,*,#2444,.T.)
#1734=ORIENTED_EDGE('',*,*,#2445,.T.)
#1735=ORIENTED_EDGE('',*,*,#2446,.T.)
#1736=ORIENTED_EDGE('',*,*,#2447,.T.)
#1737=ORIENTED_EDGE('',*,*,#2448,.T.)
#1738=ORIENTED_EDGE('',*,*,#2449,.T.)
#1739=CARTESIAN_POINT('',(-178.364257214685,-81.8091877194282,-24.9807871118743))
#1740=DIRECTION('',(0.587785252292471,0.809016994374949,1.11022302462516E-16))
#1741=DIRECTION('',(-0.809016994374949,0.587785252292471,-1.66533453693773E-16))
#1742=ORIENTED_EDGE('',*,*,#2450,.T.)
#1743=ORIENTED_EDGE('',*,*,#2451,.T.)
#1744=ORIENTED_EDGE('',*,*,#2452,.T.)
#1745=ORIENTED_EDGE('',*,*,#2453,.T.)
#1746=ORIENTED_EDGE('',*,*,#2454,.T.)
#1747=ORIENTED_EDGE('',*,*,#2455,.T.)
#1748=ORIENTED_EDGE('',*,*,#2456,.T.)
#1749=CARTESIAN_POINT('',(-178.364257214685,-81.8091877194282,-24.9807871118743))
#1750=DIRECTION('',(0.587785252292471,0.809016994374949,1.11022302462516E-16))
#1751=DIRECTION('',(-0.809016994374949,0.587785252292471,-1.66533453693773E-16))
#1752=ORIENTED_EDGE('',*,*,#2457,.T.)
#1753=ORIENTED_EDGE('',*,*,#2458,.T.)
#1754=ORIENTED_EDGE('',*,*,#2459,.T.)
#1755=ORIENTED_EDGE('',*,*,#2460,.T.)
#1756=ORIENTED_EDGE('',*,*,#2461,.T.)
#1757=ORIENTED_EDGE('',*,*,#2462,.T.)
#1758=ORIENTED_EDGE('',*,*,#2463,.T.)
#1759=CARTESIAN_POINT('',(-178.364257214685,-81.8091877194282,-24.9807871118743))
#1760=DIRECTION('',(0.587785252292471,0.809016994374949,1.11022302462516E-16))
#1761=DIRECTION('',(-0.809016994374949,0.587785252292471,-1.66533453693773E-16))
#1762=DIRECTION('',(-2.22044604925031E-16,-1.11022302462516E-16,1.0))
#1763=DIRECTION('',(-2.22044604925031E-16,-1.11022302462516E-16,1.0))
#1764=DIRECTION('',(-0.809016994374949,0.587785252292471,-1.66533453693774E-16))
#1765=DIRECTION('',(-0.809016994374949,0.587785252292471,-1.66533453693774E-16))
#1766=FILL_AREA_STYLE_COLOUR('',#2464)
#1767=ORIENTED_EDGE('',*,*,#2465,.T.)
#1768=ORIENTED_EDGE('',*,*,#2466,.T.)
#1769=ORIENTED_EDGE('',*,*,#2467,.T.)
#1770=ORIENTED_EDGE('',*,*,#2468,.T.)
#1771=ORIENTED_EDGE('',*,*,#2469,.T.)
#1772=ORIENTED_EDGE('',*,*,#2470,.T.)
#1773=ORIENTED_EDGE('',*,*,#2471,.T.)
#1774=CARTESIAN_POINT('',(-174.155319088319,117.099282400208,-24.9807871118742))
#1775=DIRECTION('',(0.994521895368274,-0.10452846326765,0.0))
#1776=DIRECTION('',(0.10452846326765,0.994521895368274,1.66533453693774E-16))
#1777=ORIENTED_EDGE('',*,*,#2472,.T.)
#1778=ORIENTED_EDGE('',*,*,#2473,.T.)
#1779=ORIENTED_EDGE('',*,*,#2474,.T.)
#1780=ORIENTED_EDGE('',*,*,#2475,.T.)
#1781=ORIENTED_EDGE('',*,*,#2476,.T.)
#1782=ORIENTED_EDGE('',*,*,#2477,.T.)
#1783=ORIENTED_EDGE('',*,*,#2478,.T.)
#1784=CARTESIAN_POINT('',(-174.155319088319,117.099282400208,-24.9807871118742))
#1785=DIRECTION('',(0.994521895368274,-0.10452846326765,0.0))
#1786=DIRECTION('',(0.10452846326765,0.994521895368274,1.66533453693774E-16))
#1787=ORIENTED_EDGE('',*,*,#2479,.T.)
#1788=ORIENTED_EDGE('',*,*,#2480,.T.)
#1789=ORIENTED_EDGE('',*,*,#2481,.T.)
#1790=ORIENTED_EDGE('',*,*,#2482,.T.)
#1791=ORIENTED_EDGE('',*,*,#2483,.T.)
#1792=ORIENTED_EDGE('',*,*,#2484,.T.)
#1793=ORIENTED_EDGE('',*,*,#2485,.T.)
#1794=CARTESIAN_POINT('',(-174.155319088319,117.099282400208,-24.9807871118742))
#1795=DIRECTION('',(0.994521895368274,-0.10452846326765,0.0))
#1796=DIRECTION('',(0.10452846326765,0.994521895368274,1.66533453693774E-16))
#1797=ORIENTED_EDGE('',*,*,#2486,.T.)
#1798=ORIENTED_EDGE('',*,*,#2487,.T.)
#1799=ORIENTED_EDGE('',*,*,#2488,.T.)
#1800=ORIENTED_EDGE('',*,*,#2489,.T.)
#1801=ORIENTED_EDGE('',*,*,#2490,.T.)
#1802=ORIENTED_EDGE('',*,*,#2491,.T.)
#1803=ORIENTED_EDGE('',*,*,#2492,.T.)
#1804=CARTESIAN_POINT('',(-174.155319088319,117.099282400208,-24.9807871118742))
#1805=DIRECTION('',(0.994521895368274,-0.10452846326765,0.0))
#1806=DIRECTION('',(0.10452846326765,0.994521895368274,1.66533453693774E-16))
#1807=DIRECTION('',(-5.55111512312578E-17,-2.22044604925031E-16,1.0))
#1808=DIRECTION('',(-5.55111512312578E-17,-2.22044604925031E-16,1.0))
#1809=DIRECTION('',(0.104528463267651,0.994521895368274,1.66533453693774E-16))
#1810=DIRECTION('',(0.104528463267651,0.994521895368274,1.66533453693774E-16))
#1811=FILL_AREA_STYLE_COLOUR('',#2493)
#1812=ORIENTED_EDGE('',*,*,#2494,.T.)
#1813=ORIENTED_EDGE('',*,*,#2495,.T.)
#1814=ORIENTED_EDGE('',*,*,#2496,.T.)
#1815=ORIENTED_EDGE('',*,*,#2497,.T.)
#1816=ORIENTED_EDGE('',*,*,#2498,.T.)
#1817=ORIENTED_EDGE('',*,*,#2499,.T.)
#1818=ORIENTED_EDGE('',*,*,#2500,.T.)
#1819=CARTESIAN_POINT('',(0.208938126366306,212.908470119635,-24.9807871118742))
#1820=DIRECTION('',(0.406736643075801,-0.9135454576426,-6.93889390390723E-16))
#1821=DIRECTION('',(0.9135454576426,0.406736643075801,7.70371977754894E-32))
#1822=ORIENTED_EDGE('',*,*,#2501,.T.)
#1823=ORIENTED_EDGE('',*,*,#2502,.T.)
#1824=ORIENTED_EDGE('',*,*,#2503,.T.)
#1825=ORIENTED_EDGE('',*,*,#2504,.T.)
#1826=ORIENTED_EDGE('',*,*,#2505,.T.)
#1827=ORIENTED_EDGE('',*,*,#2506,.T.)
#1828=ORIENTED_EDGE('',*,*,#2507,.T.)
#1829=CARTESIAN_POINT('',(0.208938126366306,212.908470119635,-24.9807871118742))
#1830=DIRECTION('',(0.406736643075801,-0.9135454576426,-6.93889390390723E-16))
#1831=DIRECTION('',(0.9135454576426,0.406736643075801,7.70371977754894E-32))
#1832=ORIENTED_EDGE('',*,*,#2508,.T.)
#1833=ORIENTED_EDGE('',*,*,#2509,.T.)
#1834=ORIENTED_EDGE('',*,*,#2510,.T.)
#1835=ORIENTED_EDGE('',*,*,#2511,.T.)
#1836=ORIENTED_EDGE('',*,*,#2512,.T.)
#1837=ORIENTED_EDGE('',*,*,#2513,.T.)
#1838=ORIENTED_EDGE('',*,*,#2514,.T.)
#1839=CARTESIAN_POINT('',(0.208938126366306,212.908470119635,-24.9807871118742))
#1840=DIRECTION('',(0.406736643075801,-0.9135454576426,-6.93889390390723E-16))
#1841=DIRECTION('',(0.9135454576426,0.406736643075801,7.70371977754894E-32))
#1842=ORIENTED_EDGE('',*,*,#2515,.T.)
#1843=ORIENTED_EDGE('',*,*,#2516,.T.)
#1844=ORIENTED_EDGE('',*,*,#2517,.T.)
#1845=ORIENTED_EDGE('',*,*,#2518,.T.)
#1846=ORIENTED_EDGE('',*,*,#2519,.T.)
#1847=ORIENTED_EDGE('',*,*,#2520,.T.)
#1848=ORIENTED_EDGE('',*,*,#2521,.T.)
#1849=CARTESIAN_POINT('',(0.208938126366306,212.908470119635,-24.9807871118742))
#1850=DIRECTION('',(0.406736643075801,-0.9135454576426,-6.93889390390723E-16))
#1851=DIRECTION('',(0.9135454576426,0.406736643075801,7.70371977754894E-32))
#1852=DIRECTION('',(4.16333634234434E-16,-5.96744875736022E-16,1.0))
#1853=DIRECTION('',(4.16333634234434E-16,-5.96744875736022E-16,1.0))
#1854=DIRECTION('',(0.9135454576426,0.406736643075801,0.0))
#1855=DIRECTION('',(0.9135454576426,0.406736643075801,0.0))
#1856=FILL_AREA_STYLE_COLOUR('',#2522)
#1857=ORIENTED_EDGE('',*,*,#2523,.T.)
#1858=ORIENTED_EDGE('',*,*,#2524,.T.)
#1859=ORIENTED_EDGE('',*,*,#2525,.T.)
#1860=ORIENTED_EDGE('',*,*,#2526,.T.)
#1861=ORIENTED_EDGE('',*,*,#2527,.T.)
#1862=ORIENTED_EDGE('',*,*,#2528,.T.)
#1863=ORIENTED_EDGE('',*,*,#2529,.T.)
#1864=CARTESIAN_POINT('',(170.364257214685,109.809187719428,-24.9807871118742))
#1865=DIRECTION('',(-0.58778525229247,-0.80901699437495,-5.68989300120393E-16))
#1866=DIRECTION('',(0.80901699437495,-0.58778525229247,-5.55111512312578E-16))
#1867=ORIENTED_EDGE('',*,*,#2530,.T.)
#1868=ORIENTED_EDGE('',*,*,#2531,.T.)
#1869=ORIENTED_EDGE('',*,*,#2532,.T.)
#1870=ORIENTED_EDGE('',*,*,#2533,.T.)
#1871=ORIENTED_EDGE('',*,*,#2534,.T.)
#1872=ORIENTED_EDGE('',*,*,#2535,.T.)
#1873=ORIENTED_EDGE('',*,*,#2536,.T.)
#1874=CARTESIAN_POINT('',(170.364257214685,109.809187719428,-24.9807871118742))
#1875=DIRECTION('',(-0.58778525229247,-0.80901699437495,-5.68989300120393E-16))
#1876=DIRECTION('',(0.80901699437495,-0.58778525229247,-5.55111512312578E-16))
#1877=ORIENTED_EDGE('',*,*,#2537,.T.)
#1878=ORIENTED_EDGE('',*,*,#2538,.T.)
#1879=ORIENTED_EDGE('',*,*,#2539,.T.)
#1880=ORIENTED_EDGE('',*,*,#2540,.T.)
#1881=ORIENTED_EDGE('',*,*,#2541,.T.)
#1882=ORIENTED_EDGE('',*,*,#2542,.T.)
#1883=ORIENTED_EDGE('',*,*,#2543,.T.)
#1884=CARTESIAN_POINT('',(170.364257214685,109.809187719428,-24.9807871118742))
#1885=DIRECTION('',(-0.58778525229247,-0.80901699437495,-5.68989300120393E-16))
#1886=DIRECTION('',(0.80901699437495,-0.58778525229247,-5.55111512312578E-16))
#1887=ORIENTED_EDGE('',*,*,#2544,.T.)
#1888=ORIENTED_EDGE('',*,*,#2545,.T.)
#1889=ORIENTED_EDGE('',*,*,#2546,.T.)
#1890=ORIENTED_EDGE('',*,*,#2547,.T.)
#1891=ORIENTED_EDGE('',*,*,#2548,.T.)
#1892=ORIENTED_EDGE('',*,*,#2549,.T.)
#1893=ORIENTED_EDGE('',*,*,#2550,.T.)
#1894=CARTESIAN_POINT('',(170.364257214685,109.809187719428,-24.9807871118742))
#1895=DIRECTION('',(-0.58778525229247,-0.80901699437495,-5.68989300120393E-16))
#1896=DIRECTION('',(0.80901699437495,-0.58778525229247,-5.55111512312578E-16))
#1897=DIRECTION('',(1.11022302462516E-16,-7.91033905045424E-16,1.0))
#1898=DIRECTION('',(1.11022302462516E-16,-7.91033905045424E-16,1.0))
#1899=DIRECTION('',(0.80901699437495,-0.58778525229247,-5.55111512312578E-16))
#1900=DIRECTION('',(0.80901699437495,-0.58778525229247,-5.55111512312578E-16))
#1901=FILL_AREA_STYLE_COLOUR('',#2551)
#1902=ORIENTED_EDGE('',*,*,#2552,.T.)
#1903=ORIENTED_EDGE('',*,*,#2553,.T.)
#1904=ORIENTED_EDGE('',*,*,#2554,.T.)
#1905=ORIENTED_EDGE('',*,*,#2555,.T.)
#1906=ORIENTED_EDGE('',*,*,#2556,.T.)
#1907=ORIENTED_EDGE('',*,*,#2557,.T.)
#1908=ORIENTED_EDGE('',*,*,#2558,.T.)
#1909=CARTESIAN_POINT('',(166.155319088319,-89.0992824002076,-24.9807871118744))
#1910=DIRECTION('',(-0.994521895368274,0.104528463267651,0.0))
#1911=DIRECTION('',(-0.104528463267651,-0.994521895368274,-7.21644966006352E-16))
#1912=ORIENTED_EDGE('',*,*,#2559,.T.)
#1913=ORIENTED_EDGE('',*,*,#2560,.T.)
#1914=ORIENTED_EDGE('',*,*,#2561,.T.)
#1915=ORIENTED_EDGE('',*,*,#2562,.T.)
#1916=ORIENTED_EDGE('',*,*,#2563,.T.)
#1917=ORIENTED_EDGE('',*,*,#2564,.T.)
#1918=ORIENTED_EDGE('',*,*,#2565,.T.)
#1919=CARTESIAN_POINT('',(166.155319088319,-89.0992824002076,-24.9807871118744))
#1920=DIRECTION('',(-0.994521895368274,0.104528463267651,0.0))
#1921=DIRECTION('',(-0.104528463267651,-0.994521895368274,-7.21644966006352E-16))
#1922=ORIENTED_EDGE('',*,*,#2566,.T.)
#1923=ORIENTED_EDGE('',*,*,#2567,.T.)
#1924=ORIENTED_EDGE('',*,*,#2568,.T.)
#1925=ORIENTED_EDGE('',*,*,#2569,.T.)
#1926=ORIENTED_EDGE('',*,*,#2570,.T.)
#1927=ORIENTED_EDGE('',*,*,#2571,.T.)
#1928=ORIENTED_EDGE('',*,*,#2572,.T.)
#1929=CARTESIAN_POINT('',(166.155319088319,-89.0992824002076,-24.9807871118744))
#1930=DIRECTION('',(-0.994521895368274,0.104528463267651,0.0))
#1931=DIRECTION('',(-0.104528463267651,-0.994521895368274,-7.21644966006352E-16))
#1932=ORIENTED_EDGE('',*,*,#2573,.T.)
#1933=ORIENTED_EDGE('',*,*,#2574,.T.)
#1934=ORIENTED_EDGE('',*,*,#2575,.T.)
#1935=ORIENTED_EDGE('',*,*,#2576,.T.)
#1936=ORIENTED_EDGE('',*,*,#2577,.T.)
#1937=ORIENTED_EDGE('',*,*,#2578,.T.)
#1938=ORIENTED_EDGE('',*,*,#2579,.T.)
#1939=CARTESIAN_POINT('',(166.155319088319,-89.0992824002076,-24.9807871118744))
#1940=DIRECTION('',(-0.994521895368274,0.104528463267651,0.0))
#1941=DIRECTION('',(-0.104528463267651,-0.994521895368274,-7.21644966006352E-16))
#1942=DIRECTION('',(-1.66533453693774E-16,-6.66133814775094E-16,1.0))
#1943=DIRECTION('',(-1.66533453693774E-16,-6.66133814775094E-16,1.0))
#1944=DIRECTION('',(-0.104528463267651,-0.994521895368274,-7.21644966006352E-16))
#1945=DIRECTION('',(-0.104528463267651,-0.994521895368274,-7.21644966006352E-16))
#1946=FILL_AREA_STYLE_COLOUR('',#2580)
#1947=ORIENTED_EDGE('',*,*,#2581,.T.)
#1948=ORIENTED_EDGE('',*,*,#2582,.T.)
#1949=ORIENTED_EDGE('',*,*,#2583,.T.)
#1950=ORIENTED_EDGE('',*,*,#2584,.T.)
#1951=ORIENTED_EDGE('',*,*,#2585,.T.)
#1952=ORIENTED_EDGE('',*,*,#2586,.T.)
#1953=ORIENTED_EDGE('',*,*,#2587,.T.)
#1954=CARTESIAN_POINT('',(-8.20893812636666,-184.908470119636,-24.9807871118743))
#1955=DIRECTION('',(-0.4067366430758,0.913545457642601,2.22044604925031E-16))
#1956=DIRECTION('',(-0.913545457642601,-0.4067366430758,2.77555756156289E-17))
#1957=ORIENTED_EDGE('',*,*,#2588,.T.)
#1958=ORIENTED_EDGE('',*,*,#2589,.T.)
#1959=ORIENTED_EDGE('',*,*,#2590,.T.)
#1960=ORIENTED_EDGE('',*,*,#2591,.T.)
#1961=ORIENTED_EDGE('',*,*,#2592,.T.)
#1962=ORIENTED_EDGE('',*,*,#2593,.T.)
#1963=ORIENTED_EDGE('',*,*,#2594,.T.)
#1964=CARTESIAN_POINT('',(-8.20893812636666,-184.908470119636,-24.9807871118743))
#1965=DIRECTION('',(-0.4067366430758,0.913545457642601,2.22044604925031E-16))
#1966=DIRECTION('',(-0.913545457642601,-0.4067366430758,2.77555756156289E-17))
#1967=ORIENTED_EDGE('',*,*,#2595,.T.)
#1968=ORIENTED_EDGE('',*,*,#2596,.T.)
#1969=ORIENTED_EDGE('',*,*,#2597,.T.)
#1970=ORIENTED_EDGE('',*,*,#2598,.T.)
#1971=ORIENTED_EDGE('',*,*,#2599,.T.)
#1972=ORIENTED_EDGE('',*,*,#2600,.T.)
#1973=ORIENTED_EDGE('',*,*,#2601,.T.)
#1974=CARTESIAN_POINT('',(-8.20893812636666,-184.908470119636,-24.9807871118743))
#1975=DIRECTION('',(-0.4067366430758,0.913545457642601,2.22044604925031E-16))
#1976=DIRECTION('',(-0.913545457642601,-0.4067366430758,2.77555756156289E-17))
#1977=ORIENTED_EDGE('',*,*,#2602,.T.)
#1978=ORIENTED_EDGE('',*,*,#2603,.T.)
#1979=ORIENTED_EDGE('',*,*,#2604,.T.)
#1980=ORIENTED_EDGE('',*,*,#2605,.T.)
#1981=ORIENTED_EDGE('',*,*,#2606,.T.)
#1982=ORIENTED_EDGE('',*,*,#2607,.T.)
#1983=ORIENTED_EDGE('',*,*,#2608,.T.)
#1984=CARTESIAN_POINT('',(-8.20893812636666,-184.908470119636,-24.9807871118743))
#1985=DIRECTION('',(-0.4067366430758,0.913545457642601,2.22044604925031E-16))
#1986=DIRECTION('',(-0.913545457642601,-0.4067366430758,2.77555756156289E-17))
#1987=DIRECTION('',(1.38777878078145E-16,-4.44089209850063E-16,1.0))
#1988=DIRECTION('',(1.38777878078145E-16,-4.44089209850063E-16,1.0))
#1989=DIRECTION('',(-0.913545457642601,-0.4067366430758,2.77555756156289E-17))
#1990=DIRECTION('',(-0.913545457642601,-0.4067366430758,2.77555756156289E-17))
#1991=FILL_AREA_STYLE_COLOUR('',#2609)
#1992=ORIENTED_EDGE('',*,*,#2610,.T.)
#1993=ORIENTED_EDGE('',*,*,#2611,.T.)
#1994=ORIENTED_EDGE('',*,*,#2612,.T.)
#1995=ORIENTED_EDGE('',*,*,#2613,.T.)
#1996=ORIENTED_EDGE('',*,*,#2614,.T.)
#1997=ORIENTED_EDGE('',*,*,#2615,.T.)
#1998=ORIENTED_EDGE('',*,*,#2616,.T.)
#1999=CARTESIAN_POINT('',(-107.099282400208,-156.15531908832,65.7692128881257))
#2000=DIRECTION('',(0.104528463267652,0.994521895368274,2.49453487234273E-16))
#2001=DIRECTION('',(-0.994521895368274,0.104528463267652,-2.93537832533055E-16))
#2002=ORIENTED_EDGE('',*,*,#2617,.T.)
#2003=ORIENTED_EDGE('',*,*,#2618,.T.)
#2004=ORIENTED_EDGE('',*,*,#2619,.T.)
#2005=ORIENTED_EDGE('',*,*,#2620,.T.)
#2006=ORIENTED_EDGE('',*,*,#2621,.T.)
#2007=ORIENTED_EDGE('',*,*,#2622,.T.)
#2008=ORIENTED_EDGE('',*,*,#2623,.T.)
#2009=CARTESIAN_POINT('',(-107.099282400208,-156.15531908832,65.7692128881257))
#2010=DIRECTION('',(0.104528463267652,0.994521895368274,2.49453487234273E-16))
#2011=DIRECTION('',(-0.994521895368274,0.104528463267652,-2.93537832533055E-16))
[truncated: 3,797 more rows]
