# Supplementary material for: Design of multi-row parallel-transmit coil arrays for enhanced SAR efficiency with deep brain electrodes at 3T: an electromagnetic simulation study
Source: MAGMA. 2024 Nov 14;38(1):107–20. doi: 10.1007/s10334-024-01212-4 (PMC11790791; doi:10.1007/s10334-024-01212-4)
Supplement: Supplementary file 7 — Supplementary file7 (STEP 548 KB) [file 10334_2024_1212_MOESM7_ESM.step]

ISO-10303-21
HEADER
FILE_DESCRIPTION(('STEP AP214'),'1')
FILE_NAME('Test.step','2024-10-07T10:38:13',('nka21'),(' '),'Spatial InterOp 3D',' ',' ')
FILE_SCHEMA(('AUTOMOTIVE_DESIGN { 1 0 10303 214 1 1 1 1 }'))
ENDSEC
DATA
#1=MECHANICAL_DESIGN_GEOMETRIC_PRESENTATION_REPRESENTATION(' ',(#34,#35,#36,#37,#38,#39,#40,#41,#42,#43,#44,#45,#46,#47,#48,#49,#50,#51,#52,#53,#54,#55,#56,#57,#58,#59,#60,#61,#62,#63,#64,#65,#66,#67,#68,#69,#70,#71,#72,#73,#74,#75,#76,#77,#78,#79,#80,#81,#82,#83,#84,#85,#86,#87,#88,#89,#90,#91,#92,#93,#94,#95,#96,#97,#98,#99,#100,#101,#102,#103,#104,#105,#106,#107,#108,#109,#110,#111,#112,#113,#…
#2=PRODUCT_DEFINITION_CONTEXT('',#154,'design')
#3=APPLICATION_PROTOCOL_DEFINITION('INTERNATIONAL STANDARD','automotive_design',1994,#154)
#4=PRODUCT_CATEGORY_RELATIONSHIP('NONE','NONE',#155,#156)
#5=SHAPE_DEFINITION_REPRESENTATION(#157,#158)
#6=SHAPE_DEFINITION_REPRESENTATION(#157,#159)
#7=SHAPE_DEFINITION_REPRESENTATION(#157,#160)
#8=SHAPE_DEFINITION_REPRESENTATION(#157,#161)
#9=SHAPE_DEFINITION_REPRESENTATION(#157,#162)
#10=SHAPE_DEFINITION_REPRESENTATION(#157,#163)
#11=SHAPE_DEFINITION_REPRESENTATION(#157,#164)
#12=SHAPE_DEFINITION_REPRESENTATION(#157,#165)
#13=SHAPE_DEFINITION_REPRESENTATION(#157,#166)
#14=SHAPE_DEFINITION_REPRESENTATION(#157,#167)
#15=SHAPE_DEFINITION_REPRESENTATION(#157,#168)
#16=SHAPE_DEFINITION_REPRESENTATION(#157,#169)
#17=SHAPE_DEFINITION_REPRESENTATION(#157,#170)
#18=SHAPE_DEFINITION_REPRESENTATION(#157,#171)
#19=SHAPE_DEFINITION_REPRESENTATION(#157,#172)
#20=SHAPE_DEFINITION_REPRESENTATION(#157,#173)
#21=SHAPE_DEFINITION_REPRESENTATION(#157,#174)
#22=SHAPE_DEFINITION_REPRESENTATION(#157,#175)
#23=SHAPE_DEFINITION_REPRESENTATION(#157,#176)
#24=SHAPE_DEFINITION_REPRESENTATION(#157,#177)
#25=SHAPE_DEFINITION_REPRESENTATION(#157,#178)
#26=SHAPE_DEFINITION_REPRESENTATION(#157,#179)
#27=SHAPE_DEFINITION_REPRESENTATION(#157,#180)
#28=SHAPE_DEFINITION_REPRESENTATION(#157,#181)
#29=SHAPE_DEFINITION_REPRESENTATION(#157,#182)
#30= (GEOMETRIC_REPRESENTATION_CONTEXT(3)GLOBAL_UNCERTAINTY_ASSIGNED_CONTEXT((#185))GLOBAL_UNIT_ASSIGNED_CONTEXT((#187,#188,#189))REPRESENTATION_CONTEXT('NONE','WORKSPACE'))
#34=STYLED_ITEM('',(#191),#192)
#35=STYLED_ITEM('',(#193),#194)
#36=STYLED_ITEM('',(#195),#196)
#37=STYLED_ITEM('',(#197),#198)
#38=STYLED_ITEM('',(#199),#200)
#39=STYLED_ITEM('',(#201),#202)
#40=STYLED_ITEM('',(#203),#204)
#41=STYLED_ITEM('',(#205),#206)
#42=STYLED_ITEM('',(#207),#208)
#43=STYLED_ITEM('',(#209),#210)
#44=STYLED_ITEM('',(#211),#212)
#45=STYLED_ITEM('',(#213),#214)
#46=STYLED_ITEM('',(#215),#216)
#47=STYLED_ITEM('',(#217),#218)
#48=STYLED_ITEM('',(#219),#220)
#49=STYLED_ITEM('',(#221),#222)
#50=STYLED_ITEM('',(#223),#224)
#51=STYLED_ITEM('',(#225),#226)
#52=STYLED_ITEM('',(#227),#228)
#53=STYLED_ITEM('',(#229),#230)
#54=STYLED_ITEM('',(#231),#232)
#55=STYLED_ITEM('',(#233),#234)
#56=STYLED_ITEM('',(#235),#236)
#57=STYLED_ITEM('',(#237),#238)
#58=STYLED_ITEM('',(#239),#240)
#59=STYLED_ITEM('',(#241),#242)
#60=STYLED_ITEM('',(#243),#244)
#61=STYLED_ITEM('',(#245),#246)
#62=STYLED_ITEM('',(#247),#248)
#63=STYLED_ITEM('',(#249),#250)
#64=STYLED_ITEM('',(#251),#252)
#65=STYLED_ITEM('',(#253),#254)
#66=STYLED_ITEM('',(#255),#256)
#67=STYLED_ITEM('',(#257),#258)
#68=STYLED_ITEM('',(#259),#260)
#69=STYLED_ITEM('',(#261),#262)
#70=STYLED_ITEM('',(#263),#264)
#71=STYLED_ITEM('',(#265),#266)
#72=STYLED_ITEM('',(#267),#268)
#73=STYLED_ITEM('',(#269),#270)
#74=STYLED_ITEM('',(#271),#272)
#75=STYLED_ITEM('',(#273),#274)
#76=STYLED_ITEM('',(#275),#276)
#77=STYLED_ITEM('',(#277),#278)
#78=STYLED_ITEM('',(#279),#280)
#79=STYLED_ITEM('',(#281),#282)
#80=STYLED_ITEM('',(#283),#284)
#81=STYLED_ITEM('',(#285),#286)
#82=STYLED_ITEM('',(#287),#288)
#83=STYLED_ITEM('',(#289),#290)
#84=STYLED_ITEM('',(#291),#292)
#85=STYLED_ITEM('',(#293),#294)
#86=STYLED_ITEM('',(#295),#296)
#87=STYLED_ITEM('',(#297),#298)
#88=STYLED_ITEM('',(#299),#300)
#89=STYLED_ITEM('',(#301),#302)
#90=STYLED_ITEM('',(#303),#304)
#91=STYLED_ITEM('',(#305),#306)
#92=STYLED_ITEM('',(#307),#308)
#93=STYLED_ITEM('',(#309),#310)
#94=STYLED_ITEM('',(#311),#312)
#95=STYLED_ITEM('',(#313),#314)
#96=STYLED_ITEM('',(#315),#316)
#97=STYLED_ITEM('',(#317),#318)
#98=STYLED_ITEM('',(#319),#320)
#99=STYLED_ITEM('',(#321),#322)
#100=STYLED_ITEM('',(#323),#324)
#101=STYLED_ITEM('',(#325),#326)
#102=STYLED_ITEM('',(#327),#328)
#103=STYLED_ITEM('',(#329),#330)
#104=STYLED_ITEM('',(#331),#332)
#105=STYLED_ITEM('',(#333),#334)
#106=STYLED_ITEM('',(#335),#336)
#107=STYLED_ITEM('',(#337),#338)
#108=STYLED_ITEM('',(#339),#340)
#109=STYLED_ITEM('',(#341),#342)
#110=STYLED_ITEM('',(#343),#344)
#111=STYLED_ITEM('',(#345),#346)
#112=STYLED_ITEM('',(#347),#348)
#113=STYLED_ITEM('',(#349),#350)
#114=STYLED_ITEM('',(#351),#352)
#115=STYLED_ITEM('',(#353),#354)
#116=STYLED_ITEM('',(#355),#356)
#117=STYLED_ITEM('',(#357),#358)
#118=STYLED_ITEM('',(#359),#360)
#119=STYLED_ITEM('',(#361),#362)
#120=STYLED_ITEM('',(#363),#364)
#121=STYLED_ITEM('',(#365),#366)
#122=STYLED_ITEM('',(#367),#368)
#123=STYLED_ITEM('',(#369),#370)
#124=STYLED_ITEM('',(#371),#372)
#125=STYLED_ITEM('',(#373),#374)
#126=STYLED_ITEM('',(#375),#376)
#127=STYLED_ITEM('',(#377),#378)
#128=STYLED_ITEM('',(#379),#380)
#129=STYLED_ITEM('',(#381),#382)
#130=STYLED_ITEM('',(#383),#384)
#131=STYLED_ITEM('',(#385),#386)
#132=STYLED_ITEM('',(#387),#388)
#133=STYLED_ITEM('',(#389),#390)
#134=STYLED_ITEM('',(#391),#392)
#135=STYLED_ITEM('',(#393),#394)
#136=STYLED_ITEM('',(#395),#396)
#137=STYLED_ITEM('',(#397),#398)
#138=STYLED_ITEM('',(#399),#400)
#139=STYLED_ITEM('',(#401),#402)
#140=STYLED_ITEM('',(#403),#404)
#141=STYLED_ITEM('',(#405),#406)
#142=STYLED_ITEM('',(#407),#408)
#143=STYLED_ITEM('',(#409),#410)
#144=STYLED_ITEM('',(#411),#412)
#145=STYLED_ITEM('',(#413),#414)
#146=STYLED_ITEM('',(#415),#416)
#147=STYLED_ITEM('',(#417),#418)
#148=STYLED_ITEM('',(#419),#420)
#149=STYLED_ITEM('',(#421),#422)
#150=STYLED_ITEM('',(#423),#424)
#151=STYLED_ITEM('',(#425),#426)
#152=STYLED_ITEM('',(#427),#428)
#153=STYLED_ITEM('',(#429),#430)
#154=APPLICATION_CONTEXT(' ')
#155=PRODUCT_CATEGORY('part','NONE')
#156=PRODUCT_RELATED_PRODUCT_CATEGORY('detail',' ',(#431))
#157=PRODUCT_DEFINITION_SHAPE('NONE','NONE',#432)
#158=MANIFOLD_SURFACE_SHAPE_REPRESENTATION('Ptx 24 - TripleRow - Shifted - Overlapping - Redesign|P-Loop 8- R 1|P-Loop',(#192,#433),#30)
#159=MANIFOLD_SURFACE_SHAPE_REPRESENTATION('Ptx 24 - TripleRow - Shifted - Overlapping - Redesign|P-Loop 7- R 1|P-Loop',(#202,#434),#30)
#160=MANIFOLD_SURFACE_SHAPE_REPRESENTATION('Ptx 24 - TripleRow - Shifted - Overlapping - Redesign|P-Loop 6- R 1|P-Loop',(#212,#435),#30)
#161=MANIFOLD_SURFACE_SHAPE_REPRESENTATION('Ptx 24 - TripleRow - Shifted - Overlapping - Redesign|P-Loop 5- R 1|P-Loop',(#222,#436),#30)
#162=MANIFOLD_SURFACE_SHAPE_REPRESENTATION('Ptx 24 - TripleRow - Shifted - Overlapping - Redesign|P-Loop 4- R 1|P-Loop',(#232,#437),#30)
#163=MANIFOLD_SURFACE_SHAPE_REPRESENTATION('Ptx 24 - TripleRow - Shifted - Overlapping - Redesign|P-Loop 3- R 1|P-Loop',(#242,#438),#30)
#164=MANIFOLD_SURFACE_SHAPE_REPRESENTATION('Ptx 24 - TripleRow - Shifted - Overlapping - Redesign|P-Loop 2- R 1|P-Loop',(#252,#439),#30)
#165=MANIFOLD_SURFACE_SHAPE_REPRESENTATION('Ptx 24 - TripleRow - Shifted - Overlapping - Redesign|P-Loop 1- R 1|P-Loop',(#262,#440),#30)
#166=MANIFOLD_SURFACE_SHAPE_REPRESENTATION('Ptx 24 - TripleRow - Shifted - Overlapping - Redesign|P-Loop 8- R 2|P-Loop 1',(#272,#441),#30)
#167=MANIFOLD_SURFACE_SHAPE_REPRESENTATION('Ptx 24 - TripleRow - Shifted - Overlapping - Redesign|P-Loop 7- R 2|P-Loop 1',(#282,#442),#30)
#168=MANIFOLD_SURFACE_SHAPE_REPRESENTATION('Ptx 24 - TripleRow - Shifted - Overlapping - Redesign|P-Loop 6- R 2|P-Loop 1',(#292,#443),#30)
#169=MANIFOLD_SURFACE_SHAPE_REPRESENTATION('Ptx 24 - TripleRow - Shifted - Overlapping - Redesign|P-Loop 5- R 2|P-Loop 1',(#302,#444),#30)
#170=MANIFOLD_SURFACE_SHAPE_REPRESENTATION('Ptx 24 - TripleRow - Shifted - Overlapping - Redesign|P-Loop 4- R 2|P-Loop 1',(#312,#445),#30)
#171=MANIFOLD_SURFACE_SHAPE_REPRESENTATION('Ptx 24 - TripleRow - Shifted - Overlapping - Redesign|P-Loop 3- R 2|P-Loop 1',(#322,#446),#30)
#172=MANIFOLD_SURFACE_SHAPE_REPRESENTATION('Ptx 24 - TripleRow - Shifted - Overlapping - Redesign|P-Loop 2- R 2|P-Loop 1',(#332,#447),#30)
#173=MANIFOLD_SURFACE_SHAPE_REPRESENTATION('Ptx 24 - TripleRow - Shifted - Overlapping - Redesign|P-Loop 1- R 2|P-Loop 1',(#342,#448),#30)
#174=MANIFOLD_SURFACE_SHAPE_REPRESENTATION('Ptx 24 - TripleRow - Shifted - Overlapping - Redesign|P-Loop 8- R 3|P-Loop 2',(#352,#449),#30)
#175=MANIFOLD_SURFACE_SHAPE_REPRESENTATION('Ptx 24 - TripleRow - Shifted - Overlapping - Redesign|P-Loop 7- R 3|P-Loop 2',(#362,#450),#30)
#176=MANIFOLD_SURFACE_SHAPE_REPRESENTATION('Ptx 24 - TripleRow - Shifted - Overlapping - Redesign|P-Loop 6- R 3|P-Loop 2',(#372,#451),#30)
#177=MANIFOLD_SURFACE_SHAPE_REPRESENTATION('Ptx 24 - TripleRow - Shifted - Overlapping - Redesign|P-Loop 5- R 3|P-Loop 2',(#382,#452),#30)
#178=MANIFOLD_SURFACE_SHAPE_REPRESENTATION('Ptx 24 - TripleRow - Shifted - Overlapping - Redesign|P-Loop 4- R 3|P-Loop 2',(#392,#453),#30)
#179=MANIFOLD_SURFACE_SHAPE_REPRESENTATION('Ptx 24 - TripleRow - Shifted - Overlapping - Redesign|P-Loop 3- R 3|P-Loop 2',(#402,#454),#30)
#180=MANIFOLD_SURFACE_SHAPE_REPRESENTATION('Ptx 24 - TripleRow - Shifted - Overlapping - Redesign|P-Loop 2- R 3|P-Loop 2',(#412,#455),#30)
#181=MANIFOLD_SURFACE_SHAPE_REPRESENTATION('Ptx 24 - TripleRow - Shifted - Overlapping - Redesign|P-Loop 1- R 3|P-Loop 2',(#422,#456),#30)
#182=GEOMETRICALLY_BOUNDED_SURFACE_SHAPE_REPRESENTATION('1',(#457,#458),#30)
#185=UNCERTAINTY_MEASURE_WITH_UNIT(LENGTH_MEASURE(1.0E-06),#187,'','')
#187= (CONVERSION_BASED_UNIT('MILLIMETRE',#461)LENGTH_UNIT()NAMED_UNIT(#464))
#188= (NAMED_UNIT(#466)PLANE_ANGLE_UNIT()SI_UNIT($,.RADIAN.))
#189= (NAMED_UNIT(#466)SOLID_ANGLE_UNIT()SI_UNIT($,.STERADIAN.))
#191=PRESENTATION_STYLE_ASSIGNMENT((#472))
#192=SHELL_BASED_SURFACE_MODEL('Ptx 24 - TripleRow - Shifted - Overlapping - Redesign|P-Loop 8- R 1|P-Loop',(#473))
#193=PRESENTATION_STYLE_ASSIGNMENT((#474))
#194=COMPOSITE_CURVE('Ptx 24 - TripleRow - Shifted - Overlapping - Redesign|P-Loop 8- R 1|Gap line (left)',(#475),.U.)
#195=PRESENTATION_STYLE_ASSIGNMENT((#476))
#196=COMPOSITE_CURVE('Ptx 24 - TripleRow - Shifted - Overlapping - Redesign|P-Loop 8- R 1|Gap line (right)',(#477),.U.)
#197=PRESENTATION_STYLE_ASSIGNMENT((#478))
#198=COMPOSITE_CURVE('Ptx 24 - TripleRow - Shifted - Overlapping - Redesign|P-Loop 8- R 1|Gap line (bottom)',(#479),.U.)
#199=PRESENTATION_STYLE_ASSIGNMENT((#480))
#200=COMPOSITE_CURVE('Ptx 24 - TripleRow - Shifted - Overlapping - Redesign|P-Loop 8- R 1|Gap line (top)',(#481),.U.)
#201=PRESENTATION_STYLE_ASSIGNMENT((#482))
#202=SHELL_BASED_SURFACE_MODEL('Ptx 24 - TripleRow - Shifted - Overlapping - Redesign|P-Loop 7- R 1|P-Loop',(#483))
#203=PRESENTATION_STYLE_ASSIGNMENT((#484))
#204=COMPOSITE_CURVE('Ptx 24 - TripleRow - Shifted - Overlapping - Redesign|P-Loop 7- R 1|Gap line (left)',(#485),.U.)
#205=PRESENTATION_STYLE_ASSIGNMENT((#486))
#206=COMPOSITE_CURVE('Ptx 24 - TripleRow - Shifted - Overlapping - Redesign|P-Loop 7- R 1|Gap line (right)',(#487),.U.)
#207=PRESENTATION_STYLE_ASSIGNMENT((#488))
#208=COMPOSITE_CURVE('Ptx 24 - TripleRow - Shifted - Overlapping - Redesign|P-Loop 7- R 1|Gap line (bottom)',(#489),.U.)
#209=PRESENTATION_STYLE_ASSIGNMENT((#490))
#210=COMPOSITE_CURVE('Ptx 24 - TripleRow - Shifted - Overlapping - Redesign|P-Loop 7- R 1|Gap line (top)',(#491),.U.)
#211=PRESENTATION_STYLE_ASSIGNMENT((#492))
#212=SHELL_BASED_SURFACE_MODEL('Ptx 24 - TripleRow - Shifted - Overlapping - Redesign|P-Loop 6- R 1|P-Loop',(#493))
#213=PRESENTATION_STYLE_ASSIGNMENT((#494))
#214=COMPOSITE_CURVE('Ptx 24 - TripleRow - Shifted - Overlapping - Redesign|P-Loop 6- R 1|Gap line (left)',(#495),.U.)
#215=PRESENTATION_STYLE_ASSIGNMENT((#496))
#216=COMPOSITE_CURVE('Ptx 24 - TripleRow - Shifted - Overlapping - Redesign|P-Loop 6- R 1|Gap line (right)',(#497),.U.)
#217=PRESENTATION_STYLE_ASSIGNMENT((#498))
#218=COMPOSITE_CURVE('Ptx 24 - TripleRow - Shifted - Overlapping - Redesign|P-Loop 6- R 1|Gap line (bottom)',(#499),.U.)
#219=PRESENTATION_STYLE_ASSIGNMENT((#500))
#220=COMPOSITE_CURVE('Ptx 24 - TripleRow - Shifted - Overlapping - Redesign|P-Loop 6- R 1|Gap line (top)',(#501),.U.)
#221=PRESENTATION_STYLE_ASSIGNMENT((#502))
#222=SHELL_BASED_SURFACE_MODEL('Ptx 24 - TripleRow - Shifted - Overlapping - Redesign|P-Loop 5- R 1|P-Loop',(#503))
#223=PRESENTATION_STYLE_ASSIGNMENT((#504))
#224=COMPOSITE_CURVE('Ptx 24 - TripleRow - Shifted - Overlapping - Redesign|P-Loop 5- R 1|Gap line (left)',(#505),.U.)
#225=PRESENTATION_STYLE_ASSIGNMENT((#506))
#226=COMPOSITE_CURVE('Ptx 24 - TripleRow - Shifted - Overlapping - Redesign|P-Loop 5- R 1|Gap line (right)',(#507),.U.)
#227=PRESENTATION_STYLE_ASSIGNMENT((#508))
#228=COMPOSITE_CURVE('Ptx 24 - TripleRow - Shifted - Overlapping - Redesign|P-Loop 5- R 1|Gap line (bottom)',(#509),.U.)
#229=PRESENTATION_STYLE_ASSIGNMENT((#510))
#230=COMPOSITE_CURVE('Ptx 24 - TripleRow - Shifted - Overlapping - Redesign|P-Loop 5- R 1|Gap line (top)',(#511),.U.)
#231=PRESENTATION_STYLE_ASSIGNMENT((#512))
#232=SHELL_BASED_SURFACE_MODEL('Ptx 24 - TripleRow - Shifted - Overlapping - Redesign|P-Loop 4- R 1|P-Loop',(#513))
#233=PRESENTATION_STYLE_ASSIGNMENT((#514))
#234=COMPOSITE_CURVE('Ptx 24 - TripleRow - Shifted - Overlapping - Redesign|P-Loop 4- R 1|Gap line (left)',(#515),.U.)
#235=PRESENTATION_STYLE_ASSIGNMENT((#516))
#236=COMPOSITE_CURVE('Ptx 24 - TripleRow - Shifted - Overlapping - Redesign|P-Loop 4- R 1|Gap line (right)',(#517),.U.)
#237=PRESENTATION_STYLE_ASSIGNMENT((#518))
#238=COMPOSITE_CURVE('Ptx 24 - TripleRow - Shifted - Overlapping - Redesign|P-Loop 4- R 1|Gap line (bottom)',(#519),.U.)
#239=PRESENTATION_STYLE_ASSIGNMENT((#520))
#240=COMPOSITE_CURVE('Ptx 24 - TripleRow - Shifted - Overlapping - Redesign|P-Loop 4- R 1|Gap line (top)',(#521),.U.)
#241=PRESENTATION_STYLE_ASSIGNMENT((#522))
#242=SHELL_BASED_SURFACE_MODEL('Ptx 24 - TripleRow - Shifted - Overlapping - Redesign|P-Loop 3- R 1|P-Loop',(#523))
#243=PRESENTATION_STYLE_ASSIGNMENT((#524))
#244=COMPOSITE_CURVE('Ptx 24 - TripleRow - Shifted - Overlapping - Redesign|P-Loop 3- R 1|Gap line (left)',(#525),.U.)
#245=PRESENTATION_STYLE_ASSIGNMENT((#526))
#246=COMPOSITE_CURVE('Ptx 24 - TripleRow - Shifted - Overlapping - Redesign|P-Loop 3- R 1|Gap line (right)',(#527),.U.)
#247=PRESENTATION_STYLE_ASSIGNMENT((#528))
#248=COMPOSITE_CURVE('Ptx 24 - TripleRow - Shifted - Overlapping - Redesign|P-Loop 3- R 1|Gap line (bottom)',(#529),.U.)
#249=PRESENTATION_STYLE_ASSIGNMENT((#530))
#250=COMPOSITE_CURVE('Ptx 24 - TripleRow - Shifted - Overlapping - Redesign|P-Loop 3- R 1|Gap line (top)',(#531),.U.)
#251=PRESENTATION_STYLE_ASSIGNMENT((#532))
#252=SHELL_BASED_SURFACE_MODEL('Ptx 24 - TripleRow - Shifted - Overlapping - Redesign|P-Loop 2- R 1|P-Loop',(#533))
#253=PRESENTATION_STYLE_ASSIGNMENT((#534))
#254=COMPOSITE_CURVE('Ptx 24 - TripleRow - Shifted - Overlapping - Redesign|P-Loop 2- R 1|Gap line (left)',(#535),.U.)
#255=PRESENTATION_STYLE_ASSIGNMENT((#536))
#256=COMPOSITE_CURVE('Ptx 24 - TripleRow - Shifted - Overlapping - Redesign|P-Loop 2- R 1|Gap line (right)',(#537),.U.)
#257=PRESENTATION_STYLE_ASSIGNMENT((#538))
#258=COMPOSITE_CURVE('Ptx 24 - TripleRow - Shifted - Overlapping - Redesign|P-Loop 2- R 1|Gap line (bottom)',(#539),.U.)
#259=PRESENTATION_STYLE_ASSIGNMENT((#540))
#260=COMPOSITE_CURVE('Ptx 24 - TripleRow - Shifted - Overlapping - Redesign|P-Loop 2- R 1|Gap line (top)',(#541),.U.)
#261=PRESENTATION_STYLE_ASSIGNMENT((#542))
#262=SHELL_BASED_SURFACE_MODEL('Ptx 24 - TripleRow - Shifted - Overlapping - Redesign|P-Loop 1- R 1|P-Loop',(#543))
#263=PRESENTATION_STYLE_ASSIGNMENT((#544))
#264=COMPOSITE_CURVE('Ptx 24 - TripleRow - Shifted - Overlapping - Redesign|P-Loop 1- R 1|Gap line (left)',(#545),.U.)
#265=PRESENTATION_STYLE_ASSIGNMENT((#546))
#266=COMPOSITE_CURVE('Ptx 24 - TripleRow - Shifted - Overlapping - Redesign|P-Loop 1- R 1|Gap line (right)',(#547),.U.)
#267=PRESENTATION_STYLE_ASSIGNMENT((#548))
#268=COMPOSITE_CURVE('Ptx 24 - TripleRow - Shifted - Overlapping - Redesign|P-Loop 1- R 1|Gap line (bottom)',(#549),.U.)
#269=PRESENTATION_STYLE_ASSIGNMENT((#550))
#270=COMPOSITE_CURVE('Ptx 24 - TripleRow - Shifted - Overlapping - Redesign|P-Loop 1- R 1|Gap line (top)',(#551),.U.)
#271=PRESENTATION_STYLE_ASSIGNMENT((#552))
#272=SHELL_BASED_SURFACE_MODEL('Ptx 24 - TripleRow - Shifted - Overlapping - Redesign|P-Loop 8- R 2|P-Loop 1',(#553))
#273=PRESENTATION_STYLE_ASSIGNMENT((#554))
#274=COMPOSITE_CURVE('Ptx 24 - TripleRow - Shifted - Overlapping - Redesign|P-Loop 8- R 2|Gap line (left) 1',(#555),.U.)
#275=PRESENTATION_STYLE_ASSIGNMENT((#556))
#276=COMPOSITE_CURVE('Ptx 24 - TripleRow - Shifted - Overlapping - Redesign|P-Loop 8- R 2|Gap line (right) 1',(#557),.U.)
#277=PRESENTATION_STYLE_ASSIGNMENT((#558))
#278=COMPOSITE_CURVE('Ptx 24 - TripleRow - Shifted - Overlapping - Redesign|P-Loop 8- R 2|Gap line (bottom) 1',(#559),.U.)
#279=PRESENTATION_STYLE_ASSIGNMENT((#560))
#280=COMPOSITE_CURVE('Ptx 24 - TripleRow - Shifted - Overlapping - Redesign|P-Loop 8- R 2|Gap line (top) 1',(#561),.U.)
#281=PRESENTATION_STYLE_ASSIGNMENT((#562))
#282=SHELL_BASED_SURFACE_MODEL('Ptx 24 - TripleRow - Shifted - Overlapping - Redesign|P-Loop 7- R 2|P-Loop 1',(#563))
#283=PRESENTATION_STYLE_ASSIGNMENT((#564))
#284=COMPOSITE_CURVE('Ptx 24 - TripleRow - Shifted - Overlapping - Redesign|P-Loop 7- R 2|Gap line (left) 1',(#565),.U.)
#285=PRESENTATION_STYLE_ASSIGNMENT((#566))
#286=COMPOSITE_CURVE('Ptx 24 - TripleRow - Shifted - Overlapping - Redesign|P-Loop 7- R 2|Gap line (right) 1',(#567),.U.)
#287=PRESENTATION_STYLE_ASSIGNMENT((#568))
#288=COMPOSITE_CURVE('Ptx 24 - TripleRow - Shifted - Overlapping - Redesign|P-Loop 7- R 2|Gap line (bottom) 1',(#569),.U.)
#289=PRESENTATION_STYLE_ASSIGNMENT((#570))
#290=COMPOSITE_CURVE('Ptx 24 - TripleRow - Shifted - Overlapping - Redesign|P-Loop 7- R 2|Gap line (top) 1',(#571),.U.)
#291=PRESENTATION_STYLE_ASSIGNMENT((#572))
#292=SHELL_BASED_SURFACE_MODEL('Ptx 24 - TripleRow - Shifted - Overlapping - Redesign|P-Loop 6- R 2|P-Loop 1',(#573))
#293=PRESENTATION_STYLE_ASSIGNMENT((#574))
#294=COMPOSITE_CURVE('Ptx 24 - TripleRow - Shifted - Overlapping - Redesign|P-Loop 6- R 2|Gap line (left) 1',(#575),.U.)
#295=PRESENTATION_STYLE_ASSIGNMENT((#576))
#296=COMPOSITE_CURVE('Ptx 24 - TripleRow - Shifted - Overlapping - Redesign|P-Loop 6- R 2|Gap line (right) 1',(#577),.U.)
#297=PRESENTATION_STYLE_ASSIGNMENT((#578))
#298=COMPOSITE_CURVE('Ptx 24 - TripleRow - Shifted - Overlapping - Redesign|P-Loop 6- R 2|Gap line (bottom) 1',(#579),.U.)
#299=PRESENTATION_STYLE_ASSIGNMENT((#580))
#300=COMPOSITE_CURVE('Ptx 24 - TripleRow - Shifted - Overlapping - Redesign|P-Loop 6- R 2|Gap line (top) 1',(#581),.U.)
#301=PRESENTATION_STYLE_ASSIGNMENT((#582))
#302=SHELL_BASED_SURFACE_MODEL('Ptx 24 - TripleRow - Shifted - Overlapping - Redesign|P-Loop 5- R 2|P-Loop 1',(#583))
#303=PRESENTATION_STYLE_ASSIGNMENT((#584))
#304=COMPOSITE_CURVE('Ptx 24 - TripleRow - Shifted - Overlapping - Redesign|P-Loop 5- R 2|Gap line (left) 1',(#585),.U.)
#305=PRESENTATION_STYLE_ASSIGNMENT((#586))
#306=COMPOSITE_CURVE('Ptx 24 - TripleRow - Shifted - Overlapping - Redesign|P-Loop 5- R 2|Gap line (right) 1',(#587),.U.)
#307=PRESENTATION_STYLE_ASSIGNMENT((#588))
#308=COMPOSITE_CURVE('Ptx 24 - TripleRow - Shifted - Overlapping - Redesign|P-Loop 5- R 2|Gap line (bottom) 1',(#589),.U.)
#309=PRESENTATION_STYLE_ASSIGNMENT((#590))
#310=COMPOSITE_CURVE('Ptx 24 - TripleRow - Shifted - Overlapping - Redesign|P-Loop 5- R 2|Gap line (top) 1',(#591),.U.)
#311=PRESENTATION_STYLE_ASSIGNMENT((#592))
#312=SHELL_BASED_SURFACE_MODEL('Ptx 24 - TripleRow - Shifted - Overlapping - Redesign|P-Loop 4- R 2|P-Loop 1',(#593))
#313=PRESENTATION_STYLE_ASSIGNMENT((#594))
#314=COMPOSITE_CURVE('Ptx 24 - TripleRow - Shifted - Overlapping - Redesign|P-Loop 4- R 2|Gap line (left) 1',(#595),.U.)
#315=PRESENTATION_STYLE_ASSIGNMENT((#596))
#316=COMPOSITE_CURVE('Ptx 24 - TripleRow - Shifted - Overlapping - Redesign|P-Loop 4- R 2|Gap line (right) 1',(#597),.U.)
#317=PRESENTATION_STYLE_ASSIGNMENT((#598))
#318=COMPOSITE_CURVE('Ptx 24 - TripleRow - Shifted - Overlapping - Redesign|P-Loop 4- R 2|Gap line (bottom) 1',(#599),.U.)
#319=PRESENTATION_STYLE_ASSIGNMENT((#600))
#320=COMPOSITE_CURVE('Ptx 24 - TripleRow - Shifted - Overlapping - Redesign|P-Loop 4- R 2|Gap line (top) 1',(#601),.U.)
#321=PRESENTATION_STYLE_ASSIGNMENT((#602))
#322=SHELL_BASED_SURFACE_MODEL('Ptx 24 - TripleRow - Shifted - Overlapping - Redesign|P-Loop 3- R 2|P-Loop 1',(#603))
#323=PRESENTATION_STYLE_ASSIGNMENT((#604))
#324=COMPOSITE_CURVE('Ptx 24 - TripleRow - Shifted - Overlapping - Redesign|P-Loop 3- R 2|Gap line (left) 1',(#605),.U.)
#325=PRESENTATION_STYLE_ASSIGNMENT((#606))
#326=COMPOSITE_CURVE('Ptx 24 - TripleRow - Shifted - Overlapping - Redesign|P-Loop 3- R 2|Gap line (right) 1',(#607),.U.)
#327=PRESENTATION_STYLE_ASSIGNMENT((#608))
#328=COMPOSITE_CURVE('Ptx 24 - TripleRow - Shifted - Overlapping - Redesign|P-Loop 3- R 2|Gap line (bottom) 1',(#609),.U.)
#329=PRESENTATION_STYLE_ASSIGNMENT((#610))
#330=COMPOSITE_CURVE('Ptx 24 - TripleRow - Shifted - Overlapping - Redesign|P-Loop 3- R 2|Gap line (top) 1',(#611),.U.)
#331=PRESENTATION_STYLE_ASSIGNMENT((#612))
#332=SHELL_BASED_SURFACE_MODEL('Ptx 24 - TripleRow - Shifted - Overlapping - Redesign|P-Loop 2- R 2|P-Loop 1',(#613))
#333=PRESENTATION_STYLE_ASSIGNMENT((#614))
#334=COMPOSITE_CURVE('Ptx 24 - TripleRow - Shifted - Overlapping - Redesign|P-Loop 2- R 2|Gap line (left) 1',(#615),.U.)
#335=PRESENTATION_STYLE_ASSIGNMENT((#616))
#336=COMPOSITE_CURVE('Ptx 24 - TripleRow - Shifted - Overlapping - Redesign|P-Loop 2- R 2|Gap line (right) 1',(#617),.U.)
#337=PRESENTATION_STYLE_ASSIGNMENT((#618))
#338=COMPOSITE_CURVE('Ptx 24 - TripleRow - Shifted - Overlapping - Redesign|P-Loop 2- R 2|Gap line (bottom) 1',(#619),.U.)
#339=PRESENTATION_STYLE_ASSIGNMENT((#620))
#340=COMPOSITE_CURVE('Ptx 24 - TripleRow - Shifted - Overlapping - Redesign|P-Loop 2- R 2|Gap line (top) 1',(#621),.U.)
#341=PRESENTATION_STYLE_ASSIGNMENT((#622))
#342=SHELL_BASED_SURFACE_MODEL('Ptx 24 - TripleRow - Shifted - Overlapping - Redesign|P-Loop 1- R 2|P-Loop 1',(#623))
#343=PRESENTATION_STYLE_ASSIGNMENT((#624))
#344=COMPOSITE_CURVE('Ptx 24 - TripleRow - Shifted - Overlapping - Redesign|P-Loop 1- R 2|Gap line (left) 1',(#625),.U.)
#345=PRESENTATION_STYLE_ASSIGNMENT((#626))
#346=COMPOSITE_CURVE('Ptx 24 - TripleRow - Shifted - Overlapping - Redesign|P-Loop 1- R 2|Gap line (right) 1',(#627),.U.)
#347=PRESENTATION_STYLE_ASSIGNMENT((#628))
#348=COMPOSITE_CURVE('Ptx 24 - TripleRow - Shifted - Overlapping - Redesign|P-Loop 1- R 2|Gap line (bottom) 1',(#629),.U.)
#349=PRESENTATION_STYLE_ASSIGNMENT((#630))
#350=COMPOSITE_CURVE('Ptx 24 - TripleRow - Shifted - Overlapping - Redesign|P-Loop 1- R 2|Gap line (top) 1',(#631),.U.)
#351=PRESENTATION_STYLE_ASSIGNMENT((#632))
#352=SHELL_BASED_SURFACE_MODEL('Ptx 24 - TripleRow - Shifted - Overlapping - Redesign|P-Loop 8- R 3|P-Loop 2',(#633))
#353=PRESENTATION_STYLE_ASSIGNMENT((#634))
#354=COMPOSITE_CURVE('Ptx 24 - TripleRow - Shifted - Overlapping - Redesign|P-Loop 8- R 3|Gap line (left) 2',(#635),.U.)
#355=PRESENTATION_STYLE_ASSIGNMENT((#636))
#356=COMPOSITE_CURVE('Ptx 24 - TripleRow - Shifted - Overlapping - Redesign|P-Loop 8- R 3|Gap line (right) 2',(#637),.U.)
#357=PRESENTATION_STYLE_ASSIGNMENT((#638))
#358=COMPOSITE_CURVE('Ptx 24 - TripleRow - Shifted - Overlapping - Redesign|P-Loop 8- R 3|Gap line (bottom) 2',(#639),.U.)
#359=PRESENTATION_STYLE_ASSIGNMENT((#640))
#360=COMPOSITE_CURVE('Ptx 24 - TripleRow - Shifted - Overlapping - Redesign|P-Loop 8- R 3|Gap line (top) 2',(#641),.U.)
#361=PRESENTATION_STYLE_ASSIGNMENT((#642))
#362=SHELL_BASED_SURFACE_MODEL('Ptx 24 - TripleRow - Shifted - Overlapping - Redesign|P-Loop 7- R 3|P-Loop 2',(#643))
#363=PRESENTATION_STYLE_ASSIGNMENT((#644))
#364=COMPOSITE_CURVE('Ptx 24 - TripleRow - Shifted - Overlapping - Redesign|P-Loop 7- R 3|Gap line (left) 2',(#645),.U.)
#365=PRESENTATION_STYLE_ASSIGNMENT((#646))
#366=COMPOSITE_CURVE('Ptx 24 - TripleRow - Shifted - Overlapping - Redesign|P-Loop 7- R 3|Gap line (right) 2',(#647),.U.)
#367=PRESENTATION_STYLE_ASSIGNMENT((#648))
#368=COMPOSITE_CURVE('Ptx 24 - TripleRow - Shifted - Overlapping - Redesign|P-Loop 7- R 3|Gap line (bottom) 2',(#649),.U.)
#369=PRESENTATION_STYLE_ASSIGNMENT((#650))
#370=COMPOSITE_CURVE('Ptx 24 - TripleRow - Shifted - Overlapping - Redesign|P-Loop 7- R 3|Gap line (top) 2',(#651),.U.)
#371=PRESENTATION_STYLE_ASSIGNMENT((#652))
#372=SHELL_BASED_SURFACE_MODEL('Ptx 24 - TripleRow - Shifted - Overlapping - Redesign|P-Loop 6- R 3|P-Loop 2',(#653))
#373=PRESENTATION_STYLE_ASSIGNMENT((#654))
#374=COMPOSITE_CURVE('Ptx 24 - TripleRow - Shifted - Overlapping - Redesign|P-Loop 6- R 3|Gap line (left) 2',(#655),.U.)
#375=PRESENTATION_STYLE_ASSIGNMENT((#656))
#376=COMPOSITE_CURVE('Ptx 24 - TripleRow - Shifted - Overlapping - Redesign|P-Loop 6- R 3|Gap line (right) 2',(#657),.U.)
#377=PRESENTATION_STYLE_ASSIGNMENT((#658))
#378=COMPOSITE_CURVE('Ptx 24 - TripleRow - Shifted - Overlapping - Redesign|P-Loop 6- R 3|Gap line (bottom) 2',(#659),.U.)
#379=PRESENTATION_STYLE_ASSIGNMENT((#660))
#380=COMPOSITE_CURVE('Ptx 24 - TripleRow - Shifted - Overlapping - Redesign|P-Loop 6- R 3|Gap line (top) 2',(#661),.U.)
#381=PRESENTATION_STYLE_ASSIGNMENT((#662))
#382=SHELL_BASED_SURFACE_MODEL('Ptx 24 - TripleRow - Shifted - Overlapping - Redesign|P-Loop 5- R 3|P-Loop 2',(#663))
#383=PRESENTATION_STYLE_ASSIGNMENT((#664))
#384=COMPOSITE_CURVE('Ptx 24 - TripleRow - Shifted - Overlapping - Redesign|P-Loop 5- R 3|Gap line (left) 2',(#665),.U.)
#385=PRESENTATION_STYLE_ASSIGNMENT((#666))
#386=COMPOSITE_CURVE('Ptx 24 - TripleRow - Shifted - Overlapping - Redesign|P-Loop 5- R 3|Gap line (right) 2',(#667),.U.)
#387=PRESENTATION_STYLE_ASSIGNMENT((#668))
#388=COMPOSITE_CURVE('Ptx 24 - TripleRow - Shifted - Overlapping - Redesign|P-Loop 5- R 3|Gap line (bottom) 2',(#669),.U.)
#389=PRESENTATION_STYLE_ASSIGNMENT((#670))
#390=COMPOSITE_CURVE('Ptx 24 - TripleRow - Shifted - Overlapping - Redesign|P-Loop 5- R 3|Gap line (top) 2',(#671),.U.)
#391=PRESENTATION_STYLE_ASSIGNMENT((#672))
#392=SHELL_BASED_SURFACE_MODEL('Ptx 24 - TripleRow - Shifted - Overlapping - Redesign|P-Loop 4- R 3|P-Loop 2',(#673))
#393=PRESENTATION_STYLE_ASSIGNMENT((#674))
#394=COMPOSITE_CURVE('Ptx 24 - TripleRow - Shifted - Overlapping - Redesign|P-Loop 4- R 3|Gap line (left) 2',(#675),.U.)
#395=PRESENTATION_STYLE_ASSIGNMENT((#676))
#396=COMPOSITE_CURVE('Ptx 24 - TripleRow - Shifted - Overlapping - Redesign|P-Loop 4- R 3|Gap line (right) 2',(#677),.U.)
#397=PRESENTATION_STYLE_ASSIGNMENT((#678))
#398=COMPOSITE_CURVE('Ptx 24 - TripleRow - Shifted - Overlapping - Redesign|P-Loop 4- R 3|Gap line (bottom) 2',(#679),.U.)
#399=PRESENTATION_STYLE_ASSIGNMENT((#680))
#400=COMPOSITE_CURVE('Ptx 24 - TripleRow - Shifted - Overlapping - Redesign|P-Loop 4- R 3|Gap line (top) 2',(#681),.U.)
#401=PRESENTATION_STYLE_ASSIGNMENT((#682))
#402=SHELL_BASED_SURFACE_MODEL('Ptx 24 - TripleRow - Shifted - Overlapping - Redesign|P-Loop 3- R 3|P-Loop 2',(#683))
#403=PRESENTATION_STYLE_ASSIGNMENT((#684))
#404=COMPOSITE_CURVE('Ptx 24 - TripleRow - Shifted - Overlapping - Redesign|P-Loop 3- R 3|Gap line (left) 2',(#685),.U.)
#405=PRESENTATION_STYLE_ASSIGNMENT((#686))
#406=COMPOSITE_CURVE('Ptx 24 - TripleRow - Shifted - Overlapping - Redesign|P-Loop 3- R 3|Gap line (right) 2',(#687),.U.)
#407=PRESENTATION_STYLE_ASSIGNMENT((#688))
#408=COMPOSITE_CURVE('Ptx 24 - TripleRow - Shifted - Overlapping - Redesign|P-Loop 3- R 3|Gap line (bottom) 2',(#689),.U.)
#409=PRESENTATION_STYLE_ASSIGNMENT((#690))
#410=COMPOSITE_CURVE('Ptx 24 - TripleRow - Shifted - Overlapping - Redesign|P-Loop 3- R 3|Gap line (top) 2',(#691),.U.)
#411=PRESENTATION_STYLE_ASSIGNMENT((#692))
#412=SHELL_BASED_SURFACE_MODEL('Ptx 24 - TripleRow - Shifted - Overlapping - Redesign|P-Loop 2- R 3|P-Loop 2',(#693))
#413=PRESENTATION_STYLE_ASSIGNMENT((#694))
#414=COMPOSITE_CURVE('Ptx 24 - TripleRow - Shifted - Overlapping - Redesign|P-Loop 2- R 3|Gap line (left) 2',(#695),.U.)
#415=PRESENTATION_STYLE_ASSIGNMENT((#696))
#416=COMPOSITE_CURVE('Ptx 24 - TripleRow - Shifted - Overlapping - Redesign|P-Loop 2- R 3|Gap line (right) 2',(#697),.U.)
#417=PRESENTATION_STYLE_ASSIGNMENT((#698))
#418=COMPOSITE_CURVE('Ptx 24 - TripleRow - Shifted - Overlapping - Redesign|P-Loop 2- R 3|Gap line (bottom) 2',(#699),.U.)
#419=PRESENTATION_STYLE_ASSIGNMENT((#700))
#420=COMPOSITE_CURVE('Ptx 24 - TripleRow - Shifted - Overlapping - Redesign|P-Loop 2- R 3|Gap line (top) 2',(#701),.U.)
#421=PRESENTATION_STYLE_ASSIGNMENT((#702))
#422=SHELL_BASED_SURFACE_MODEL('Ptx 24 - TripleRow - Shifted - Overlapping - Redesign|P-Loop 1- R 3|P-Loop 2',(#703))
#423=PRESENTATION_STYLE_ASSIGNMENT((#704))
#424=COMPOSITE_CURVE('Ptx 24 - TripleRow - Shifted - Overlapping - Redesign|P-Loop 1- R 3|Gap line (left) 2',(#705),.U.)
#425=PRESENTATION_STYLE_ASSIGNMENT((#706))
#426=COMPOSITE_CURVE('Ptx 24 - TripleRow - Shifted - Overlapping - Redesign|P-Loop 1- R 3|Gap line (right) 2',(#707),.U.)
#427=PRESENTATION_STYLE_ASSIGNMENT((#708))
#428=COMPOSITE_CURVE('Ptx 24 - TripleRow - Shifted - Overlapping - Redesign|P-Loop 1- R 3|Gap line (bottom) 2',(#709),.U.)
#429=PRESENTATION_STYLE_ASSIGNMENT((#710))
#430=COMPOSITE_CURVE('Ptx 24 - TripleRow - Shifted - Overlapping - Redesign|P-Loop 1- R 3|Gap line (top) 2',(#711),.U.)
#431=PRODUCT('Ptx 24 - TripleRow - Shifted - Overlapping - Redesign|P-Loop 8- R 1|P-Loop','','PART--DESC',(#712))
#432=PRODUCT_DEFINITION('','NONE',#713,#2)
#433=AXIS2_PLACEMENT_3D('',#714,#715,#716)
#434=AXIS2_PLACEMENT_3D('',#717,#718,#719)
#435=AXIS2_PLACEMENT_3D('',#720,#721,#722)
#436=AXIS2_PLACEMENT_3D('',#723,#724,#725)
#437=AXIS2_PLACEMENT_3D('',#726,#727,#728)
#438=AXIS2_PLACEMENT_3D('',#729,#730,#731)
#439=AXIS2_PLACEMENT_3D('',#732,#733,#734)
#440=AXIS2_PLACEMENT_3D('',#735,#736,#737)
#441=AXIS2_PLACEMENT_3D('',#738,#739,#740)
#442=AXIS2_PLACEMENT_3D('',#741,#742,#743)
#443=AXIS2_PLACEMENT_3D('',#744,#745,#746)
#444=AXIS2_PLACEMENT_3D('',#747,#748,#749)
#445=AXIS2_PLACEMENT_3D('',#750,#751,#752)
#446=AXIS2_PLACEMENT_3D('',#753,#754,#755)
#447=AXIS2_PLACEMENT_3D('',#756,#757,#758)
#448=AXIS2_PLACEMENT_3D('',#759,#760,#761)
#449=AXIS2_PLACEMENT_3D('',#762,#763,#764)
#450=AXIS2_PLACEMENT_3D('',#765,#766,#767)
#451=AXIS2_PLACEMENT_3D('',#768,#769,#770)
#452=AXIS2_PLACEMENT_3D('',#771,#772,#773)
#453=AXIS2_PLACEMENT_3D('',#774,#775,#776)
#454=AXIS2_PLACEMENT_3D('',#777,#778,#779)
#455=AXIS2_PLACEMENT_3D('',#780,#781,#782)
#456=AXIS2_PLACEMENT_3D('',#783,#784,#785)
#457=GEOMETRIC_SET('1',(#194,#196,#198,#200,#204,#206,#208,#210,#214,#216,#218,#220,#224,#226,#228,#230,#234,#236,#238,#240,#244,#246,#248,#250,#254,#256,#258,#260,#264,#266,#268,#270,#274,#276,#278,#280,#284,#286,#288,#290,#294,#296,#298,#300,#304,#306,#308,#310,#314,#316,#318,#320,#324,#326,#328,#330,#334,#336,#338,#340,#344,#346,#348,#350,#354,#356,#358,#360,#364,#366,#368,#370,#374,#376,#378,…
#458=AXIS2_PLACEMENT_3D('',#786,#787,#788)
#461=LENGTH_MEASURE_WITH_UNIT(LENGTH_MEASURE(1.0),#789)
#464=DIMENSIONAL_EXPONENTS(1.0,0.0,0.0,0.0,0.0,0.0,0.0)
#466=DIMENSIONAL_EXPONENTS(0.0,0.0,0.0,0.0,0.0,0.0,0.0)
#472=SURFACE_STYLE_USAGE(.BOTH.,#790)
#473=CLOSED_SHELL('',(#791,#792,#793,#794,#795,#796))
#474=CURVE_STYLE('',#797,POSITIVE_LENGTH_MEASURE(1.0E-06),#798)
#475=COMPOSITE_CURVE_SEGMENT(.CONTINUOUS.,.T.,#799)
#476=CURVE_STYLE('',#800,POSITIVE_LENGTH_MEASURE(1.0E-06),#801)
#477=COMPOSITE_CURVE_SEGMENT(.CONTINUOUS.,.T.,#802)
#478=CURVE_STYLE('',#803,POSITIVE_LENGTH_MEASURE(1.0E-06),#804)
#479=COMPOSITE_CURVE_SEGMENT(.CONTINUOUS.,.T.,#805)
#480=CURVE_STYLE('',#806,POSITIVE_LENGTH_MEASURE(1.0E-06),#807)
#481=COMPOSITE_CURVE_SEGMENT(.CONTINUOUS.,.T.,#808)
#482=SURFACE_STYLE_USAGE(.BOTH.,#809)
#483=CLOSED_SHELL('',(#810,#811,#812,#813,#814,#815))
#484=CURVE_STYLE('',#816,POSITIVE_LENGTH_MEASURE(1.0E-06),#817)
#485=COMPOSITE_CURVE_SEGMENT(.CONTINUOUS.,.T.,#818)
#486=CURVE_STYLE('',#819,POSITIVE_LENGTH_MEASURE(1.0E-06),#820)
#487=COMPOSITE_CURVE_SEGMENT(.CONTINUOUS.,.T.,#821)
#488=CURVE_STYLE('',#822,POSITIVE_LENGTH_MEASURE(1.0E-06),#823)
#489=COMPOSITE_CURVE_SEGMENT(.CONTINUOUS.,.T.,#824)
#490=CURVE_STYLE('',#825,POSITIVE_LENGTH_MEASURE(1.0E-06),#826)
#491=COMPOSITE_CURVE_SEGMENT(.CONTINUOUS.,.T.,#827)
#492=SURFACE_STYLE_USAGE(.BOTH.,#828)
#493=CLOSED_SHELL('',(#829,#830,#831,#832,#833,#834))
#494=CURVE_STYLE('',#835,POSITIVE_LENGTH_MEASURE(1.0E-06),#836)
#495=COMPOSITE_CURVE_SEGMENT(.CONTINUOUS.,.T.,#837)
#496=CURVE_STYLE('',#838,POSITIVE_LENGTH_MEASURE(1.0E-06),#839)
#497=COMPOSITE_CURVE_SEGMENT(.CONTINUOUS.,.T.,#840)
#498=CURVE_STYLE('',#841,POSITIVE_LENGTH_MEASURE(1.0E-06),#842)
#499=COMPOSITE_CURVE_SEGMENT(.CONTINUOUS.,.T.,#843)
#500=CURVE_STYLE('',#844,POSITIVE_LENGTH_MEASURE(1.0E-06),#845)
#501=COMPOSITE_CURVE_SEGMENT(.CONTINUOUS.,.T.,#846)
#502=SURFACE_STYLE_USAGE(.BOTH.,#847)
#503=CLOSED_SHELL('',(#848,#849,#850,#851,#852,#853))
#504=CURVE_STYLE('',#854,POSITIVE_LENGTH_MEASURE(1.0E-06),#855)
#505=COMPOSITE_CURVE_SEGMENT(.CONTINUOUS.,.T.,#856)
#506=CURVE_STYLE('',#857,POSITIVE_LENGTH_MEASURE(1.0E-06),#858)
#507=COMPOSITE_CURVE_SEGMENT(.CONTINUOUS.,.T.,#859)
#508=CURVE_STYLE('',#860,POSITIVE_LENGTH_MEASURE(1.0E-06),#861)
#509=COMPOSITE_CURVE_SEGMENT(.CONTINUOUS.,.T.,#862)
#510=CURVE_STYLE('',#863,POSITIVE_LENGTH_MEASURE(1.0E-06),#864)
#511=COMPOSITE_CURVE_SEGMENT(.CONTINUOUS.,.T.,#865)
#512=SURFACE_STYLE_USAGE(.BOTH.,#866)
#513=CLOSED_SHELL('',(#867,#868,#869,#870,#871,#872))
#514=CURVE_STYLE('',#873,POSITIVE_LENGTH_MEASURE(1.0E-06),#874)
#515=COMPOSITE_CURVE_SEGMENT(.CONTINUOUS.,.T.,#875)
#516=CURVE_STYLE('',#876,POSITIVE_LENGTH_MEASURE(1.0E-06),#877)
#517=COMPOSITE_CURVE_SEGMENT(.CONTINUOUS.,.T.,#878)
#518=CURVE_STYLE('',#879,POSITIVE_LENGTH_MEASURE(1.0E-06),#880)
#519=COMPOSITE_CURVE_SEGMENT(.CONTINUOUS.,.T.,#881)
#520=CURVE_STYLE('',#882,POSITIVE_LENGTH_MEASURE(1.0E-06),#883)
#521=COMPOSITE_CURVE_SEGMENT(.CONTINUOUS.,.T.,#884)
#522=SURFACE_STYLE_USAGE(.BOTH.,#885)
#523=CLOSED_SHELL('',(#886,#887,#888,#889,#890,#891))
#524=CURVE_STYLE('',#892,POSITIVE_LENGTH_MEASURE(1.0E-06),#893)
#525=COMPOSITE_CURVE_SEGMENT(.CONTINUOUS.,.T.,#894)
#526=CURVE_STYLE('',#895,POSITIVE_LENGTH_MEASURE(1.0E-06),#896)
#527=COMPOSITE_CURVE_SEGMENT(.CONTINUOUS.,.T.,#897)
#528=CURVE_STYLE('',#898,POSITIVE_LENGTH_MEASURE(1.0E-06),#899)
#529=COMPOSITE_CURVE_SEGMENT(.CONTINUOUS.,.T.,#900)
#530=CURVE_STYLE('',#901,POSITIVE_LENGTH_MEASURE(1.0E-06),#902)
#531=COMPOSITE_CURVE_SEGMENT(.CONTINUOUS.,.T.,#903)
#532=SURFACE_STYLE_USAGE(.BOTH.,#904)
#533=CLOSED_SHELL('',(#905,#906,#907,#908,#909,#910))
#534=CURVE_STYLE('',#911,POSITIVE_LENGTH_MEASURE(1.0E-06),#912)
#535=COMPOSITE_CURVE_SEGMENT(.CONTINUOUS.,.T.,#913)
#536=CURVE_STYLE('',#914,POSITIVE_LENGTH_MEASURE(1.0E-06),#915)
#537=COMPOSITE_CURVE_SEGMENT(.CONTINUOUS.,.T.,#916)
#538=CURVE_STYLE('',#917,POSITIVE_LENGTH_MEASURE(1.0E-06),#918)
#539=COMPOSITE_CURVE_SEGMENT(.CONTINUOUS.,.T.,#919)
#540=CURVE_STYLE('',#920,POSITIVE_LENGTH_MEASURE(1.0E-06),#921)
#541=COMPOSITE_CURVE_SEGMENT(.CONTINUOUS.,.T.,#922)
#542=SURFACE_STYLE_USAGE(.BOTH.,#923)
#543=CLOSED_SHELL('',(#924,#925,#926,#927,#928,#929))
#544=CURVE_STYLE('',#930,POSITIVE_LENGTH_MEASURE(1.0E-06),#931)
#545=COMPOSITE_CURVE_SEGMENT(.CONTINUOUS.,.T.,#932)
#546=CURVE_STYLE('',#933,POSITIVE_LENGTH_MEASURE(1.0E-06),#934)
#547=COMPOSITE_CURVE_SEGMENT(.CONTINUOUS.,.T.,#935)
#548=CURVE_STYLE('',#936,POSITIVE_LENGTH_MEASURE(1.0E-06),#937)
#549=COMPOSITE_CURVE_SEGMENT(.CONTINUOUS.,.T.,#938)
#550=CURVE_STYLE('',#939,POSITIVE_LENGTH_MEASURE(1.0E-06),#940)
#551=COMPOSITE_CURVE_SEGMENT(.CONTINUOUS.,.T.,#941)
#552=SURFACE_STYLE_USAGE(.BOTH.,#942)
#553=CLOSED_SHELL('',(#943,#944,#945,#946,#947,#948))
#554=CURVE_STYLE('',#949,POSITIVE_LENGTH_MEASURE(1.0E-06),#950)
#555=COMPOSITE_CURVE_SEGMENT(.CONTINUOUS.,.T.,#951)
#556=CURVE_STYLE('',#952,POSITIVE_LENGTH_MEASURE(1.0E-06),#953)
#557=COMPOSITE_CURVE_SEGMENT(.CONTINUOUS.,.T.,#954)
#558=CURVE_STYLE('',#955,POSITIVE_LENGTH_MEASURE(1.0E-06),#956)
#559=COMPOSITE_CURVE_SEGMENT(.CONTINUOUS.,.T.,#957)
#560=CURVE_STYLE('',#958,POSITIVE_LENGTH_MEASURE(1.0E-06),#959)
#561=COMPOSITE_CURVE_SEGMENT(.CONTINUOUS.,.T.,#960)
#562=SURFACE_STYLE_USAGE(.BOTH.,#961)
#563=CLOSED_SHELL('',(#962,#963,#964,#965,#966,#967))
#564=CURVE_STYLE('',#968,POSITIVE_LENGTH_MEASURE(1.0E-06),#969)
#565=COMPOSITE_CURVE_SEGMENT(.CONTINUOUS.,.T.,#970)
#566=CURVE_STYLE('',#971,POSITIVE_LENGTH_MEASURE(1.0E-06),#972)
#567=COMPOSITE_CURVE_SEGMENT(.CONTINUOUS.,.T.,#973)
#568=CURVE_STYLE('',#974,POSITIVE_LENGTH_MEASURE(1.0E-06),#975)
#569=COMPOSITE_CURVE_SEGMENT(.CONTINUOUS.,.T.,#976)
#570=CURVE_STYLE('',#977,POSITIVE_LENGTH_MEASURE(1.0E-06),#978)
#571=COMPOSITE_CURVE_SEGMENT(.CONTINUOUS.,.T.,#979)
#572=SURFACE_STYLE_USAGE(.BOTH.,#980)
#573=CLOSED_SHELL('',(#981,#982,#983,#984,#985,#986))
#574=CURVE_STYLE('',#987,POSITIVE_LENGTH_MEASURE(1.0E-06),#988)
#575=COMPOSITE_CURVE_SEGMENT(.CONTINUOUS.,.T.,#989)
#576=CURVE_STYLE('',#990,POSITIVE_LENGTH_MEASURE(1.0E-06),#991)
#577=COMPOSITE_CURVE_SEGMENT(.CONTINUOUS.,.T.,#992)
#578=CURVE_STYLE('',#993,POSITIVE_LENGTH_MEASURE(1.0E-06),#994)
#579=COMPOSITE_CURVE_SEGMENT(.CONTINUOUS.,.T.,#995)
#580=CURVE_STYLE('',#996,POSITIVE_LENGTH_MEASURE(1.0E-06),#997)
#581=COMPOSITE_CURVE_SEGMENT(.CONTINUOUS.,.T.,#998)
#582=SURFACE_STYLE_USAGE(.BOTH.,#999)
#583=CLOSED_SHELL('',(#1000,#1001,#1002,#1003,#1004,#1005))
#584=CURVE_STYLE('',#1006,POSITIVE_LENGTH_MEASURE(1.0E-06),#1007)
#585=COMPOSITE_CURVE_SEGMENT(.CONTINUOUS.,.T.,#1008)
#586=CURVE_STYLE('',#1009,POSITIVE_LENGTH_MEASURE(1.0E-06),#1010)
#587=COMPOSITE_CURVE_SEGMENT(.CONTINUOUS.,.T.,#1011)
#588=CURVE_STYLE('',#1012,POSITIVE_LENGTH_MEASURE(1.0E-06),#1013)
#589=COMPOSITE_CURVE_SEGMENT(.CONTINUOUS.,.T.,#1014)
#590=CURVE_STYLE('',#1015,POSITIVE_LENGTH_MEASURE(1.0E-06),#1016)
#591=COMPOSITE_CURVE_SEGMENT(.CONTINUOUS.,.T.,#1017)
#592=SURFACE_STYLE_USAGE(.BOTH.,#1018)
#593=CLOSED_SHELL('',(#1019,#1020,#1021,#1022,#1023,#1024))
#594=CURVE_STYLE('',#1025,POSITIVE_LENGTH_MEASURE(1.0E-06),#1026)
#595=COMPOSITE_CURVE_SEGMENT(.CONTINUOUS.,.T.,#1027)
#596=CURVE_STYLE('',#1028,POSITIVE_LENGTH_MEASURE(1.0E-06),#1029)
#597=COMPOSITE_CURVE_SEGMENT(.CONTINUOUS.,.T.,#1030)
#598=CURVE_STYLE('',#1031,POSITIVE_LENGTH_MEASURE(1.0E-06),#1032)
#599=COMPOSITE_CURVE_SEGMENT(.CONTINUOUS.,.T.,#1033)
#600=CURVE_STYLE('',#1034,POSITIVE_LENGTH_MEASURE(1.0E-06),#1035)
#601=COMPOSITE_CURVE_SEGMENT(.CONTINUOUS.,.T.,#1036)
#602=SURFACE_STYLE_USAGE(.BOTH.,#1037)
#603=CLOSED_SHELL('',(#1038,#1039,#1040,#1041,#1042,#1043))
#604=CURVE_STYLE('',#1044,POSITIVE_LENGTH_MEASURE(1.0E-06),#1045)
#605=COMPOSITE_CURVE_SEGMENT(.CONTINUOUS.,.T.,#1046)
#606=CURVE_STYLE('',#1047,POSITIVE_LENGTH_MEASURE(1.0E-06),#1048)
#607=COMPOSITE_CURVE_SEGMENT(.CONTINUOUS.,.T.,#1049)
#608=CURVE_STYLE('',#1050,POSITIVE_LENGTH_MEASURE(1.0E-06),#1051)
#609=COMPOSITE_CURVE_SEGMENT(.CONTINUOUS.,.T.,#1052)
#610=CURVE_STYLE('',#1053,POSITIVE_LENGTH_MEASURE(1.0E-06),#1054)
#611=COMPOSITE_CURVE_SEGMENT(.CONTINUOUS.,.T.,#1055)
#612=SURFACE_STYLE_USAGE(.BOTH.,#1056)
#613=CLOSED_SHELL('',(#1057,#1058,#1059,#1060,#1061,#1062))
#614=CURVE_STYLE('',#1063,POSITIVE_LENGTH_MEASURE(1.0E-06),#1064)
#615=COMPOSITE_CURVE_SEGMENT(.CONTINUOUS.,.T.,#1065)
#616=CURVE_STYLE('',#1066,POSITIVE_LENGTH_MEASURE(1.0E-06),#1067)
#617=COMPOSITE_CURVE_SEGMENT(.CONTINUOUS.,.T.,#1068)
#618=CURVE_STYLE('',#1069,POSITIVE_LENGTH_MEASURE(1.0E-06),#1070)
#619=COMPOSITE_CURVE_SEGMENT(.CONTINUOUS.,.T.,#1071)
#620=CURVE_STYLE('',#1072,POSITIVE_LENGTH_MEASURE(1.0E-06),#1073)
#621=COMPOSITE_CURVE_SEGMENT(.CONTINUOUS.,.T.,#1074)
#622=SURFACE_STYLE_USAGE(.BOTH.,#1075)
#623=CLOSED_SHELL('',(#1076,#1077,#1078,#1079,#1080,#1081))
#624=CURVE_STYLE('',#1082,POSITIVE_LENGTH_MEASURE(1.0E-06),#1083)
#625=COMPOSITE_CURVE_SEGMENT(.CONTINUOUS.,.T.,#1084)
#626=CURVE_STYLE('',#1085,POSITIVE_LENGTH_MEASURE(1.0E-06),#1086)
#627=COMPOSITE_CURVE_SEGMENT(.CONTINUOUS.,.T.,#1087)
#628=CURVE_STYLE('',#1088,POSITIVE_LENGTH_MEASURE(1.0E-06),#1089)
#629=COMPOSITE_CURVE_SEGMENT(.CONTINUOUS.,.T.,#1090)
#630=CURVE_STYLE('',#1091,POSITIVE_LENGTH_MEASURE(1.0E-06),#1092)
#631=COMPOSITE_CURVE_SEGMENT(.CONTINUOUS.,.T.,#1093)
#632=SURFACE_STYLE_USAGE(.BOTH.,#1094)
#633=CLOSED_SHELL('',(#1095,#1096,#1097,#1098,#1099,#1100))
#634=CURVE_STYLE('',#1101,POSITIVE_LENGTH_MEASURE(1.0E-06),#1102)
#635=COMPOSITE_CURVE_SEGMENT(.CONTINUOUS.,.T.,#1103)
#636=CURVE_STYLE('',#1104,POSITIVE_LENGTH_MEASURE(1.0E-06),#1105)
#637=COMPOSITE_CURVE_SEGMENT(.CONTINUOUS.,.T.,#1106)
#638=CURVE_STYLE('',#1107,POSITIVE_LENGTH_MEASURE(1.0E-06),#1108)
#639=COMPOSITE_CURVE_SEGMENT(.CONTINUOUS.,.T.,#1109)
#640=CURVE_STYLE('',#1110,POSITIVE_LENGTH_MEASURE(1.0E-06),#1111)
#641=COMPOSITE_CURVE_SEGMENT(.CONTINUOUS.,.T.,#1112)
#642=SURFACE_STYLE_USAGE(.BOTH.,#1113)
#643=CLOSED_SHELL('',(#1114,#1115,#1116,#1117,#1118,#1119))
#644=CURVE_STYLE('',#1120,POSITIVE_LENGTH_MEASURE(1.0E-06),#1121)
#645=COMPOSITE_CURVE_SEGMENT(.CONTINUOUS.,.T.,#1122)
#646=CURVE_STYLE('',#1123,POSITIVE_LENGTH_MEASURE(1.0E-06),#1124)
#647=COMPOSITE_CURVE_SEGMENT(.CONTINUOUS.,.T.,#1125)
#648=CURVE_STYLE('',#1126,POSITIVE_LENGTH_MEASURE(1.0E-06),#1127)
#649=COMPOSITE_CURVE_SEGMENT(.CONTINUOUS.,.T.,#1128)
#650=CURVE_STYLE('',#1129,POSITIVE_LENGTH_MEASURE(1.0E-06),#1130)
#651=COMPOSITE_CURVE_SEGMENT(.CONTINUOUS.,.T.,#1131)
#652=SURFACE_STYLE_USAGE(.BOTH.,#1132)
#653=CLOSED_SHELL('',(#1133,#1134,#1135,#1136,#1137,#1138))
#654=CURVE_STYLE('',#1139,POSITIVE_LENGTH_MEASURE(1.0E-06),#1140)
#655=COMPOSITE_CURVE_SEGMENT(.CONTINUOUS.,.T.,#1141)
#656=CURVE_STYLE('',#1142,POSITIVE_LENGTH_MEASURE(1.0E-06),#1143)
#657=COMPOSITE_CURVE_SEGMENT(.CONTINUOUS.,.T.,#1144)
#658=CURVE_STYLE('',#1145,POSITIVE_LENGTH_MEASURE(1.0E-06),#1146)
#659=COMPOSITE_CURVE_SEGMENT(.CONTINUOUS.,.T.,#1147)
#660=CURVE_STYLE('',#1148,POSITIVE_LENGTH_MEASURE(1.0E-06),#1149)
#661=COMPOSITE_CURVE_SEGMENT(.CONTINUOUS.,.T.,#1150)
#662=SURFACE_STYLE_USAGE(.BOTH.,#1151)
#663=CLOSED_SHELL('',(#1152,#1153,#1154,#1155,#1156,#1157))
#664=CURVE_STYLE('',#1158,POSITIVE_LENGTH_MEASURE(1.0E-06),#1159)
#665=COMPOSITE_CURVE_SEGMENT(.CONTINUOUS.,.T.,#1160)
#666=CURVE_STYLE('',#1161,POSITIVE_LENGTH_MEASURE(1.0E-06),#1162)
#667=COMPOSITE_CURVE_SEGMENT(.CONTINUOUS.,.T.,#1163)
#668=CURVE_STYLE('',#1164,POSITIVE_LENGTH_MEASURE(1.0E-06),#1165)
#669=COMPOSITE_CURVE_SEGMENT(.CONTINUOUS.,.T.,#1166)
#670=CURVE_STYLE('',#1167,POSITIVE_LENGTH_MEASURE(1.0E-06),#1168)
#671=COMPOSITE_CURVE_SEGMENT(.CONTINUOUS.,.T.,#1169)
#672=SURFACE_STYLE_USAGE(.BOTH.,#1170)
#673=CLOSED_SHELL('',(#1171,#1172,#1173,#1174,#1175,#1176))
#674=CURVE_STYLE('',#1177,POSITIVE_LENGTH_MEASURE(1.0E-06),#1178)
#675=COMPOSITE_CURVE_SEGMENT(.CONTINUOUS.,.T.,#1179)
#676=CURVE_STYLE('',#1180,POSITIVE_LENGTH_MEASURE(1.0E-06),#1181)
#677=COMPOSITE_CURVE_SEGMENT(.CONTINUOUS.,.T.,#1182)
#678=CURVE_STYLE('',#1183,POSITIVE_LENGTH_MEASURE(1.0E-06),#1184)
#679=COMPOSITE_CURVE_SEGMENT(.CONTINUOUS.,.T.,#1185)
#680=CURVE_STYLE('',#1186,POSITIVE_LENGTH_MEASURE(1.0E-06),#1187)
#681=COMPOSITE_CURVE_SEGMENT(.CONTINUOUS.,.T.,#1188)
#682=SURFACE_STYLE_USAGE(.BOTH.,#1189)
#683=CLOSED_SHELL('',(#1190,#1191,#1192,#1193,#1194,#1195))
#684=CURVE_STYLE('',#1196,POSITIVE_LENGTH_MEASURE(1.0E-06),#1197)
#685=COMPOSITE_CURVE_SEGMENT(.CONTINUOUS.,.T.,#1198)
#686=CURVE_STYLE('',#1199,POSITIVE_LENGTH_MEASURE(1.0E-06),#1200)
#687=COMPOSITE_CURVE_SEGMENT(.CONTINUOUS.,.T.,#1201)
#688=CURVE_STYLE('',#1202,POSITIVE_LENGTH_MEASURE(1.0E-06),#1203)
#689=COMPOSITE_CURVE_SEGMENT(.CONTINUOUS.,.T.,#1204)
#690=CURVE_STYLE('',#1205,POSITIVE_LENGTH_MEASURE(1.0E-06),#1206)
#691=COMPOSITE_CURVE_SEGMENT(.CONTINUOUS.,.T.,#1207)
#692=SURFACE_STYLE_USAGE(.BOTH.,#1208)
#693=CLOSED_SHELL('',(#1209,#1210,#1211,#1212,#1213,#1214))
#694=CURVE_STYLE('',#1215,POSITIVE_LENGTH_MEASURE(1.0E-06),#1216)
#695=COMPOSITE_CURVE_SEGMENT(.CONTINUOUS.,.T.,#1217)
#696=CURVE_STYLE('',#1218,POSITIVE_LENGTH_MEASURE(1.0E-06),#1219)
#697=COMPOSITE_CURVE_SEGMENT(.CONTINUOUS.,.T.,#1220)
#698=CURVE_STYLE('',#1221,POSITIVE_LENGTH_MEASURE(1.0E-06),#1222)
#699=COMPOSITE_CURVE_SEGMENT(.CONTINUOUS.,.T.,#1223)
#700=CURVE_STYLE('',#1224,POSITIVE_LENGTH_MEASURE(1.0E-06),#1225)
#701=COMPOSITE_CURVE_SEGMENT(.CONTINUOUS.,.T.,#1226)
#702=SURFACE_STYLE_USAGE(.BOTH.,#1227)
#703=CLOSED_SHELL('',(#1228,#1229,#1230,#1231,#1232,#1233))
#704=CURVE_STYLE('',#1234,POSITIVE_LENGTH_MEASURE(1.0E-06),#1235)
#705=COMPOSITE_CURVE_SEGMENT(.CONTINUOUS.,.T.,#1236)
#706=CURVE_STYLE('',#1237,POSITIVE_LENGTH_MEASURE(1.0E-06),#1238)
#707=COMPOSITE_CURVE_SEGMENT(.CONTINUOUS.,.T.,#1239)
#708=CURVE_STYLE('',#1240,POSITIVE_LENGTH_MEASURE(1.0E-06),#1241)
#709=COMPOSITE_CURVE_SEGMENT(.CONTINUOUS.,.T.,#1242)
#710=CURVE_STYLE('',#1243,POSITIVE_LENGTH_MEASURE(1.0E-06),#1244)
#711=COMPOSITE_CURVE_SEGMENT(.CONTINUOUS.,.T.,#1245)
#712=PRODUCT_CONTEXT('',#154,'mechanical')
#713=PRODUCT_DEFINITION_FORMATION_WITH_SPECIFIED_SOURCE(' ','NONE',#431,.NOT_KNOWN.)
#714=CARTESIAN_POINT('',(0.0,0.0,0.0))
#715=DIRECTION('',(0.0,0.0,1.0))
#716=DIRECTION('',(1.0,0.0,0.0))
#717=CARTESIAN_POINT('',(0.0,0.0,0.0))
#718=DIRECTION('',(0.0,0.0,1.0))
#719=DIRECTION('',(1.0,0.0,0.0))
#720=CARTESIAN_POINT('',(0.0,0.0,0.0))
#721=DIRECTION('',(0.0,0.0,1.0))
#722=DIRECTION('',(1.0,0.0,0.0))
#723=CARTESIAN_POINT('',(0.0,0.0,0.0))
#724=DIRECTION('',(0.0,0.0,1.0))
#725=DIRECTION('',(1.0,0.0,0.0))
#726=CARTESIAN_POINT('',(0.0,0.0,0.0))
#727=DIRECTION('',(0.0,0.0,1.0))
#728=DIRECTION('',(1.0,0.0,0.0))
#729=CARTESIAN_POINT('',(0.0,0.0,0.0))
#730=DIRECTION('',(0.0,0.0,1.0))
#731=DIRECTION('',(1.0,0.0,0.0))
#732=CARTESIAN_POINT('',(0.0,0.0,0.0))
#733=DIRECTION('',(0.0,0.0,1.0))
#734=DIRECTION('',(1.0,0.0,0.0))
#735=CARTESIAN_POINT('',(0.0,0.0,0.0))
#736=DIRECTION('',(0.0,0.0,1.0))
#737=DIRECTION('',(1.0,0.0,0.0))
#738=CARTESIAN_POINT('',(0.0,0.0,0.0))
#739=DIRECTION('',(0.0,0.0,1.0))
#740=DIRECTION('',(1.0,0.0,0.0))
#741=CARTESIAN_POINT('',(0.0,0.0,0.0))
#742=DIRECTION('',(0.0,0.0,1.0))
#743=DIRECTION('',(1.0,0.0,0.0))
#744=CARTESIAN_POINT('',(0.0,0.0,0.0))
#745=DIRECTION('',(0.0,0.0,1.0))
#746=DIRECTION('',(1.0,0.0,0.0))
#747=CARTESIAN_POINT('',(0.0,0.0,0.0))
#748=DIRECTION('',(0.0,0.0,1.0))
#749=DIRECTION('',(1.0,0.0,0.0))
#750=CARTESIAN_POINT('',(0.0,0.0,0.0))
#751=DIRECTION('',(0.0,0.0,1.0))
#752=DIRECTION('',(1.0,0.0,0.0))
#753=CARTESIAN_POINT('',(0.0,0.0,0.0))
#754=DIRECTION('',(0.0,0.0,1.0))
#755=DIRECTION('',(1.0,0.0,0.0))
#756=CARTESIAN_POINT('',(0.0,0.0,0.0))
#757=DIRECTION('',(0.0,0.0,1.0))
#758=DIRECTION('',(1.0,0.0,0.0))
#759=CARTESIAN_POINT('',(0.0,0.0,0.0))
#760=DIRECTION('',(0.0,0.0,1.0))
#761=DIRECTION('',(1.0,0.0,0.0))
#762=CARTESIAN_POINT('',(0.0,0.0,0.0))
#763=DIRECTION('',(0.0,0.0,1.0))
#764=DIRECTION('',(1.0,0.0,0.0))
#765=CARTESIAN_POINT('',(0.0,0.0,0.0))
#766=DIRECTION('',(0.0,0.0,1.0))
#767=DIRECTION('',(1.0,0.0,0.0))
#768=CARTESIAN_POINT('',(0.0,0.0,0.0))
#769=DIRECTION('',(0.0,0.0,1.0))
#770=DIRECTION('',(1.0,0.0,0.0))
#771=CARTESIAN_POINT('',(0.0,0.0,0.0))
#772=DIRECTION('',(0.0,0.0,1.0))
#773=DIRECTION('',(1.0,0.0,0.0))
#774=CARTESIAN_POINT('',(0.0,0.0,0.0))
#775=DIRECTION('',(0.0,0.0,1.0))
#776=DIRECTION('',(1.0,0.0,0.0))
#777=CARTESIAN_POINT('',(0.0,0.0,0.0))
#778=DIRECTION('',(0.0,0.0,1.0))
#779=DIRECTION('',(1.0,0.0,0.0))
#780=CARTESIAN_POINT('',(0.0,0.0,0.0))
#781=DIRECTION('',(0.0,0.0,1.0))
#782=DIRECTION('',(1.0,0.0,0.0))
#783=CARTESIAN_POINT('',(0.0,0.0,0.0))
#784=DIRECTION('',(0.0,0.0,1.0))
#785=DIRECTION('',(1.0,0.0,0.0))
#786=CARTESIAN_POINT('',(0.0,0.0,0.0))
#787=DIRECTION('',(0.0,0.0,1.0))
#788=DIRECTION('',(1.0,0.0,0.0))
#789= (NAMED_UNIT(#464)LENGTH_UNIT()SI_UNIT(.MILLI.,.METRE.))
#790=SURFACE_SIDE_STYLE('',(#1247))
#791=FACE_SURFACE('',(#1248),#1249,.T.)
#792=FACE_SURFACE('',(#1250),#1251,.T.)
#793=FACE_SURFACE('',(#1252),#1253,.T.)
#794=FACE_SURFACE('',(#1254),#1255,.T.)
#795=FACE_SURFACE('',(#1256),#1257,.T.)
#796=FACE_SURFACE('',(#1258),#1259,.T.)
#797=DRAUGHTING_PRE_DEFINED_CURVE_FONT('continuous')
#798=COLOUR_RGB('',1.0,1.0,1.0)
#799=TRIMMED_CURVE('',#1260,(PARAMETER_VALUE(-0.0)),(PARAMETER_VALUE(5.00000000000005)),.T.,.UNSPECIFIED.)
#800=DRAUGHTING_PRE_DEFINED_CURVE_FONT('continuous')
#801=COLOUR_RGB('',1.0,1.0,1.0)
#802=TRIMMED_CURVE('',#1261,(PARAMETER_VALUE(0.0)),(PARAMETER_VALUE(5.00000000000005)),.T.,.UNSPECIFIED.)
#803=DRAUGHTING_PRE_DEFINED_CURVE_FONT('continuous')
#804=COLOUR_RGB('',1.0,1.0,1.0)
#805=TRIMMED_CURVE('',#1262,(PARAMETER_VALUE(0.0)),(PARAMETER_VALUE(4.99983925052163)),.T.,.UNSPECIFIED.)
#806=DRAUGHTING_PRE_DEFINED_CURVE_FONT('continuous')
#807=COLOUR_RGB('',1.0,1.0,1.0)
#808=TRIMMED_CURVE('',#1263,(PARAMETER_VALUE(0.0)),(PARAMETER_VALUE(4.99983925052166)),.T.,.UNSPECIFIED.)
#809=SURFACE_SIDE_STYLE('',(#1264))
#810=FACE_SURFACE('',(#1265),#1266,.T.)
#811=FACE_SURFACE('',(#1267),#1268,.T.)
#812=FACE_SURFACE('',(#1269),#1270,.T.)
#813=FACE_SURFACE('',(#1271),#1272,.T.)
#814=FACE_SURFACE('',(#1273),#1274,.T.)
#815=FACE_SURFACE('',(#1275),#1276,.T.)
#816=DRAUGHTING_PRE_DEFINED_CURVE_FONT('continuous')
#817=COLOUR_RGB('',1.0,1.0,1.0)
#818=TRIMMED_CURVE('',#1277,(PARAMETER_VALUE(0.0)),(PARAMETER_VALUE(5.00000000000001)),.T.,.UNSPECIFIED.)
#819=DRAUGHTING_PRE_DEFINED_CURVE_FONT('continuous')
#820=COLOUR_RGB('',1.0,1.0,1.0)
#821=TRIMMED_CURVE('',#1278,(PARAMETER_VALUE(0.0)),(PARAMETER_VALUE(5.00000000000001)),.T.,.UNSPECIFIED.)
#822=DRAUGHTING_PRE_DEFINED_CURVE_FONT('continuous')
#823=COLOUR_RGB('',1.0,1.0,1.0)
#824=TRIMMED_CURVE('',#1279,(PARAMETER_VALUE(0.0)),(PARAMETER_VALUE(4.99985264012894)),.T.,.UNSPECIFIED.)
#825=DRAUGHTING_PRE_DEFINED_CURVE_FONT('continuous')
#826=COLOUR_RGB('',1.0,1.0,1.0)
#827=TRIMMED_CURVE('',#1280,(PARAMETER_VALUE(0.0)),(PARAMETER_VALUE(4.99985264012894)),.T.,.UNSPECIFIED.)
#828=SURFACE_SIDE_STYLE('',(#1281))
#829=FACE_SURFACE('',(#1282),#1283,.T.)
#830=FACE_SURFACE('',(#1284),#1285,.T.)
#831=FACE_SURFACE('',(#1286),#1287,.T.)
#832=FACE_SURFACE('',(#1288),#1289,.T.)
#833=FACE_SURFACE('',(#1290),#1291,.T.)
#834=FACE_SURFACE('',(#1292),#1293,.T.)
#835=DRAUGHTING_PRE_DEFINED_CURVE_FONT('continuous')
#836=COLOUR_RGB('',1.0,1.0,1.0)
#837=TRIMMED_CURVE('',#1294,(PARAMETER_VALUE(-0.0)),(PARAMETER_VALUE(5.00000000000005)),.T.,.UNSPECIFIED.)
#838=DRAUGHTING_PRE_DEFINED_CURVE_FONT('continuous')
#839=COLOUR_RGB('',1.0,1.0,1.0)
#840=TRIMMED_CURVE('',#1295,(PARAMETER_VALUE(0.0)),(PARAMETER_VALUE(5.00000000000005)),.T.,.UNSPECIFIED.)
#841=DRAUGHTING_PRE_DEFINED_CURVE_FONT('continuous')
#842=COLOUR_RGB('',1.0,1.0,1.0)
#843=TRIMMED_CURVE('',#1296,(PARAMETER_VALUE(0.0)),(PARAMETER_VALUE(4.99983925052163)),.T.,.UNSPECIFIED.)
#844=DRAUGHTING_PRE_DEFINED_CURVE_FONT('continuous')
#845=COLOUR_RGB('',1.0,1.0,1.0)
#846=TRIMMED_CURVE('',#1297,(PARAMETER_VALUE(0.0)),(PARAMETER_VALUE(4.99983925052166)),.T.,.UNSPECIFIED.)
#847=SURFACE_SIDE_STYLE('',(#1298))
#848=FACE_SURFACE('',(#1299),#1300,.T.)
#849=FACE_SURFACE('',(#1301),#1302,.T.)
#850=FACE_SURFACE('',(#1303),#1304,.T.)
#851=FACE_SURFACE('',(#1305),#1306,.T.)
#852=FACE_SURFACE('',(#1307),#1308,.T.)
#853=FACE_SURFACE('',(#1309),#1310,.T.)
#854=DRAUGHTING_PRE_DEFINED_CURVE_FONT('continuous')
#855=COLOUR_RGB('',1.0,1.0,1.0)
#856=TRIMMED_CURVE('',#1311,(PARAMETER_VALUE(0.0)),(PARAMETER_VALUE(5.00000000000001)),.T.,.UNSPECIFIED.)
#857=DRAUGHTING_PRE_DEFINED_CURVE_FONT('continuous')
#858=COLOUR_RGB('',1.0,1.0,1.0)
#859=TRIMMED_CURVE('',#1312,(PARAMETER_VALUE(0.0)),(PARAMETER_VALUE(5.00000000000001)),.T.,.UNSPECIFIED.)
#860=DRAUGHTING_PRE_DEFINED_CURVE_FONT('continuous')
#861=COLOUR_RGB('',1.0,1.0,1.0)
#862=TRIMMED_CURVE('',#1313,(PARAMETER_VALUE(0.0)),(PARAMETER_VALUE(4.99985264012894)),.T.,.UNSPECIFIED.)
#863=DRAUGHTING_PRE_DEFINED_CURVE_FONT('continuous')
#864=COLOUR_RGB('',1.0,1.0,1.0)
#865=TRIMMED_CURVE('',#1314,(PARAMETER_VALUE(0.0)),(PARAMETER_VALUE(4.99985264012894)),.T.,.UNSPECIFIED.)
#866=SURFACE_SIDE_STYLE('',(#1315))
#867=FACE_SURFACE('',(#1316),#1317,.T.)
#868=FACE_SURFACE('',(#1318),#1319,.T.)
#869=FACE_SURFACE('',(#1320),#1321,.T.)
#870=FACE_SURFACE('',(#1322),#1323,.T.)
#871=FACE_SURFACE('',(#1324),#1325,.T.)
#872=FACE_SURFACE('',(#1326),#1327,.T.)
#873=DRAUGHTING_PRE_DEFINED_CURVE_FONT('continuous')
#874=COLOUR_RGB('',1.0,1.0,1.0)
#875=TRIMMED_CURVE('',#1328,(PARAMETER_VALUE(-0.0)),(PARAMETER_VALUE(5.00000000000005)),.T.,.UNSPECIFIED.)
#876=DRAUGHTING_PRE_DEFINED_CURVE_FONT('continuous')
#877=COLOUR_RGB('',1.0,1.0,1.0)
#878=TRIMMED_CURVE('',#1329,(PARAMETER_VALUE(0.0)),(PARAMETER_VALUE(5.00000000000005)),.T.,.UNSPECIFIED.)
#879=DRAUGHTING_PRE_DEFINED_CURVE_FONT('continuous')
#880=COLOUR_RGB('',1.0,1.0,1.0)
#881=TRIMMED_CURVE('',#1330,(PARAMETER_VALUE(0.0)),(PARAMETER_VALUE(4.99983925052163)),.T.,.UNSPECIFIED.)
#882=DRAUGHTING_PRE_DEFINED_CURVE_FONT('continuous')
#883=COLOUR_RGB('',1.0,1.0,1.0)
#884=TRIMMED_CURVE('',#1331,(PARAMETER_VALUE(0.0)),(PARAMETER_VALUE(4.99983925052166)),.T.,.UNSPECIFIED.)
#885=SURFACE_SIDE_STYLE('',(#1332))
#886=FACE_SURFACE('',(#1333),#1334,.T.)
#887=FACE_SURFACE('',(#1335),#1336,.T.)
#888=FACE_SURFACE('',(#1337),#1338,.T.)
#889=FACE_SURFACE('',(#1339),#1340,.T.)
#890=FACE_SURFACE('',(#1341),#1342,.T.)
#891=FACE_SURFACE('',(#1343),#1344,.T.)
#892=DRAUGHTING_PRE_DEFINED_CURVE_FONT('continuous')
#893=COLOUR_RGB('',1.0,1.0,1.0)
#894=TRIMMED_CURVE('',#1345,(PARAMETER_VALUE(0.0)),(PARAMETER_VALUE(5.00000000000001)),.T.,.UNSPECIFIED.)
#895=DRAUGHTING_PRE_DEFINED_CURVE_FONT('continuous')
#896=COLOUR_RGB('',1.0,1.0,1.0)
#897=TRIMMED_CURVE('',#1346,(PARAMETER_VALUE(0.0)),(PARAMETER_VALUE(5.00000000000001)),.T.,.UNSPECIFIED.)
#898=DRAUGHTING_PRE_DEFINED_CURVE_FONT('continuous')
#899=COLOUR_RGB('',1.0,1.0,1.0)
#900=TRIMMED_CURVE('',#1347,(PARAMETER_VALUE(0.0)),(PARAMETER_VALUE(4.99985264012894)),.T.,.UNSPECIFIED.)
#901=DRAUGHTING_PRE_DEFINED_CURVE_FONT('continuous')
#902=COLOUR_RGB('',1.0,1.0,1.0)
#903=TRIMMED_CURVE('',#1348,(PARAMETER_VALUE(0.0)),(PARAMETER_VALUE(4.99985264012894)),.T.,.UNSPECIFIED.)
#904=SURFACE_SIDE_STYLE('',(#1349))
#905=FACE_SURFACE('',(#1350),#1351,.T.)
#906=FACE_SURFACE('',(#1352),#1353,.T.)
#907=FACE_SURFACE('',(#1354),#1355,.T.)
#908=FACE_SURFACE('',(#1356),#1357,.T.)
#909=FACE_SURFACE('',(#1358),#1359,.T.)
#910=FACE_SURFACE('',(#1360),#1361,.T.)
#911=DRAUGHTING_PRE_DEFINED_CURVE_FONT('continuous')
#912=COLOUR_RGB('',1.0,1.0,1.0)
#913=TRIMMED_CURVE('',#1362,(PARAMETER_VALUE(-0.0)),(PARAMETER_VALUE(5.00000000000005)),.T.,.UNSPECIFIED.)
#914=DRAUGHTING_PRE_DEFINED_CURVE_FONT('continuous')
#915=COLOUR_RGB('',1.0,1.0,1.0)
#916=TRIMMED_CURVE('',#1363,(PARAMETER_VALUE(0.0)),(PARAMETER_VALUE(5.00000000000005)),.T.,.UNSPECIFIED.)
#917=DRAUGHTING_PRE_DEFINED_CURVE_FONT('continuous')
#918=COLOUR_RGB('',1.0,1.0,1.0)
#919=TRIMMED_CURVE('',#1364,(PARAMETER_VALUE(0.0)),(PARAMETER_VALUE(4.99983925052163)),.T.,.UNSPECIFIED.)
#920=DRAUGHTING_PRE_DEFINED_CURVE_FONT('continuous')
#921=COLOUR_RGB('',1.0,1.0,1.0)
#922=TRIMMED_CURVE('',#1365,(PARAMETER_VALUE(0.0)),(PARAMETER_VALUE(4.99983925052166)),.T.,.UNSPECIFIED.)
#923=SURFACE_SIDE_STYLE('',(#1366))
#924=FACE_SURFACE('',(#1367),#1368,.T.)
#925=FACE_SURFACE('',(#1369),#1370,.T.)
#926=FACE_SURFACE('',(#1371),#1372,.T.)
#927=FACE_SURFACE('',(#1373),#1374,.T.)
#928=FACE_SURFACE('',(#1375),#1376,.T.)
#929=FACE_SURFACE('',(#1377),#1378,.T.)
#930=DRAUGHTING_PRE_DEFINED_CURVE_FONT('continuous')
#931=COLOUR_RGB('',1.0,1.0,1.0)
#932=TRIMMED_CURVE('',#1379,(PARAMETER_VALUE(0.0)),(PARAMETER_VALUE(5.00000000000001)),.T.,.UNSPECIFIED.)
#933=DRAUGHTING_PRE_DEFINED_CURVE_FONT('continuous')
#934=COLOUR_RGB('',1.0,1.0,1.0)
#935=TRIMMED_CURVE('',#1380,(PARAMETER_VALUE(0.0)),(PARAMETER_VALUE(5.00000000000001)),.T.,.UNSPECIFIED.)
#936=DRAUGHTING_PRE_DEFINED_CURVE_FONT('continuous')
#937=COLOUR_RGB('',1.0,1.0,1.0)
#938=TRIMMED_CURVE('',#1381,(PARAMETER_VALUE(0.0)),(PARAMETER_VALUE(4.99985264012894)),.T.,.UNSPECIFIED.)
#939=DRAUGHTING_PRE_DEFINED_CURVE_FONT('continuous')
#940=COLOUR_RGB('',1.0,1.0,1.0)
#941=TRIMMED_CURVE('',#1382,(PARAMETER_VALUE(0.0)),(PARAMETER_VALUE(4.99985264012894)),.T.,.UNSPECIFIED.)
#942=SURFACE_SIDE_STYLE('',(#1383))
#943=FACE_SURFACE('',(#1384),#1385,.T.)
#944=FACE_SURFACE('',(#1386),#1387,.T.)
#945=FACE_SURFACE('',(#1388),#1389,.T.)
#946=FACE_SURFACE('',(#1390),#1391,.T.)
#947=FACE_SURFACE('',(#1392),#1393,.T.)
#948=FACE_SURFACE('',(#1394),#1395,.T.)
#949=DRAUGHTING_PRE_DEFINED_CURVE_FONT('continuous')
#950=COLOUR_RGB('',1.0,1.0,1.0)
#951=TRIMMED_CURVE('',#1396,(PARAMETER_VALUE(0.0)),(PARAMETER_VALUE(4.99999999999999)),.T.,.UNSPECIFIED.)
#952=DRAUGHTING_PRE_DEFINED_CURVE_FONT('continuous')
#953=COLOUR_RGB('',1.0,1.0,1.0)
#954=TRIMMED_CURVE('',#1397,(PARAMETER_VALUE(0.0)),(PARAMETER_VALUE(5.0)),.T.,.UNSPECIFIED.)
#955=DRAUGHTING_PRE_DEFINED_CURVE_FONT('continuous')
#956=COLOUR_RGB('',1.0,1.0,1.0)
#957=TRIMMED_CURVE('',#1398,(PARAMETER_VALUE(0.0)),(PARAMETER_VALUE(4.999846163597)),.T.,.UNSPECIFIED.)
#958=DRAUGHTING_PRE_DEFINED_CURVE_FONT('continuous')
#959=COLOUR_RGB('',1.0,1.0,1.0)
#960=TRIMMED_CURVE('',#1399,(PARAMETER_VALUE(0.0)),(PARAMETER_VALUE(4.999846163597)),.T.,.UNSPECIFIED.)
#961=SURFACE_SIDE_STYLE('',(#1400))
#962=FACE_SURFACE('',(#1401),#1402,.T.)
#963=FACE_SURFACE('',(#1403),#1404,.T.)
#964=FACE_SURFACE('',(#1405),#1406,.T.)
#965=FACE_SURFACE('',(#1407),#1408,.T.)
#966=FACE_SURFACE('',(#1409),#1410,.T.)
#967=FACE_SURFACE('',(#1411),#1412,.T.)
#968=DRAUGHTING_PRE_DEFINED_CURVE_FONT('continuous')
#969=COLOUR_RGB('',1.0,1.0,1.0)
#970=TRIMMED_CURVE('',#1413,(PARAMETER_VALUE(0.0)),(PARAMETER_VALUE(4.99999999999999)),.T.,.UNSPECIFIED.)
#971=DRAUGHTING_PRE_DEFINED_CURVE_FONT('continuous')
#972=COLOUR_RGB('',1.0,1.0,1.0)
#973=TRIMMED_CURVE('',#1414,(PARAMETER_VALUE(0.0)),(PARAMETER_VALUE(4.99999999999999)),.T.,.UNSPECIFIED.)
#974=DRAUGHTING_PRE_DEFINED_CURVE_FONT('continuous')
#975=COLOUR_RGB('',1.0,1.0,1.0)
#976=TRIMMED_CURVE('',#1415,(PARAMETER_VALUE(0.0)),(PARAMETER_VALUE(4.99985871611373)),.T.,.UNSPECIFIED.)
#977=DRAUGHTING_PRE_DEFINED_CURVE_FONT('continuous')
#978=COLOUR_RGB('',1.0,1.0,1.0)
#979=TRIMMED_CURVE('',#1416,(PARAMETER_VALUE(0.0)),(PARAMETER_VALUE(4.99985871611382)),.T.,.UNSPECIFIED.)
#980=SURFACE_SIDE_STYLE('',(#1417))
#981=FACE_SURFACE('',(#1418),#1419,.T.)
#982=FACE_SURFACE('',(#1420),#1421,.T.)
#983=FACE_SURFACE('',(#1422),#1423,.T.)
#984=FACE_SURFACE('',(#1424),#1425,.T.)
#985=FACE_SURFACE('',(#1426),#1427,.T.)
#986=FACE_SURFACE('',(#1428),#1429,.T.)
#987=DRAUGHTING_PRE_DEFINED_CURVE_FONT('continuous')
#988=COLOUR_RGB('',1.0,1.0,1.0)
#989=TRIMMED_CURVE('',#1430,(PARAMETER_VALUE(0.0)),(PARAMETER_VALUE(4.99999999999999)),.T.,.UNSPECIFIED.)
#990=DRAUGHTING_PRE_DEFINED_CURVE_FONT('continuous')
#991=COLOUR_RGB('',1.0,1.0,1.0)
#992=TRIMMED_CURVE('',#1431,(PARAMETER_VALUE(0.0)),(PARAMETER_VALUE(5.0)),.T.,.UNSPECIFIED.)
#993=DRAUGHTING_PRE_DEFINED_CURVE_FONT('continuous')
#994=COLOUR_RGB('',1.0,1.0,1.0)
#995=TRIMMED_CURVE('',#1432,(PARAMETER_VALUE(0.0)),(PARAMETER_VALUE(4.999846163597)),.T.,.UNSPECIFIED.)
#996=DRAUGHTING_PRE_DEFINED_CURVE_FONT('continuous')
#997=COLOUR_RGB('',1.0,1.0,1.0)
#998=TRIMMED_CURVE('',#1433,(PARAMETER_VALUE(0.0)),(PARAMETER_VALUE(4.999846163597)),.T.,.UNSPECIFIED.)
#999=SURFACE_SIDE_STYLE('',(#1434))
#1000=FACE_SURFACE('',(#1435),#1436,.T.)
#1001=FACE_SURFACE('',(#1437),#1438,.T.)
#1002=FACE_SURFACE('',(#1439),#1440,.T.)
#1003=FACE_SURFACE('',(#1441),#1442,.T.)
#1004=FACE_SURFACE('',(#1443),#1444,.T.)
#1005=FACE_SURFACE('',(#1445),#1446,.T.)
#1006=DRAUGHTING_PRE_DEFINED_CURVE_FONT('continuous')
#1007=COLOUR_RGB('',1.0,1.0,1.0)
#1008=TRIMMED_CURVE('',#1447,(PARAMETER_VALUE(0.0)),(PARAMETER_VALUE(4.99999999999999)),.T.,.UNSPECIFIED.)
#1009=DRAUGHTING_PRE_DEFINED_CURVE_FONT('continuous')
#1010=COLOUR_RGB('',1.0,1.0,1.0)
#1011=TRIMMED_CURVE('',#1448,(PARAMETER_VALUE(0.0)),(PARAMETER_VALUE(4.99999999999999)),.T.,.UNSPECIFIED.)
#1012=DRAUGHTING_PRE_DEFINED_CURVE_FONT('continuous')
#1013=COLOUR_RGB('',1.0,1.0,1.0)
#1014=TRIMMED_CURVE('',#1449,(PARAMETER_VALUE(0.0)),(PARAMETER_VALUE(4.99985871611373)),.T.,.UNSPECIFIED.)
#1015=DRAUGHTING_PRE_DEFINED_CURVE_FONT('continuous')
#1016=COLOUR_RGB('',1.0,1.0,1.0)
#1017=TRIMMED_CURVE('',#1450,(PARAMETER_VALUE(0.0)),(PARAMETER_VALUE(4.99985871611382)),.T.,.UNSPECIFIED.)
#1018=SURFACE_SIDE_STYLE('',(#1451))
#1019=FACE_SURFACE('',(#1452),#1453,.T.)
#1020=FACE_SURFACE('',(#1454),#1455,.T.)
#1021=FACE_SURFACE('',(#1456),#1457,.T.)
#1022=FACE_SURFACE('',(#1458),#1459,.T.)
#1023=FACE_SURFACE('',(#1460),#1461,.T.)
#1024=FACE_SURFACE('',(#1462),#1463,.T.)
#1025=DRAUGHTING_PRE_DEFINED_CURVE_FONT('continuous')
#1026=COLOUR_RGB('',1.0,1.0,1.0)
#1027=TRIMMED_CURVE('',#1464,(PARAMETER_VALUE(0.0)),(PARAMETER_VALUE(4.99999999999999)),.T.,.UNSPECIFIED.)
#1028=DRAUGHTING_PRE_DEFINED_CURVE_FONT('continuous')
#1029=COLOUR_RGB('',1.0,1.0,1.0)
#1030=TRIMMED_CURVE('',#1465,(PARAMETER_VALUE(0.0)),(PARAMETER_VALUE(5.0)),.T.,.UNSPECIFIED.)
#1031=DRAUGHTING_PRE_DEFINED_CURVE_FONT('continuous')
#1032=COLOUR_RGB('',1.0,1.0,1.0)
#1033=TRIMMED_CURVE('',#1466,(PARAMETER_VALUE(0.0)),(PARAMETER_VALUE(4.999846163597)),.T.,.UNSPECIFIED.)
#1034=DRAUGHTING_PRE_DEFINED_CURVE_FONT('continuous')
#1035=COLOUR_RGB('',1.0,1.0,1.0)
#1036=TRIMMED_CURVE('',#1467,(PARAMETER_VALUE(0.0)),(PARAMETER_VALUE(4.999846163597)),.T.,.UNSPECIFIED.)
#1037=SURFACE_SIDE_STYLE('',(#1468))
#1038=FACE_SURFACE('',(#1469),#1470,.T.)
#1039=FACE_SURFACE('',(#1471),#1472,.T.)
#1040=FACE_SURFACE('',(#1473),#1474,.T.)
#1041=FACE_SURFACE('',(#1475),#1476,.T.)
#1042=FACE_SURFACE('',(#1477),#1478,.T.)
#1043=FACE_SURFACE('',(#1479),#1480,.T.)
#1044=DRAUGHTING_PRE_DEFINED_CURVE_FONT('continuous')
#1045=COLOUR_RGB('',1.0,1.0,1.0)
#1046=TRIMMED_CURVE('',#1481,(PARAMETER_VALUE(0.0)),(PARAMETER_VALUE(4.99999999999999)),.T.,.UNSPECIFIED.)
#1047=DRAUGHTING_PRE_DEFINED_CURVE_FONT('continuous')
#1048=COLOUR_RGB('',1.0,1.0,1.0)
#1049=TRIMMED_CURVE('',#1482,(PARAMETER_VALUE(0.0)),(PARAMETER_VALUE(4.99999999999999)),.T.,.UNSPECIFIED.)
#1050=DRAUGHTING_PRE_DEFINED_CURVE_FONT('continuous')
#1051=COLOUR_RGB('',1.0,1.0,1.0)
#1052=TRIMMED_CURVE('',#1483,(PARAMETER_VALUE(0.0)),(PARAMETER_VALUE(4.99985871611373)),.T.,.UNSPECIFIED.)
#1053=DRAUGHTING_PRE_DEFINED_CURVE_FONT('continuous')
#1054=COLOUR_RGB('',1.0,1.0,1.0)
#1055=TRIMMED_CURVE('',#1484,(PARAMETER_VALUE(0.0)),(PARAMETER_VALUE(4.99985871611382)),.T.,.UNSPECIFIED.)
#1056=SURFACE_SIDE_STYLE('',(#1485))
#1057=FACE_SURFACE('',(#1486),#1487,.T.)
#1058=FACE_SURFACE('',(#1488),#1489,.T.)
#1059=FACE_SURFACE('',(#1490),#1491,.T.)
#1060=FACE_SURFACE('',(#1492),#1493,.T.)
#1061=FACE_SURFACE('',(#1494),#1495,.T.)
#1062=FACE_SURFACE('',(#1496),#1497,.T.)
#1063=DRAUGHTING_PRE_DEFINED_CURVE_FONT('continuous')
#1064=COLOUR_RGB('',1.0,1.0,1.0)
#1065=TRIMMED_CURVE('',#1498,(PARAMETER_VALUE(0.0)),(PARAMETER_VALUE(4.99999999999999)),.T.,.UNSPECIFIED.)
#1066=DRAUGHTING_PRE_DEFINED_CURVE_FONT('continuous')
#1067=COLOUR_RGB('',1.0,1.0,1.0)
#1068=TRIMMED_CURVE('',#1499,(PARAMETER_VALUE(0.0)),(PARAMETER_VALUE(5.0)),.T.,.UNSPECIFIED.)
#1069=DRAUGHTING_PRE_DEFINED_CURVE_FONT('continuous')
#1070=COLOUR_RGB('',1.0,1.0,1.0)
#1071=TRIMMED_CURVE('',#1500,(PARAMETER_VALUE(0.0)),(PARAMETER_VALUE(4.999846163597)),.T.,.UNSPECIFIED.)
#1072=DRAUGHTING_PRE_DEFINED_CURVE_FONT('continuous')
#1073=COLOUR_RGB('',1.0,1.0,1.0)
#1074=TRIMMED_CURVE('',#1501,(PARAMETER_VALUE(0.0)),(PARAMETER_VALUE(4.999846163597)),.T.,.UNSPECIFIED.)
#1075=SURFACE_SIDE_STYLE('',(#1502))
#1076=FACE_SURFACE('',(#1503),#1504,.T.)
#1077=FACE_SURFACE('',(#1505),#1506,.T.)
#1078=FACE_SURFACE('',(#1507),#1508,.T.)
#1079=FACE_SURFACE('',(#1509),#1510,.T.)
#1080=FACE_SURFACE('',(#1511),#1512,.T.)
#1081=FACE_SURFACE('',(#1513),#1514,.T.)
#1082=DRAUGHTING_PRE_DEFINED_CURVE_FONT('continuous')
#1083=COLOUR_RGB('',1.0,1.0,1.0)
#1084=TRIMMED_CURVE('',#1515,(PARAMETER_VALUE(0.0)),(PARAMETER_VALUE(4.99999999999999)),.T.,.UNSPECIFIED.)
#1085=DRAUGHTING_PRE_DEFINED_CURVE_FONT('continuous')
#1086=COLOUR_RGB('',1.0,1.0,1.0)
#1087=TRIMMED_CURVE('',#1516,(PARAMETER_VALUE(0.0)),(PARAMETER_VALUE(4.99999999999999)),.T.,.UNSPECIFIED.)
#1088=DRAUGHTING_PRE_DEFINED_CURVE_FONT('continuous')
#1089=COLOUR_RGB('',1.0,1.0,1.0)
#1090=TRIMMED_CURVE('',#1517,(PARAMETER_VALUE(0.0)),(PARAMETER_VALUE(4.99985871611373)),.T.,.UNSPECIFIED.)
#1091=DRAUGHTING_PRE_DEFINED_CURVE_FONT('continuous')
#1092=COLOUR_RGB('',1.0,1.0,1.0)
#1093=TRIMMED_CURVE('',#1518,(PARAMETER_VALUE(0.0)),(PARAMETER_VALUE(4.99985871611382)),.T.,.UNSPECIFIED.)
#1094=SURFACE_SIDE_STYLE('',(#1519))
#1095=FACE_SURFACE('',(#1520),#1521,.T.)
#1096=FACE_SURFACE('',(#1522),#1523,.T.)
#1097=FACE_SURFACE('',(#1524),#1525,.T.)
#1098=FACE_SURFACE('',(#1526),#1527,.T.)
#1099=FACE_SURFACE('',(#1528),#1529,.T.)
#1100=FACE_SURFACE('',(#1530),#1531,.T.)
#1101=DRAUGHTING_PRE_DEFINED_CURVE_FONT('continuous')
#1102=COLOUR_RGB('',1.0,1.0,1.0)
#1103=TRIMMED_CURVE('',#1532,(PARAMETER_VALUE(-0.0)),(PARAMETER_VALUE(5.00000000000005)),.T.,.UNSPECIFIED.)
#1104=DRAUGHTING_PRE_DEFINED_CURVE_FONT('continuous')
#1105=COLOUR_RGB('',1.0,1.0,1.0)
#1106=TRIMMED_CURVE('',#1533,(PARAMETER_VALUE(0.0)),(PARAMETER_VALUE(5.00000000000005)),.T.,.UNSPECIFIED.)
#1107=DRAUGHTING_PRE_DEFINED_CURVE_FONT('continuous')
#1108=COLOUR_RGB('',1.0,1.0,1.0)
#1109=TRIMMED_CURVE('',#1534,(PARAMETER_VALUE(0.0)),(PARAMETER_VALUE(4.99983925052163)),.T.,.UNSPECIFIED.)
#1110=DRAUGHTING_PRE_DEFINED_CURVE_FONT('continuous')
#1111=COLOUR_RGB('',1.0,1.0,1.0)
#1112=TRIMMED_CURVE('',#1535,(PARAMETER_VALUE(0.0)),(PARAMETER_VALUE(4.99983925052166)),.T.,.UNSPECIFIED.)
#1113=SURFACE_SIDE_STYLE('',(#1536))
#1114=FACE_SURFACE('',(#1537),#1538,.T.)
#1115=FACE_SURFACE('',(#1539),#1540,.T.)
#1116=FACE_SURFACE('',(#1541),#1542,.T.)
#1117=FACE_SURFACE('',(#1543),#1544,.T.)
#1118=FACE_SURFACE('',(#1545),#1546,.T.)
#1119=FACE_SURFACE('',(#1547),#1548,.T.)
#1120=DRAUGHTING_PRE_DEFINED_CURVE_FONT('continuous')
#1121=COLOUR_RGB('',1.0,1.0,1.0)
#1122=TRIMMED_CURVE('',#1549,(PARAMETER_VALUE(0.0)),(PARAMETER_VALUE(5.00000000000001)),.T.,.UNSPECIFIED.)
#1123=DRAUGHTING_PRE_DEFINED_CURVE_FONT('continuous')
#1124=COLOUR_RGB('',1.0,1.0,1.0)
#1125=TRIMMED_CURVE('',#1550,(PARAMETER_VALUE(0.0)),(PARAMETER_VALUE(5.00000000000001)),.T.,.UNSPECIFIED.)
#1126=DRAUGHTING_PRE_DEFINED_CURVE_FONT('continuous')
#1127=COLOUR_RGB('',1.0,1.0,1.0)
#1128=TRIMMED_CURVE('',#1551,(PARAMETER_VALUE(0.0)),(PARAMETER_VALUE(4.99985264012894)),.T.,.UNSPECIFIED.)
#1129=DRAUGHTING_PRE_DEFINED_CURVE_FONT('continuous')
#1130=COLOUR_RGB('',1.0,1.0,1.0)
#1131=TRIMMED_CURVE('',#1552,(PARAMETER_VALUE(0.0)),(PARAMETER_VALUE(4.99985264012894)),.T.,.UNSPECIFIED.)
#1132=SURFACE_SIDE_STYLE('',(#1553))
#1133=FACE_SURFACE('',(#1554),#1555,.T.)
#1134=FACE_SURFACE('',(#1556),#1557,.T.)
#1135=FACE_SURFACE('',(#1558),#1559,.T.)
#1136=FACE_SURFACE('',(#1560),#1561,.T.)
#1137=FACE_SURFACE('',(#1562),#1563,.T.)
#1138=FACE_SURFACE('',(#1564),#1565,.T.)
#1139=DRAUGHTING_PRE_DEFINED_CURVE_FONT('continuous')
#1140=COLOUR_RGB('',1.0,1.0,1.0)
#1141=TRIMMED_CURVE('',#1566,(PARAMETER_VALUE(-0.0)),(PARAMETER_VALUE(5.00000000000005)),.T.,.UNSPECIFIED.)
#1142=DRAUGHTING_PRE_DEFINED_CURVE_FONT('continuous')
#1143=COLOUR_RGB('',1.0,1.0,1.0)
#1144=TRIMMED_CURVE('',#1567,(PARAMETER_VALUE(0.0)),(PARAMETER_VALUE(5.00000000000005)),.T.,.UNSPECIFIED.)
#1145=DRAUGHTING_PRE_DEFINED_CURVE_FONT('continuous')
#1146=COLOUR_RGB('',1.0,1.0,1.0)
#1147=TRIMMED_CURVE('',#1568,(PARAMETER_VALUE(0.0)),(PARAMETER_VALUE(4.99983925052163)),.T.,.UNSPECIFIED.)
#1148=DRAUGHTING_PRE_DEFINED_CURVE_FONT('continuous')
#1149=COLOUR_RGB('',1.0,1.0,1.0)
#1150=TRIMMED_CURVE('',#1569,(PARAMETER_VALUE(0.0)),(PARAMETER_VALUE(4.99983925052166)),.T.,.UNSPECIFIED.)
#1151=SURFACE_SIDE_STYLE('',(#1570))
#1152=FACE_SURFACE('',(#1571),#1572,.T.)
#1153=FACE_SURFACE('',(#1573),#1574,.T.)
#1154=FACE_SURFACE('',(#1575),#1576,.T.)
#1155=FACE_SURFACE('',(#1577),#1578,.T.)
#1156=FACE_SURFACE('',(#1579),#1580,.T.)
#1157=FACE_SURFACE('',(#1581),#1582,.T.)
#1158=DRAUGHTING_PRE_DEFINED_CURVE_FONT('continuous')
#1159=COLOUR_RGB('',1.0,1.0,1.0)
#1160=TRIMMED_CURVE('',#1583,(PARAMETER_VALUE(0.0)),(PARAMETER_VALUE(5.00000000000001)),.T.,.UNSPECIFIED.)
#1161=DRAUGHTING_PRE_DEFINED_CURVE_FONT('continuous')
#1162=COLOUR_RGB('',1.0,1.0,1.0)
#1163=TRIMMED_CURVE('',#1584,(PARAMETER_VALUE(0.0)),(PARAMETER_VALUE(5.00000000000001)),.T.,.UNSPECIFIED.)
#1164=DRAUGHTING_PRE_DEFINED_CURVE_FONT('continuous')
#1165=COLOUR_RGB('',1.0,1.0,1.0)
#1166=TRIMMED_CURVE('',#1585,(PARAMETER_VALUE(0.0)),(PARAMETER_VALUE(4.99985264012894)),.T.,.UNSPECIFIED.)
#1167=DRAUGHTING_PRE_DEFINED_CURVE_FONT('continuous')
#1168=COLOUR_RGB('',1.0,1.0,1.0)
#1169=TRIMMED_CURVE('',#1586,(PARAMETER_VALUE(0.0)),(PARAMETER_VALUE(4.99985264012894)),.T.,.UNSPECIFIED.)
#1170=SURFACE_SIDE_STYLE('',(#1587))
#1171=FACE_SURFACE('',(#1588),#1589,.T.)
#1172=FACE_SURFACE('',(#1590),#1591,.T.)
#1173=FACE_SURFACE('',(#1592),#1593,.T.)
#1174=FACE_SURFACE('',(#1594),#1595,.T.)
#1175=FACE_SURFACE('',(#1596),#1597,.T.)
#1176=FACE_SURFACE('',(#1598),#1599,.T.)
#1177=DRAUGHTING_PRE_DEFINED_CURVE_FONT('continuous')
#1178=COLOUR_RGB('',1.0,1.0,1.0)
#1179=TRIMMED_CURVE('',#1600,(PARAMETER_VALUE(-0.0)),(PARAMETER_VALUE(5.00000000000005)),.T.,.UNSPECIFIED.)
#1180=DRAUGHTING_PRE_DEFINED_CURVE_FONT('continuous')
#1181=COLOUR_RGB('',1.0,1.0,1.0)
#1182=TRIMMED_CURVE('',#1601,(PARAMETER_VALUE(0.0)),(PARAMETER_VALUE(5.00000000000005)),.T.,.UNSPECIFIED.)
#1183=DRAUGHTING_PRE_DEFINED_CURVE_FONT('continuous')
#1184=COLOUR_RGB('',1.0,1.0,1.0)
#1185=TRIMMED_CURVE('',#1602,(PARAMETER_VALUE(0.0)),(PARAMETER_VALUE(4.99983925052163)),.T.,.UNSPECIFIED.)
#1186=DRAUGHTING_PRE_DEFINED_CURVE_FONT('continuous')
#1187=COLOUR_RGB('',1.0,1.0,1.0)
#1188=TRIMMED_CURVE('',#1603,(PARAMETER_VALUE(0.0)),(PARAMETER_VALUE(4.99983925052166)),.T.,.UNSPECIFIED.)
#1189=SURFACE_SIDE_STYLE('',(#1604))
#1190=FACE_SURFACE('',(#1605),#1606,.T.)
#1191=FACE_SURFACE('',(#1607),#1608,.T.)
#1192=FACE_SURFACE('',(#1609),#1610,.T.)
#1193=FACE_SURFACE('',(#1611),#1612,.T.)
#1194=FACE_SURFACE('',(#1613),#1614,.T.)
#1195=FACE_SURFACE('',(#1615),#1616,.T.)
#1196=DRAUGHTING_PRE_DEFINED_CURVE_FONT('continuous')
#1197=COLOUR_RGB('',1.0,1.0,1.0)
#1198=TRIMMED_CURVE('',#1617,(PARAMETER_VALUE(0.0)),(PARAMETER_VALUE(5.00000000000001)),.T.,.UNSPECIFIED.)
#1199=DRAUGHTING_PRE_DEFINED_CURVE_FONT('continuous')
#1200=COLOUR_RGB('',1.0,1.0,1.0)
#1201=TRIMMED_CURVE('',#1618,(PARAMETER_VALUE(0.0)),(PARAMETER_VALUE(5.00000000000001)),.T.,.UNSPECIFIED.)
#1202=DRAUGHTING_PRE_DEFINED_CURVE_FONT('continuous')
#1203=COLOUR_RGB('',1.0,1.0,1.0)
#1204=TRIMMED_CURVE('',#1619,(PARAMETER_VALUE(0.0)),(PARAMETER_VALUE(4.99985264012894)),.T.,.UNSPECIFIED.)
#1205=DRAUGHTING_PRE_DEFINED_CURVE_FONT('continuous')
#1206=COLOUR_RGB('',1.0,1.0,1.0)
#1207=TRIMMED_CURVE('',#1620,(PARAMETER_VALUE(0.0)),(PARAMETER_VALUE(4.99985264012894)),.T.,.UNSPECIFIED.)
#1208=SURFACE_SIDE_STYLE('',(#1621))
#1209=FACE_SURFACE('',(#1622),#1623,.T.)
#1210=FACE_SURFACE('',(#1624),#1625,.T.)
#1211=FACE_SURFACE('',(#1626),#1627,.T.)
#1212=FACE_SURFACE('',(#1628),#1629,.T.)
#1213=FACE_SURFACE('',(#1630),#1631,.T.)
#1214=FACE_SURFACE('',(#1632),#1633,.T.)
#1215=DRAUGHTING_PRE_DEFINED_CURVE_FONT('continuous')
#1216=COLOUR_RGB('',1.0,1.0,1.0)
#1217=TRIMMED_CURVE('',#1634,(PARAMETER_VALUE(-0.0)),(PARAMETER_VALUE(5.00000000000005)),.T.,.UNSPECIFIED.)
#1218=DRAUGHTING_PRE_DEFINED_CURVE_FONT('continuous')
#1219=COLOUR_RGB('',1.0,1.0,1.0)
#1220=TRIMMED_CURVE('',#1635,(PARAMETER_VALUE(0.0)),(PARAMETER_VALUE(5.00000000000005)),.T.,.UNSPECIFIED.)
#1221=DRAUGHTING_PRE_DEFINED_CURVE_FONT('continuous')
#1222=COLOUR_RGB('',1.0,1.0,1.0)
#1223=TRIMMED_CURVE('',#1636,(PARAMETER_VALUE(0.0)),(PARAMETER_VALUE(4.99983925052163)),.T.,.UNSPECIFIED.)
#1224=DRAUGHTING_PRE_DEFINED_CURVE_FONT('continuous')
#1225=COLOUR_RGB('',1.0,1.0,1.0)
#1226=TRIMMED_CURVE('',#1637,(PARAMETER_VALUE(0.0)),(PARAMETER_VALUE(4.99983925052166)),.T.,.UNSPECIFIED.)
#1227=SURFACE_SIDE_STYLE('',(#1638))
#1228=FACE_SURFACE('',(#1639),#1640,.T.)
#1229=FACE_SURFACE('',(#1641),#1642,.T.)
#1230=FACE_SURFACE('',(#1643),#1644,.T.)
#1231=FACE_SURFACE('',(#1645),#1646,.T.)
#1232=FACE_SURFACE('',(#1647),#1648,.T.)
#1233=FACE_SURFACE('',(#1649),#1650,.T.)
#1234=DRAUGHTING_PRE_DEFINED_CURVE_FONT('continuous')
#1235=COLOUR_RGB('',1.0,1.0,1.0)
#1236=TRIMMED_CURVE('',#1651,(PARAMETER_VALUE(0.0)),(PARAMETER_VALUE(5.00000000000001)),.T.,.UNSPECIFIED.)
#1237=DRAUGHTING_PRE_DEFINED_CURVE_FONT('continuous')
#1238=COLOUR_RGB('',1.0,1.0,1.0)
#1239=TRIMMED_CURVE('',#1652,(PARAMETER_VALUE(0.0)),(PARAMETER_VALUE(5.00000000000001)),.T.,.UNSPECIFIED.)
#1240=DRAUGHTING_PRE_DEFINED_CURVE_FONT('continuous')
#1241=COLOUR_RGB('',1.0,1.0,1.0)
#1242=TRIMMED_CURVE('',#1653,(PARAMETER_VALUE(0.0)),(PARAMETER_VALUE(4.99985264012894)),.T.,.UNSPECIFIED.)
#1243=DRAUGHTING_PRE_DEFINED_CURVE_FONT('continuous')
#1244=COLOUR_RGB('',1.0,1.0,1.0)
#1245=TRIMMED_CURVE('',#1654,(PARAMETER_VALUE(0.0)),(PARAMETER_VALUE(4.99985264012894)),.T.,.UNSPECIFIED.)
#1247=SURFACE_STYLE_FILL_AREA(#1655)
#1248=FACE_BOUND('',#1656,.T.)
#1249=CYLINDRICAL_SURFACE('',#1657,179.999999999999)
#1250=FACE_BOUND('',#1658,.T.)
#1251=CYLINDRICAL_SURFACE('',#1659,179.999999999999)
#1252=FACE_BOUND('',#1660,.T.)
#1253=CYLINDRICAL_SURFACE('',#1661,179.999999999999)
#1254=FACE_BOUND('',#1662,.T.)
#1255=CYLINDRICAL_SURFACE('',#1663,179.999999999998)
#1256=FACE_BOUND('',#1664,.T.)
#1257=CYLINDRICAL_SURFACE('',#1665,179.999999999998)
#1258=FACE_BOUND('',#1666,.T.)
#1259=CYLINDRICAL_SURFACE('',#1667,179.999999999999)
#1260=LINE('',#1668,#1669)
#1261=LINE('',#1670,#1671)
#1262=LINE('',#1672,#1673)
#1263=LINE('',#1674,#1675)
#1264=SURFACE_STYLE_FILL_AREA(#1676)
#1265=FACE_BOUND('',#1677,.T.)
#1266=CYLINDRICAL_SURFACE('',#1678,188.0)
#1267=FACE_BOUND('',#1679,.T.)
#1268=CYLINDRICAL_SURFACE('',#1680,188.0)
#1269=FACE_BOUND('',#1681,.T.)
#1270=CYLINDRICAL_SURFACE('',#1682,188.0)
#1271=FACE_BOUND('',#1683,.T.)
#1272=CYLINDRICAL_SURFACE('',#1684,188.0)
#1273=FACE_BOUND('',#1685,.T.)
#1274=CYLINDRICAL_SURFACE('',#1686,188.0)
#1275=FACE_BOUND('',#1687,.T.)
#1276=CYLINDRICAL_SURFACE('',#1688,188.0)
#1277=LINE('',#1689,#1690)
#1278=LINE('',#1691,#1692)
#1279=LINE('',#1693,#1694)
#1280=LINE('',#1695,#1696)
#1281=SURFACE_STYLE_FILL_AREA(#1697)
#1282=FACE_BOUND('',#1698,.T.)
#1283=CYLINDRICAL_SURFACE('',#1699,179.999999999999)
#1284=FACE_BOUND('',#1700,.T.)
#1285=CYLINDRICAL_SURFACE('',#1701,179.999999999999)
#1286=FACE_BOUND('',#1702,.T.)
#1287=CYLINDRICAL_SURFACE('',#1703,179.999999999999)
#1288=FACE_BOUND('',#1704,.T.)
#1289=CYLINDRICAL_SURFACE('',#1705,179.999999999998)
#1290=FACE_BOUND('',#1706,.T.)
#1291=CYLINDRICAL_SURFACE('',#1707,179.999999999998)
#1292=FACE_BOUND('',#1708,.T.)
#1293=CYLINDRICAL_SURFACE('',#1709,179.999999999999)
#1294=LINE('',#1710,#1711)
#1295=LINE('',#1712,#1713)
#1296=LINE('',#1714,#1715)
#1297=LINE('',#1716,#1717)
#1298=SURFACE_STYLE_FILL_AREA(#1718)
#1299=FACE_BOUND('',#1719,.T.)
#1300=CYLINDRICAL_SURFACE('',#1720,188.0)
#1301=FACE_BOUND('',#1721,.T.)
#1302=CYLINDRICAL_SURFACE('',#1722,188.0)
#1303=FACE_BOUND('',#1723,.T.)
#1304=CYLINDRICAL_SURFACE('',#1724,188.0)
#1305=FACE_BOUND('',#1725,.T.)
#1306=CYLINDRICAL_SURFACE('',#1726,188.0)
#1307=FACE_BOUND('',#1727,.T.)
#1308=CYLINDRICAL_SURFACE('',#1728,188.0)
#1309=FACE_BOUND('',#1729,.T.)
#1310=CYLINDRICAL_SURFACE('',#1730,188.0)
#1311=LINE('',#1731,#1732)
#1312=LINE('',#1733,#1734)
#1313=LINE('',#1735,#1736)
#1314=LINE('',#1737,#1738)
#1315=SURFACE_STYLE_FILL_AREA(#1739)
#1316=FACE_BOUND('',#1740,.T.)
#1317=CYLINDRICAL_SURFACE('',#1741,179.999999999999)
#1318=FACE_BOUND('',#1742,.T.)
#1319=CYLINDRICAL_SURFACE('',#1743,179.999999999999)
#1320=FACE_BOUND('',#1744,.T.)
#1321=CYLINDRICAL_SURFACE('',#1745,179.999999999999)
#1322=FACE_BOUND('',#1746,.T.)
#1323=CYLINDRICAL_SURFACE('',#1747,179.999999999998)
#1324=FACE_BOUND('',#1748,.T.)
#1325=CYLINDRICAL_SURFACE('',#1749,179.999999999998)
#1326=FACE_BOUND('',#1750,.T.)
#1327=CYLINDRICAL_SURFACE('',#1751,179.999999999999)
#1328=LINE('',#1752,#1753)
#1329=LINE('',#1754,#1755)
#1330=LINE('',#1756,#1757)
#1331=LINE('',#1758,#1759)
#1332=SURFACE_STYLE_FILL_AREA(#1760)
#1333=FACE_BOUND('',#1761,.T.)
#1334=CYLINDRICAL_SURFACE('',#1762,188.0)
#1335=FACE_BOUND('',#1763,.T.)
#1336=CYLINDRICAL_SURFACE('',#1764,188.0)
#1337=FACE_BOUND('',#1765,.T.)
#1338=CYLINDRICAL_SURFACE('',#1766,188.0)
#1339=FACE_BOUND('',#1767,.T.)
#1340=CYLINDRICAL_SURFACE('',#1768,188.0)
#1341=FACE_BOUND('',#1769,.T.)
#1342=CYLINDRICAL_SURFACE('',#1770,188.0)
#1343=FACE_BOUND('',#1771,.T.)
#1344=CYLINDRICAL_SURFACE('',#1772,188.0)
#1345=LINE('',#1773,#1774)
#1346=LINE('',#1775,#1776)
#1347=LINE('',#1777,#1778)
#1348=LINE('',#1779,#1780)
#1349=SURFACE_STYLE_FILL_AREA(#1781)
#1350=FACE_BOUND('',#1782,.T.)
#1351=CYLINDRICAL_SURFACE('',#1783,179.999999999999)
#1352=FACE_BOUND('',#1784,.T.)
#1353=CYLINDRICAL_SURFACE('',#1785,179.999999999999)
#1354=FACE_BOUND('',#1786,.T.)
#1355=CYLINDRICAL_SURFACE('',#1787,179.999999999999)
#1356=FACE_BOUND('',#1788,.T.)
#1357=CYLINDRICAL_SURFACE('',#1789,179.999999999998)
#1358=FACE_BOUND('',#1790,.T.)
#1359=CYLINDRICAL_SURFACE('',#1791,179.999999999998)
#1360=FACE_BOUND('',#1792,.T.)
#1361=CYLINDRICAL_SURFACE('',#1793,179.999999999999)
#1362=LINE('',#1794,#1795)
#1363=LINE('',#1796,#1797)
#1364=LINE('',#1798,#1799)
#1365=LINE('',#1800,#1801)
#1366=SURFACE_STYLE_FILL_AREA(#1802)
#1367=FACE_BOUND('',#1803,.T.)
#1368=CYLINDRICAL_SURFACE('',#1804,188.0)
#1369=FACE_BOUND('',#1805,.T.)
#1370=CYLINDRICAL_SURFACE('',#1806,188.0)
#1371=FACE_BOUND('',#1807,.T.)
#1372=CYLINDRICAL_SURFACE('',#1808,188.0)
#1373=FACE_BOUND('',#1809,.T.)
#1374=CYLINDRICAL_SURFACE('',#1810,188.0)
#1375=FACE_BOUND('',#1811,.T.)
#1376=CYLINDRICAL_SURFACE('',#1812,188.0)
#1377=FACE_BOUND('',#1813,.T.)
#1378=CYLINDRICAL_SURFACE('',#1814,188.0)
#1379=LINE('',#1815,#1816)
#1380=LINE('',#1817,#1818)
#1381=LINE('',#1819,#1820)
#1382=LINE('',#1821,#1822)
#1383=SURFACE_STYLE_FILL_AREA(#1823)
#1384=FACE_BOUND('',#1824,.T.)
#1385=CYLINDRICAL_SURFACE('',#1825,184.000000000002)
#1386=FACE_BOUND('',#1826,.T.)
#1387=CYLINDRICAL_SURFACE('',#1827,183.999999999999)
#1388=FACE_BOUND('',#1828,.T.)
#1389=CYLINDRICAL_SURFACE('',#1829,183.999999999999)
#1390=FACE_BOUND('',#1830,.T.)
#1391=CYLINDRICAL_SURFACE('',#1831,183.999999999998)
#1392=FACE_BOUND('',#1832,.T.)
#1393=CYLINDRICAL_SURFACE('',#1833,183.999999999998)
#1394=FACE_BOUND('',#1834,.T.)
#1395=CYLINDRICAL_SURFACE('',#1835,184.000000000001)
#1396=LINE('',#1836,#1837)
#1397=LINE('',#1838,#1839)
#1398=LINE('',#1840,#1841)
#1399=LINE('',#1842,#1843)
#1400=SURFACE_STYLE_FILL_AREA(#1844)
#1401=FACE_BOUND('',#1845,.T.)
#1402=CYLINDRICAL_SURFACE('',#1846,192.0)
#1403=FACE_BOUND('',#1847,.T.)
#1404=CYLINDRICAL_SURFACE('',#1848,192.0)
#1405=FACE_BOUND('',#1849,.T.)
#1406=CYLINDRICAL_SURFACE('',#1850,192.0)
#1407=FACE_BOUND('',#1851,.T.)
#1408=CYLINDRICAL_SURFACE('',#1852,192.0)
#1409=FACE_BOUND('',#1853,.T.)
#1410=CYLINDRICAL_SURFACE('',#1854,192.0)
#1411=FACE_BOUND('',#1855,.T.)
#1412=CYLINDRICAL_SURFACE('',#1856,192.0)
#1413=LINE('',#1857,#1858)
#1414=LINE('',#1859,#1860)
#1415=LINE('',#1861,#1862)
#1416=LINE('',#1863,#1864)
#1417=SURFACE_STYLE_FILL_AREA(#1865)
#1418=FACE_BOUND('',#1866,.T.)
#1419=CYLINDRICAL_SURFACE('',#1867,184.000000000002)
#1420=FACE_BOUND('',#1868,.T.)
#1421=CYLINDRICAL_SURFACE('',#1869,183.999999999999)
#1422=FACE_BOUND('',#1870,.T.)
#1423=CYLINDRICAL_SURFACE('',#1871,183.999999999999)
#1424=FACE_BOUND('',#1872,.T.)
#1425=CYLINDRICAL_SURFACE('',#1873,183.999999999998)
#1426=FACE_BOUND('',#1874,.T.)
#1427=CYLINDRICAL_SURFACE('',#1875,183.999999999998)
#1428=FACE_BOUND('',#1876,.T.)
#1429=CYLINDRICAL_SURFACE('',#1877,184.000000000001)
#1430=LINE('',#1878,#1879)
#1431=LINE('',#1880,#1881)
#1432=LINE('',#1882,#1883)
#1433=LINE('',#1884,#1885)
#1434=SURFACE_STYLE_FILL_AREA(#1886)
#1435=FACE_BOUND('',#1887,.T.)
#1436=CYLINDRICAL_SURFACE('',#1888,192.0)
#1437=FACE_BOUND('',#1889,.T.)
#1438=CYLINDRICAL_SURFACE('',#1890,192.0)
#1439=FACE_BOUND('',#1891,.T.)
#1440=CYLINDRICAL_SURFACE('',#1892,192.0)
#1441=FACE_BOUND('',#1893,.T.)
#1442=CYLINDRICAL_SURFACE('',#1894,192.0)
#1443=FACE_BOUND('',#1895,.T.)
#1444=CYLINDRICAL_SURFACE('',#1896,192.0)
#1445=FACE_BOUND('',#1897,.T.)
#1446=CYLINDRICAL_SURFACE('',#1898,192.0)
#1447=LINE('',#1899,#1900)
#1448=LINE('',#1901,#1902)
#1449=LINE('',#1903,#1904)
#1450=LINE('',#1905,#1906)
#1451=SURFACE_STYLE_FILL_AREA(#1907)
#1452=FACE_BOUND('',#1908,.T.)
#1453=CYLINDRICAL_SURFACE('',#1909,184.000000000002)
#1454=FACE_BOUND('',#1910,.T.)
#1455=CYLINDRICAL_SURFACE('',#1911,183.999999999999)
#1456=FACE_BOUND('',#1912,.T.)
#1457=CYLINDRICAL_SURFACE('',#1913,183.999999999999)
#1458=FACE_BOUND('',#1914,.T.)
#1459=CYLINDRICAL_SURFACE('',#1915,183.999999999998)
#1460=FACE_BOUND('',#1916,.T.)
#1461=CYLINDRICAL_SURFACE('',#1917,183.999999999998)
#1462=FACE_BOUND('',#1918,.T.)
#1463=CYLINDRICAL_SURFACE('',#1919,184.000000000001)
#1464=LINE('',#1920,#1921)
#1465=LINE('',#1922,#1923)
#1466=LINE('',#1924,#1925)
#1467=LINE('',#1926,#1927)
#1468=SURFACE_STYLE_FILL_AREA(#1928)
#1469=FACE_BOUND('',#1929,.T.)
#1470=CYLINDRICAL_SURFACE('',#1930,192.0)
#1471=FACE_BOUND('',#1931,.T.)
#1472=CYLINDRICAL_SURFACE('',#1932,192.0)
#1473=FACE_BOUND('',#1933,.T.)
#1474=CYLINDRICAL_SURFACE('',#1934,192.0)
#1475=FACE_BOUND('',#1935,.T.)
#1476=CYLINDRICAL_SURFACE('',#1936,192.0)
#1477=FACE_BOUND('',#1937,.T.)
#1478=CYLINDRICAL_SURFACE('',#1938,192.0)
#1479=FACE_BOUND('',#1939,.T.)
#1480=CYLINDRICAL_SURFACE('',#1940,192.0)
#1481=LINE('',#1941,#1942)
#1482=LINE('',#1943,#1944)
#1483=LINE('',#1945,#1946)
#1484=LINE('',#1947,#1948)
#1485=SURFACE_STYLE_FILL_AREA(#1949)
#1486=FACE_BOUND('',#1950,.T.)
#1487=CYLINDRICAL_SURFACE('',#1951,184.000000000002)
#1488=FACE_BOUND('',#1952,.T.)
#1489=CYLINDRICAL_SURFACE('',#1953,183.999999999999)
#1490=FACE_BOUND('',#1954,.T.)
#1491=CYLINDRICAL_SURFACE('',#1955,183.999999999999)
#1492=FACE_BOUND('',#1956,.T.)
#1493=CYLINDRICAL_SURFACE('',#1957,183.999999999998)
#1494=FACE_BOUND('',#1958,.T.)
#1495=CYLINDRICAL_SURFACE('',#1959,183.999999999998)
#1496=FACE_BOUND('',#1960,.T.)
#1497=CYLINDRICAL_SURFACE('',#1961,184.000000000001)
#1498=LINE('',#1962,#1963)
#1499=LINE('',#1964,#1965)
#1500=LINE('',#1966,#1967)
#1501=LINE('',#1968,#1969)
#1502=SURFACE_STYLE_FILL_AREA(#1970)
#1503=FACE_BOUND('',#1971,.T.)
#1504=CYLINDRICAL_SURFACE('',#1972,192.0)
#1505=FACE_BOUND('',#1973,.T.)
#1506=CYLINDRICAL_SURFACE('',#1974,192.0)
#1507=FACE_BOUND('',#1975,.T.)
#1508=CYLINDRICAL_SURFACE('',#1976,192.0)
#1509=FACE_BOUND('',#1977,.T.)
#1510=CYLINDRICAL_SURFACE('',#1978,192.0)
#1511=FACE_BOUND('',#1979,.T.)
#1512=CYLINDRICAL_SURFACE('',#1980,192.0)
#1513=FACE_BOUND('',#1981,.T.)
#1514=CYLINDRICAL_SURFACE('',#1982,192.0)
#1515=LINE('',#1983,#1984)
#1516=LINE('',#1985,#1986)
#1517=LINE('',#1987,#1988)
#1518=LINE('',#1989,#1990)
#1519=SURFACE_STYLE_FILL_AREA(#1991)
#1520=FACE_BOUND('',#1992,.T.)
#1521=CYLINDRICAL_SURFACE('',#1993,179.999999999999)
#1522=FACE_BOUND('',#1994,.T.)
#1523=CYLINDRICAL_SURFACE('',#1995,179.999999999999)
#1524=FACE_BOUND('',#1996,.T.)
#1525=CYLINDRICAL_SURFACE('',#1997,179.999999999999)
#1526=FACE_BOUND('',#1998,.T.)
#1527=CYLINDRICAL_SURFACE('',#1999,179.999999999998)
#1528=FACE_BOUND('',#2000,.T.)
#1529=CYLINDRICAL_SURFACE('',#2001,179.999999999998)
#1530=FACE_BOUND('',#2002,.T.)
#1531=CYLINDRICAL_SURFACE('',#2003,179.999999999999)
#1532=LINE('',#2004,#2005)
#1533=LINE('',#2006,#2007)
#1534=LINE('',#2008,#2009)
#1535=LINE('',#2010,#2011)
#1536=SURFACE_STYLE_FILL_AREA(#2012)
#1537=FACE_BOUND('',#2013,.T.)
#1538=CYLINDRICAL_SURFACE('',#2014,188.0)
#1539=FACE_BOUND('',#2015,.T.)
#1540=CYLINDRICAL_SURFACE('',#2016,188.0)
#1541=FACE_BOUND('',#2017,.T.)
#1542=CYLINDRICAL_SURFACE('',#2018,188.0)
#1543=FACE_BOUND('',#2019,.T.)
#1544=CYLINDRICAL_SURFACE('',#2020,188.0)
#1545=FACE_BOUND('',#2021,.T.)
#1546=CYLINDRICAL_SURFACE('',#2022,188.0)
#1547=FACE_BOUND('',#2023,.T.)
#1548=CYLINDRICAL_SURFACE('',#2024,188.0)
#1549=LINE('',#2025,#2026)
#1550=LINE('',#2027,#2028)
#1551=LINE('',#2029,#2030)
#1552=LINE('',#2031,#2032)
#1553=SURFACE_STYLE_FILL_AREA(#2033)
#1554=FACE_BOUND('',#2034,.T.)
#1555=CYLINDRICAL_SURFACE('',#2035,179.999999999999)
#1556=FACE_BOUND('',#2036,.T.)
#1557=CYLINDRICAL_SURFACE('',#2037,179.999999999999)
#1558=FACE_BOUND('',#2038,.T.)
#1559=CYLINDRICAL_SURFACE('',#2039,179.999999999999)
#1560=FACE_BOUND('',#2040,.T.)
#1561=CYLINDRICAL_SURFACE('',#2041,179.999999999998)
#1562=FACE_BOUND('',#2042,.T.)
#1563=CYLINDRICAL_SURFACE('',#2043,179.999999999998)
#1564=FACE_BOUND('',#2044,.T.)
#1565=CYLINDRICAL_SURFACE('',#2045,179.999999999999)
#1566=LINE('',#2046,#2047)
#1567=LINE('',#2048,#2049)
#1568=LINE('',#2050,#2051)
#1569=LINE('',#2052,#2053)
#1570=SURFACE_STYLE_FILL_AREA(#2054)
#1571=FACE_BOUND('',#2055,.T.)
#1572=CYLINDRICAL_SURFACE('',#2056,188.0)
#1573=FACE_BOUND('',#2057,.T.)
#1574=CYLINDRICAL_SURFACE('',#2058,188.0)
#1575=FACE_BOUND('',#2059,.T.)
#1576=CYLINDRICAL_SURFACE('',#2060,188.0)
#1577=FACE_BOUND('',#2061,.T.)
#1578=CYLINDRICAL_SURFACE('',#2062,188.0)
#1579=FACE_BOUND('',#2063,.T.)
#1580=CYLINDRICAL_SURFACE('',#2064,188.0)
#1581=FACE_BOUND('',#2065,.T.)
#1582=CYLINDRICAL_SURFACE('',#2066,188.0)
#1583=LINE('',#2067,#2068)
#1584=LINE('',#2069,#2070)
#1585=LINE('',#2071,#2072)
#1586=LINE('',#2073,#2074)
#1587=SURFACE_STYLE_FILL_AREA(#2075)
#1588=FACE_BOUND('',#2076,.T.)
#1589=CYLINDRICAL_SURFACE('',#2077,179.999999999999)
#1590=FACE_BOUND('',#2078,.T.)
#1591=CYLINDRICAL_SURFACE('',#2079,179.999999999999)
#1592=FACE_BOUND('',#2080,.T.)
#1593=CYLINDRICAL_SURFACE('',#2081,179.999999999999)
#1594=FACE_BOUND('',#2082,.T.)
#1595=CYLINDRICAL_SURFACE('',#2083,179.999999999998)
#1596=FACE_BOUND('',#2084,.T.)
#1597=CYLINDRICAL_SURFACE('',#2085,179.999999999998)
#1598=FACE_BOUND('',#2086,.T.)
#1599=CYLINDRICAL_SURFACE('',#2087,179.999999999999)
#1600=LINE('',#2088,#2089)
#1601=LINE('',#2090,#2091)
#1602=LINE('',#2092,#2093)
#1603=LINE('',#2094,#2095)
#1604=SURFACE_STYLE_FILL_AREA(#2096)
#1605=FACE_BOUND('',#2097,.T.)
#1606=CYLINDRICAL_SURFACE('',#2098,188.0)
#1607=FACE_BOUND('',#2099,.T.)
#1608=CYLINDRICAL_SURFACE('',#2100,188.0)
#1609=FACE_BOUND('',#2101,.T.)
#1610=CYLINDRICAL_SURFACE('',#2102,188.0)
#1611=FACE_BOUND('',#2103,.T.)
#1612=CYLINDRICAL_SURFACE('',#2104,188.0)
#1613=FACE_BOUND('',#2105,.T.)
#1614=CYLINDRICAL_SURFACE('',#2106,188.0)
#1615=FACE_BOUND('',#2107,.T.)
#1616=CYLINDRICAL_SURFACE('',#2108,188.0)
#1617=LINE('',#2109,#2110)
#1618=LINE('',#2111,#2112)
#1619=LINE('',#2113,#2114)
#1620=LINE('',#2115,#2116)
#1621=SURFACE_STYLE_FILL_AREA(#2117)
#1622=FACE_BOUND('',#2118,.T.)
#1623=CYLINDRICAL_SURFACE('',#2119,179.999999999999)
#1624=FACE_BOUND('',#2120,.T.)
#1625=CYLINDRICAL_SURFACE('',#2121,179.999999999999)
#1626=FACE_BOUND('',#2122,.T.)
#1627=CYLINDRICAL_SURFACE('',#2123,179.999999999999)
#1628=FACE_BOUND('',#2124,.T.)
#1629=CYLINDRICAL_SURFACE('',#2125,179.999999999998)
#1630=FACE_BOUND('',#2126,.T.)
#1631=CYLINDRICAL_SURFACE('',#2127,179.999999999998)
#1632=FACE_BOUND('',#2128,.T.)
#1633=CYLINDRICAL_SURFACE('',#2129,179.999999999999)
#1634=LINE('',#2130,#2131)
#1635=LINE('',#2132,#2133)
#1636=LINE('',#2134,#2135)
#1637=LINE('',#2136,#2137)
#1638=SURFACE_STYLE_FILL_AREA(#2138)
#1639=FACE_BOUND('',#2139,.T.)
#1640=CYLINDRICAL_SURFACE('',#2140,188.0)
#1641=FACE_BOUND('',#2141,.T.)
#1642=CYLINDRICAL_SURFACE('',#2142,188.0)
#1643=FACE_BOUND('',#2143,.T.)
#1644=CYLINDRICAL_SURFACE('',#2144,188.0)
#1645=FACE_BOUND('',#2145,.T.)
#1646=CYLINDRICAL_SURFACE('',#2146,188.0)
#1647=FACE_BOUND('',#2147,.T.)
#1648=CYLINDRICAL_SURFACE('',#2148,188.0)
#1649=FACE_BOUND('',#2149,.T.)
#1650=CYLINDRICAL_SURFACE('',#2150,188.0)
#1651=LINE('',#2151,#2152)
#1652=LINE('',#2153,#2154)
#1653=LINE('',#2155,#2156)
#1654=LINE('',#2157,#2158)
#1655=FILL_AREA_STYLE('',(#2159))
#1656=EDGE_LOOP('',(#2160,#2161,#2162,#2163,#2164,#2165,#2166))
#1657=AXIS2_PLACEMENT_3D('',#2167,#2168,#2169)
#1658=EDGE_LOOP('',(#2170,#2171,#2172,#2173,#2174,#2175,#2176))
#1659=AXIS2_PLACEMENT_3D('',#2177,#2178,#2179)
#1660=EDGE_LOOP('',(#2180,#2181,#2182,#2183))
#1661=AXIS2_PLACEMENT_3D('',#2184,#2185,#2186)
#1662=EDGE_LOOP('',(#2187,#2188,#2189,#2190,#2191,#2192,#2193))
#1663=AXIS2_PLACEMENT_3D('',#2194,#2195,#2196)
#1664=EDGE_LOOP('',(#2197,#2198,#2199,#2200))
#1665=AXIS2_PLACEMENT_3D('',#2201,#2202,#2203)
#1666=EDGE_LOOP('',(#2204,#2205,#2206,#2207,#2208,#2209,#2210))
#1667=AXIS2_PLACEMENT_3D('',#2211,#2212,#2213)
#1668=CARTESIAN_POINT('',(139.260221188102,-94.9794759446754,21.4999999999996))
#1669=VECTOR('',#2214,1.0)
#1670=CARTESIAN_POINT('',(-28.2403750151906,-164.360414917871,21.4999999999991))
#1671=VECTOR('',#2215,1.0)
#1672=CARTESIAN_POINT('',(67.1859212901752,-151.325719822865,78.9999999999998))
#1673=VECTOR('',#2216,1.0)
#1674=CARTESIAN_POINT('',(67.1859212901757,-151.325719822866,-31.0000000000013))
#1675=VECTOR('',#2217,1.0)
#1676=FILL_AREA_STYLE('',(#2218))
#1677=EDGE_LOOP('',(#2219,#2220,#2221,#2222,#2223,#2224,#2225))
#1678=AXIS2_PLACEMENT_3D('',#2226,#2227,#2228)
#1679=EDGE_LOOP('',(#2229,#2230,#2231,#2232,#2233,#2234,#2235))
#1680=AXIS2_PLACEMENT_3D('',#2236,#2237,#2238)
#1681=EDGE_LOOP('',(#2239,#2240,#2241,#2242))
#1682=AXIS2_PLACEMENT_3D('',#2243,#2244,#2245)
#1683=EDGE_LOOP('',(#2246,#2247,#2248,#2249,#2250,#2251,#2252))
#1684=AXIS2_PLACEMENT_3D('',#2253,#2254,#2255)
#1685=EDGE_LOOP('',(#2256,#2257,#2258,#2259))
#1686=AXIS2_PLACEMENT_3D('',#2260,#2261,#2262)
#1687=EDGE_LOOP('',(#2263,#2264,#2265,#2266,#2267,#2268,#2269))
#1688=AXIS2_PLACEMENT_3D('',#2270,#2271,#2272)
#1689=CARTESIAN_POINT('',(182.809097814406,35.1276964197086,26.5))
#1690=VECTOR('',#2273,1.0)
#1691=CARTESIAN_POINT('',(113.154288766559,-133.03369514514,26.4999999999996))
#1692=VECTOR('',#2274,1.0)
#1693=CARTESIAN_POINT('',(170.630705343482,-55.6286368982898,78.9999999999998))
#1694=VECTOR('',#2275,1.0)
#1695=CARTESIAN_POINT('',(170.630705343481,-55.6286368982894,-31.0000000000003))
#1696=VECTOR('',#2276,0.999999999999999)
#1697=FILL_AREA_STYLE('',(#2277))
#1698=EDGE_LOOP('',(#2278,#2279,#2280,#2281,#2282,#2283,#2284))
#1699=AXIS2_PLACEMENT_3D('',#2285,#2286,#2287)
#1700=EDGE_LOOP('',(#2288,#2289,#2290,#2291,#2292,#2293,#2294))
#1701=AXIS2_PLACEMENT_3D('',#2295,#2296,#2297)
#1702=EDGE_LOOP('',(#2298,#2299,#2300,#2301))
#1703=AXIS2_PLACEMENT_3D('',#2302,#2303,#2304)
#1704=EDGE_LOOP('',(#2305,#2306,#2307,#2308,#2309,#2310,#2311))
#1705=AXIS2_PLACEMENT_3D('',#2312,#2313,#2314)
#1706=EDGE_LOOP('',(#2315,#2316,#2317,#2318))
#1707=AXIS2_PLACEMENT_3D('',#2319,#2320,#2321)
#1708=EDGE_LOOP('',(#2322,#2323,#2324,#2325,#2326,#2327,#2328))
#1709=AXIS2_PLACEMENT_3D('',#2329,#2330,#2331)
#1710=CARTESIAN_POINT('',(104.979475944675,157.260221188102,21.5000000000001))
#1711=VECTOR('',#2332,1.0)
#1712=CARTESIAN_POINT('',(174.360414917871,-10.2403750151906,21.4999999999995))
#1713=VECTOR('',#2333,1.0)
#1714=CARTESIAN_POINT('',(161.325719822865,85.185921290175,79.0000000000003))
#1715=VECTOR('',#2334,1.0)
#1716=CARTESIAN_POINT('',(161.325719822866,85.1859212901757,-31.0000000000008))
#1717=VECTOR('',#2335,1.0)
#1718=FILL_AREA_STYLE('',(#2336))
#1719=EDGE_LOOP('',(#2337,#2338,#2339,#2340,#2341,#2342,#2343))
#1720=AXIS2_PLACEMENT_3D('',#2344,#2345,#2346)
#1721=EDGE_LOOP('',(#2347,#2348,#2349,#2350,#2351,#2352,#2353))
#1722=AXIS2_PLACEMENT_3D('',#2354,#2355,#2356)
#1723=EDGE_LOOP('',(#2357,#2358,#2359,#2360))
#1724=AXIS2_PLACEMENT_3D('',#2361,#2362,#2363)
#1725=EDGE_LOOP('',(#2364,#2365,#2366,#2367,#2368,#2369,#2370))
#1726=AXIS2_PLACEMENT_3D('',#2371,#2372,#2373)
#1727=EDGE_LOOP('',(#2374,#2375,#2376,#2377))
#1728=AXIS2_PLACEMENT_3D('',#2378,#2379,#2380)
#1729=EDGE_LOOP('',(#2381,#2382,#2383,#2384,#2385,#2386,#2387))
#1730=AXIS2_PLACEMENT_3D('',#2388,#2389,#2390)
#1731=CARTESIAN_POINT('',(-25.1276964197087,200.809097814406,26.5))
#1732=VECTOR('',#2391,1.0)
#1733=CARTESIAN_POINT('',(143.03369514514,131.154288766559,26.4999999999999))
#1734=VECTOR('',#2392,1.0)
#1735=CARTESIAN_POINT('',(65.6286368982896,188.630705343482,79.0))
#1736=VECTOR('',#2393,1.0)
#1737=CARTESIAN_POINT('',(65.6286368982895,188.630705343481,-31.0000000000001))
#1738=VECTOR('',#2394,0.999999999999999)
#1739=FILL_AREA_STYLE('',(#2395))
#1740=EDGE_LOOP('',(#2396,#2397,#2398,#2399,#2400,#2401,#2402))
#1741=AXIS2_PLACEMENT_3D('',#2403,#2404,#2405)
#1742=EDGE_LOOP('',(#2406,#2407,#2408,#2409,#2410,#2411,#2412))
#1743=AXIS2_PLACEMENT_3D('',#2413,#2414,#2415)
#1744=EDGE_LOOP('',(#2416,#2417,#2418,#2419))
#1745=AXIS2_PLACEMENT_3D('',#2420,#2421,#2422)
#1746=EDGE_LOOP('',(#2423,#2424,#2425,#2426,#2427,#2428,#2429))
#1747=AXIS2_PLACEMENT_3D('',#2430,#2431,#2432)
#1748=EDGE_LOOP('',(#2433,#2434,#2435,#2436))
#1749=AXIS2_PLACEMENT_3D('',#2437,#2438,#2439)
#1750=EDGE_LOOP('',(#2440,#2441,#2442,#2443,#2444,#2445,#2446))
#1751=AXIS2_PLACEMENT_3D('',#2447,#2448,#2449)
#1752=CARTESIAN_POINT('',(-147.260221188102,122.979475944675,21.5))
#1753=VECTOR('',#2450,1.0)
#1754=CARTESIAN_POINT('',(20.2403750151905,192.360414917871,21.4999999999998))
#1755=VECTOR('',#2451,1.0)
#1756=CARTESIAN_POINT('',(-75.1859212901753,179.325719822865,79.0000000000005))
#1757=VECTOR('',#2452,1.0)
#1758=CARTESIAN_POINT('',(-75.1859212901757,179.325719822866,-31.0000000000006))
#1759=VECTOR('',#2453,1.0)
#1760=FILL_AREA_STYLE('',(#2454))
#1761=EDGE_LOOP('',(#2455,#2456,#2457,#2458,#2459,#2460,#2461))
#1762=AXIS2_PLACEMENT_3D('',#2462,#2463,#2464)
#1763=EDGE_LOOP('',(#2465,#2466,#2467,#2468,#2469,#2470,#2471))
#1764=AXIS2_PLACEMENT_3D('',#2472,#2473,#2474)
#1765=EDGE_LOOP('',(#2475,#2476,#2477,#2478))
#1766=AXIS2_PLACEMENT_3D('',#2479,#2480,#2481)
#1767=EDGE_LOOP('',(#2482,#2483,#2484,#2485,#2486,#2487,#2488))
#1768=AXIS2_PLACEMENT_3D('',#2489,#2490,#2491)
#1769=EDGE_LOOP('',(#2492,#2493,#2494,#2495))
#1770=AXIS2_PLACEMENT_3D('',#2496,#2497,#2498)
#1771=EDGE_LOOP('',(#2499,#2500,#2501,#2502,#2503,#2504,#2505))
#1772=AXIS2_PLACEMENT_3D('',#2506,#2507,#2508)
#1773=CARTESIAN_POINT('',(-190.809097814406,-7.12769641970882,26.4999999999997))
#1774=VECTOR('',#2509,1.0)
#1775=CARTESIAN_POINT('',(-121.154288766559,161.03369514514,26.4999999999998))
#1776=VECTOR('',#2510,1.0)
#1777=CARTESIAN_POINT('',(-178.630705343482,83.6286368982894,78.9999999999998))
#1778=VECTOR('',#2511,1.0)
#1779=CARTESIAN_POINT('',(-178.630705343481,83.6286368982894,-31.0000000000004))
#1780=VECTOR('',#2512,0.999999999999999)
#1781=FILL_AREA_STYLE('',(#2513))
#1782=EDGE_LOOP('',(#2514,#2515,#2516,#2517,#2518,#2519,#2520))
#1783=AXIS2_PLACEMENT_3D('',#2521,#2522,#2523)
#1784=EDGE_LOOP('',(#2524,#2525,#2526,#2527,#2528,#2529,#2530))
#1785=AXIS2_PLACEMENT_3D('',#2531,#2532,#2533)
#1786=EDGE_LOOP('',(#2534,#2535,#2536,#2537))
#1787=AXIS2_PLACEMENT_3D('',#2538,#2539,#2540)
#1788=EDGE_LOOP('',(#2541,#2542,#2543,#2544,#2545,#2546,#2547))
#1789=AXIS2_PLACEMENT_3D('',#2548,#2549,#2550)
#1790=EDGE_LOOP('',(#2551,#2552,#2553,#2554))
#1791=AXIS2_PLACEMENT_3D('',#2555,#2556,#2557)
#1792=EDGE_LOOP('',(#2558,#2559,#2560,#2561,#2562,#2563,#2564))
#1793=AXIS2_PLACEMENT_3D('',#2565,#2566,#2567)
#1794=CARTESIAN_POINT('',(-112.979475944675,-129.260221188102,21.4999999999995))
#1795=VECTOR('',#2568,1.0)
#1796=CARTESIAN_POINT('',(-182.360414917871,38.2403750151905,21.4999999999995))
#1797=VECTOR('',#2569,1.0)
#1798=CARTESIAN_POINT('',(-169.325719822865,-57.1859212901754,79.0))
#1799=VECTOR('',#2570,1.0)
#1800=CARTESIAN_POINT('',(-169.325719822866,-57.1859212901758,-31.0000000000011))
#1801=VECTOR('',#2571,1.0)
#1802=FILL_AREA_STYLE('',(#2572))
#1803=EDGE_LOOP('',(#2573,#2574,#2575,#2576,#2577,#2578,#2579))
#1804=AXIS2_PLACEMENT_3D('',#2580,#2581,#2582)
#1805=EDGE_LOOP('',(#2583,#2584,#2585,#2586,#2587,#2588,#2589))
#1806=AXIS2_PLACEMENT_3D('',#2590,#2591,#2592)
#1807=EDGE_LOOP('',(#2593,#2594,#2595,#2596))
#1808=AXIS2_PLACEMENT_3D('',#2597,#2598,#2599)
#1809=EDGE_LOOP('',(#2600,#2601,#2602,#2603,#2604,#2605,#2606))
#1810=AXIS2_PLACEMENT_3D('',#2607,#2608,#2609)
#1811=EDGE_LOOP('',(#2610,#2611,#2612,#2613))
#1812=AXIS2_PLACEMENT_3D('',#2614,#2615,#2616)
#1813=EDGE_LOOP('',(#2617,#2618,#2619,#2620,#2621,#2622,#2623))
#1814=AXIS2_PLACEMENT_3D('',#2624,#2625,#2626)
#1815=CARTESIAN_POINT('',(17.1276964197087,-172.809097814406,26.4999999999996))
#1816=VECTOR('',#2627,1.0)
#1817=CARTESIAN_POINT('',(-151.03369514514,-103.154288766559,26.4999999999994))
#1818=VECTOR('',#2628,1.0)
#1819=CARTESIAN_POINT('',(-73.6286368982897,-160.630705343482,78.9999999999995))
#1820=VECTOR('',#2629,1.0)
#1821=CARTESIAN_POINT('',(-73.6286368982894,-160.630705343481,-31.0000000000007))
#1822=VECTOR('',#2630,0.999999999999999)
#1823=FILL_AREA_STYLE('',(#2631))
#1824=EDGE_LOOP('',(#2632,#2633,#2634,#2635,#2636,#2637,#2638))
#1825=AXIS2_PLACEMENT_3D('',#2639,#2640,#2641)
#1826=EDGE_LOOP('',(#2642,#2643,#2644,#2645,#2646,#2647,#2648))
#1827=AXIS2_PLACEMENT_3D('',#2649,#2650,#2651)
#1828=EDGE_LOOP('',(#2652,#2653,#2654,#2655))
#1829=AXIS2_PLACEMENT_3D('',#2656,#2657,#2658)
#1830=EDGE_LOOP('',(#2659,#2660,#2661,#2662,#2663,#2664,#2665))
#1831=AXIS2_PLACEMENT_3D('',#2666,#2667,#2668)
#1832=EDGE_LOOP('',(#2669,#2670,#2671,#2672))
#1833=AXIS2_PLACEMENT_3D('',#2673,#2674,#2675)
#1834=EDGE_LOOP('',(#2676,#2677,#2678,#2679,#2680,#2681,#2682))
#1835=AXIS2_PLACEMENT_3D('',#2683,#2684,#2685)
#1836=CARTESIAN_POINT('',(173.378252290571,-34.9180281961946,96.5000000000092))
#1837=VECTOR('',#2686,1.0)
#1838=CARTESIAN_POINT('',(44.9178208206104,-163.378355347549,96.500000000019))
#1839=VECTOR('',#2687,1.0)
#1840=CARTESIAN_POINT('',(124.327898321471,-117.863492427512,149.000000000016))
#1841=VECTOR('',#2688,1.0)
#1842=CARTESIAN_POINT('',(124.327898321474,-117.863492427522,39.0000000000163))
#1843=VECTOR('',#2689,1.0)
#1844=FILL_AREA_STYLE('',(#2690))
#1845=EDGE_LOOP('',(#2691,#2692,#2693,#2694,#2695,#2696,#2697))
#1846=AXIS2_PLACEMENT_3D('',#2698,#2699,#2700)
#1847=EDGE_LOOP('',(#2701,#2702,#2703,#2704,#2705,#2706,#2707))
#1848=AXIS2_PLACEMENT_3D('',#2708,#2709,#2710)
#1849=EDGE_LOOP('',(#2711,#2712,#2713,#2714))
#1850=AXIS2_PLACEMENT_3D('',#2715,#2716,#2717)
#1851=EDGE_LOOP('',(#2718,#2719,#2720,#2721,#2722,#2723,#2724))
#1852=AXIS2_PLACEMENT_3D('',#2725,#2726,#2727)
#1853=EDGE_LOOP('',(#2728,#2729,#2730,#2731))
#1854=AXIS2_PLACEMENT_3D('',#2732,#2733,#2734)
#1855=EDGE_LOOP('',(#2735,#2736,#2737,#2738,#2739,#2740,#2741))
#1856=AXIS2_PLACEMENT_3D('',#2742,#2743,#2744)
#1857=CARTESIAN_POINT('',(164.973108160834,105.170762926097,96.4999999999999))
#1858=VECTOR('',#2745,1.0)
#1859=CARTESIAN_POINT('',(164.973034123853,-77.1709897070579,96.5000000000013))
#1860=VECTOR('',#2746,1.0)
#1861=CARTESIAN_POINT('',(187.983804427645,11.4999479083187,149.0))
#1862=VECTOR('',#2747,1.0)
#1863=CARTESIAN_POINT('',(187.983804427645,11.4999479083181,39.0000000000009))
#1864=VECTOR('',#2748,0.999999999999999)
#1865=FILL_AREA_STYLE('',(#2749))
#1866=EDGE_LOOP('',(#2750,#2751,#2752,#2753,#2754,#2755,#2756))
#1867=AXIS2_PLACEMENT_3D('',#2757,#2758,#2759)
#1868=EDGE_LOOP('',(#2760,#2761,#2762,#2763,#2764,#2765,#2766))
#1869=AXIS2_PLACEMENT_3D('',#2767,#2768,#2769)
#1870=EDGE_LOOP('',(#2770,#2771,#2772,#2773))
#1871=AXIS2_PLACEMENT_3D('',#2774,#2775,#2776)
#1872=EDGE_LOOP('',(#2777,#2778,#2779,#2780,#2781,#2782,#2783))
#1873=AXIS2_PLACEMENT_3D('',#2784,#2785,#2786)
#1874=EDGE_LOOP('',(#2787,#2788,#2789,#2790))
#1875=AXIS2_PLACEMENT_3D('',#2791,#2792,#2793)
#1876=EDGE_LOOP('',(#2794,#2795,#2796,#2797,#2798,#2799,#2800))
#1877=AXIS2_PLACEMENT_3D('',#2801,#2802,#2803)
#1878=CARTESIAN_POINT('',(44.9180281961995,191.378252290579,96.4999999999962))
#1879=VECTOR('',#2804,1.0)
#1880=CARTESIAN_POINT('',(173.378355347554,62.9178208206184,96.5000000000092))
#1881=VECTOR('',#2805,1.0)
#1882=CARTESIAN_POINT('',(127.863492427518,142.327898321482,149.000000000003))
#1883=VECTOR('',#2806,1.0)
#1884=CARTESIAN_POINT('',(127.863492427525,142.327898321478,39.0000000000032))
#1885=VECTOR('',#2807,1.0)
#1886=FILL_AREA_STYLE('',(#2808))
#1887=EDGE_LOOP('',(#2809,#2810,#2811,#2812,#2813,#2814,#2815))
#1888=AXIS2_PLACEMENT_3D('',#2816,#2817,#2818)
#1889=EDGE_LOOP('',(#2819,#2820,#2821,#2822,#2823,#2824,#2825))
#1890=AXIS2_PLACEMENT_3D('',#2826,#2827,#2828)
#1891=EDGE_LOOP('',(#2829,#2830,#2831,#2832))
#1892=AXIS2_PLACEMENT_3D('',#2833,#2834,#2835)
#1893=EDGE_LOOP('',(#2836,#2837,#2838,#2839,#2840,#2841,#2842))
#1894=AXIS2_PLACEMENT_3D('',#2843,#2844,#2845)
#1895=EDGE_LOOP('',(#2846,#2847,#2848,#2849))
#1896=AXIS2_PLACEMENT_3D('',#2850,#2851,#2852)
#1897=EDGE_LOOP('',(#2853,#2854,#2855,#2856,#2857,#2858,#2859))
#1898=AXIS2_PLACEMENT_3D('',#2860,#2861,#2862)
#1899=CARTESIAN_POINT('',(-95.1707629260963,182.973108160835,96.4999999999993))
#1900=VECTOR('',#2863,1.0)
#1901=CARTESIAN_POINT('',(87.1709897070584,182.973034123854,96.5))
#1902=VECTOR('',#2864,1.0)
#1903=CARTESIAN_POINT('',(-1.49994790831804,205.983804427646,148.999999999999))
#1904=VECTOR('',#2865,1.0)
#1905=CARTESIAN_POINT('',(-1.49994790831781,205.983804427646,38.9999999999998))
#1906=VECTOR('',#2866,0.999999999999999)
#1907=FILL_AREA_STYLE('',(#2867))
#1908=EDGE_LOOP('',(#2868,#2869,#2870,#2871,#2872,#2873,#2874))
#1909=AXIS2_PLACEMENT_3D('',#2875,#2876,#2877)
#1910=EDGE_LOOP('',(#2878,#2879,#2880,#2881,#2882,#2883,#2884))
#1911=AXIS2_PLACEMENT_3D('',#2885,#2886,#2887)
#1912=EDGE_LOOP('',(#2888,#2889,#2890,#2891))
#1913=AXIS2_PLACEMENT_3D('',#2892,#2893,#2894)
#1914=EDGE_LOOP('',(#2895,#2896,#2897,#2898,#2899,#2900,#2901))
#1915=AXIS2_PLACEMENT_3D('',#2902,#2903,#2904)
#1916=EDGE_LOOP('',(#2905,#2906,#2907,#2908))
#1917=AXIS2_PLACEMENT_3D('',#2909,#2910,#2911)
#1918=EDGE_LOOP('',(#2912,#2913,#2914,#2915,#2916,#2917,#2918))
#1919=AXIS2_PLACEMENT_3D('',#2919,#2920,#2921)
#1920=CARTESIAN_POINT('',(-181.378252290574,62.9180281962074,96.4999999999999))
#1921=VECTOR('',#2922,1.0)
#1922=CARTESIAN_POINT('',(-52.9178208206136,191.378355347562,96.5))
#1923=VECTOR('',#2923,1.0)
#1924=CARTESIAN_POINT('',(-132.327898321476,145.86349242753,149.0))
#1925=VECTOR('',#2924,1.0)
#1926=CARTESIAN_POINT('',(-132.327898321475,145.86349242753,39.0))
#1927=VECTOR('',#2925,1.0)
#1928=FILL_AREA_STYLE('',(#2926))
#1929=EDGE_LOOP('',(#2927,#2928,#2929,#2930,#2931,#2932,#2933))
#1930=AXIS2_PLACEMENT_3D('',#2934,#2935,#2936)
#1931=EDGE_LOOP('',(#2937,#2938,#2939,#2940,#2941,#2942,#2943))
#1932=AXIS2_PLACEMENT_3D('',#2944,#2945,#2946)
#1933=EDGE_LOOP('',(#2947,#2948,#2949,#2950))
#1934=AXIS2_PLACEMENT_3D('',#2951,#2952,#2953)
#1935=EDGE_LOOP('',(#2954,#2955,#2956,#2957,#2958,#2959,#2960))
#1936=AXIS2_PLACEMENT_3D('',#2961,#2962,#2963)
#1937=EDGE_LOOP('',(#2964,#2965,#2966,#2967))
#1938=AXIS2_PLACEMENT_3D('',#2968,#2969,#2970)
#1939=EDGE_LOOP('',(#2971,#2972,#2973,#2974,#2975,#2976,#2977))
#1940=AXIS2_PLACEMENT_3D('',#2978,#2979,#2980)
#1941=CARTESIAN_POINT('',(-172.973108160834,-77.1707629260957,96.5000000000003))
#1942=VECTOR('',#2981,1.0)
#1943=CARTESIAN_POINT('',(-172.973034123854,105.170989707059,96.5000000000001))
#1944=VECTOR('',#2982,1.0)
#1945=CARTESIAN_POINT('',(-195.983804427645,16.5000520916828,149.0))
#1946=VECTOR('',#2983,1.0)
#1947=CARTESIAN_POINT('',(-195.983804427645,16.5000520916845,39.0000000000005))
#1948=VECTOR('',#2984,0.999999999999999)
#1949=FILL_AREA_STYLE('',(#2985))
#1950=EDGE_LOOP('',(#2986,#2987,#2988,#2989,#2990,#2991,#2992))
#1951=AXIS2_PLACEMENT_3D('',#2993,#2994,#2995)
#1952=EDGE_LOOP('',(#2996,#2997,#2998,#2999,#3000,#3001,#3002))
#1953=AXIS2_PLACEMENT_3D('',#3003,#3004,#3005)
#1954=EDGE_LOOP('',(#3006,#3007,#3008,#3009))
#1955=AXIS2_PLACEMENT_3D('',#3010,#3011,#3012)
#1956=EDGE_LOOP('',(#3013,#3014,#3015,#3016,#3017,#3018,#3019))
#1957=AXIS2_PLACEMENT_3D('',#3020,#3021,#3022)
#1958=EDGE_LOOP('',(#3023,#3024,#3025,#3026))
#1959=AXIS2_PLACEMENT_3D('',#3027,#3028,#3029)
#1960=EDGE_LOOP('',(#3030,#3031,#3032,#3033,#3034,#3035,#3036))
#1961=AXIS2_PLACEMENT_3D('',#3037,#3038,#3039)
#1962=CARTESIAN_POINT('',(-52.9180281962026,-163.378252290566,96.5000000000129))
#1963=VECTOR('',#3040,1.0)
#1964=CARTESIAN_POINT('',(-181.378355347557,-34.9178208206056,96.5000000000098))
#1965=VECTOR('',#3041,1.0)
#1966=CARTESIAN_POINT('',(-135.863492427523,-114.327898321464,149.000000000013))
#1967=VECTOR('',#3042,1.0)
#1968=CARTESIAN_POINT('',(-135.863492427527,-114.327898321471,39.000000000013))
#1969=VECTOR('',#3043,1.0)
#1970=FILL_AREA_STYLE('',(#3044))
#1971=EDGE_LOOP('',(#3045,#3046,#3047,#3048,#3049,#3050,#3051))
#1972=AXIS2_PLACEMENT_3D('',#3052,#3053,#3054)
#1973=EDGE_LOOP('',(#3055,#3056,#3057,#3058,#3059,#3060,#3061))
#1974=AXIS2_PLACEMENT_3D('',#3062,#3063,#3064)
#1975=EDGE_LOOP('',(#3065,#3066,#3067,#3068))
#1976=AXIS2_PLACEMENT_3D('',#3069,#3070,#3071)
#1977=EDGE_LOOP('',(#3072,#3073,#3074,#3075,#3076,#3077,#3078))
#1978=AXIS2_PLACEMENT_3D('',#3079,#3080,#3081)
#1979=EDGE_LOOP('',(#3082,#3083,#3084,#3085))
#1980=AXIS2_PLACEMENT_3D('',#3086,#3087,#3088)
#1981=EDGE_LOOP('',(#3089,#3090,#3091,#3092,#3093,#3094,#3095))
#1982=AXIS2_PLACEMENT_3D('',#3096,#3097,#3098)
#1983=CARTESIAN_POINT('',(87.1707629260961,-154.973108160834,96.500000000001))
#1984=VECTOR('',#3099,1.0)
#1985=CARTESIAN_POINT('',(-95.1709897070586,-154.973034123853,96.5000000000014))
#1986=VECTOR('',#3100,1.0)
#1987=CARTESIAN_POINT('',(-6.50005209168222,-177.983804427644,149.000000000001))
#1988=VECTOR('',#3101,1.0)
#1989=CARTESIAN_POINT('',(-6.50005209168219,-177.983804427645,39.0000000000016))
#1990=VECTOR('',#3102,0.999999999999999)
#1991=FILL_AREA_STYLE('',(#3103))
#1992=EDGE_LOOP('',(#3104,#3105,#3106,#3107,#3108,#3109,#3110))
#1993=AXIS2_PLACEMENT_3D('',#3111,#3112,#3113)
#1994=EDGE_LOOP('',(#3114,#3115,#3116,#3117,#3118,#3119,#3120))
#1995=AXIS2_PLACEMENT_3D('',#3121,#3122,#3123)
#1996=EDGE_LOOP('',(#3124,#3125,#3126,#3127))
#1997=AXIS2_PLACEMENT_3D('',#3128,#3129,#3130)
#1998=EDGE_LOOP('',(#3131,#3132,#3133,#3134,#3135,#3136,#3137))
#1999=AXIS2_PLACEMENT_3D('',#3138,#3139,#3140)
#2000=EDGE_LOOP('',(#3141,#3142,#3143,#3144))
#2001=AXIS2_PLACEMENT_3D('',#3145,#3146,#3147)
#2002=EDGE_LOOP('',(#3148,#3149,#3150,#3151,#3152,#3153,#3154))
#2003=AXIS2_PLACEMENT_3D('',#3155,#3156,#3157)
#2004=CARTESIAN_POINT('',(139.260221188102,-94.9794759446756,161.5))
#2005=VECTOR('',#3158,1.0)
#2006=CARTESIAN_POINT('',(-28.2403750151907,-164.360414917871,161.499999999999))
#2007=VECTOR('',#3159,1.0)
#2008=CARTESIAN_POINT('',(67.1859212901751,-151.325719822865,219.0))
#2009=VECTOR('',#3160,1.0)
#2010=CARTESIAN_POINT('',(67.1859212901756,-151.325719822866,108.999999999999))
#2011=VECTOR('',#3161,1.0)
[truncated: 7,685 more rows]
